# Supplementary material for: ﻿Integrative taxonomy delimits and diagnoses cryptic arboreal species of the Cyrtodactylusbrevipalmatus group (Squamata, Gekkonidae) with descriptions of four new species from Thailand
Source: Zookeys. 2022 Nov 15;1129:109–62. doi: 10.3897/zookeys.1129.90535 (PMC9836718; doi:10.3897/zookeys.1129.90535)
Supplement: XML Treatment for Cyrtodactylus rivularis [file zookeys.1129.90535-treatment2.xml]

<!DOCTYPE tp:taxon-treatment
  PUBLIC "-//TaxonX//DTD Taxonomic Treatment Publishing DTD v0 20100105//EN" "tax-treatment-NSO.dtd">
<tp:taxon-treatment xmlns:tp="http://www.plazi.org/taxpub"><tp:treatment-meta><kwd-group><label>Taxon classification</label><kwd>
                <named-content content-type="kingdom">Animalia</named-content>
              </kwd><kwd>
                <named-content content-type="order">Squamata</named-content>
              </kwd><kwd>
                <named-content content-type="family">Gekkonidae</named-content>
              </kwd></kwd-group><mixed-citation publication-type="journal"><person-group><name><surname>Grismer</surname><given-names>L. Lee</given-names></name><name><surname>Aowphol</surname><given-names>Anchalee</given-names></name><name><surname>Yodthong</surname><given-names>Siriporn</given-names></name><name><surname>Ampai</surname><given-names>Natee</given-names></name><name><surname>Termprayoon</surname><given-names>Korkhwan</given-names></name><name><surname>Aksornneam</surname><given-names>Akrachai</given-names></name><name><surname>Rujirawan</surname><given-names>Attapol</given-names></name></person-group><article-title>﻿Integrative taxonomy delimits and diagnoses cryptic arboreal species of the <italic><tp:taxon-name><tp:taxon-name-part taxon-name-part-type="genus" reg="Cyrtodactylus">Cyrtodactylus</tp:taxon-name-part><tp:taxon-name-part taxon-name-part-type="species" reg="brevipalmatus">brevipalmatus</tp:taxon-name-part></tp:taxon-name></italic> group (<tp:taxon-name><tp:taxon-name-part taxon-name-part-type="order">Squamata</tp:taxon-name-part></tp:taxon-name>, <tp:taxon-name><tp:taxon-name-part taxon-name-part-type="family">Gekkonidae</tp:taxon-name-part></tp:taxon-name>) with descriptions of four new species from Thailand</article-title><source>Zookeys</source><day>15</day><month>11</month><year>2022</year><volume>1129</volume><fpage>109</fpage><lpage>162</lpage><pub-id pub-id-type="doi">10.3897/zookeys.1129.90535</pub-id></mixed-citation></tp:treatment-meta><tp:nomenclature><label>﻿</label><tp:taxon-name>
              <object-id xmlns:xlink="http://www.w3.org/1999/xlink" content-type="arpha" xlink:type="simple">2BBE9CD2-58DC-5F5B-991D-225EF3E44746</object-id>
              <tp:taxon-name-part taxon-name-part-type="genus" reg="Cyrtodactylus">Cyrtodactylus</tp:taxon-name-part>
              <tp:taxon-name-part taxon-name-part-type="species" reg="rivularis">rivularis</tp:taxon-name-part>
              <object-id xmlns:xlink="http://www.w3.org/1999/xlink" content-type="zoobank" xlink:type="simple">https://zoobank.org/B3381A9D-0049-4C5B-BEB1-DB4D60509F0E</object-id>
            </tp:taxon-name><tp:taxon-status xmlns:xlink="http://www.w3.org/1999/xlink" xlink:type="simple">sp. nov.</tp:taxon-status><xref ref-type="fig" rid="F7">Figs 7</xref><xref ref-type="fig" rid="F8">, 8 Suggested Common Name: Pa La-U Bent-toed Gecko</xref></tp:nomenclature><tp:treatment-sec sec-type="Holotype" id="SECID0ELOBK"><title>Holotype.</title><p>Adult female ZMKU R 00947 from Pa La-U Waterfall, Kaeng Krachan National Park, Huai Sat Yai Subdistrict, Hua Hin District, Prachuap Khiri Khan Province, Thailand (<named-content xmlns:xlink="http://www.w3.org/1999/xlink" content-type="dwc:verbatimCoordinates" xlink:type="simple"><named-content content-type="geo-json" specific-use="{&#34;type&#34;:&#34;Point&#34;,&#34;coordinates&#34;:[99.459720,12.536850]}" id="NCID0EUOBK" xlink:type="simple">12.53685°N, 99.45972°E</named-content></named-content>, 368 m a.s.l.), collected by Attapol Rujirawan, Siriporn Yodthong, Korkhwan Termprayoon, Natee Ampai, and Piyawan Puanprapai on 15 September 2017.</p></tp:treatment-sec><tp:treatment-sec sec-type="Paratype" id="SECID0EZOBK"><title>Paratype.</title><p>Adult female ZMKU R 00946 bearing the same data as the holotype.</p></tp:treatment-sec><tp:treatment-sec sec-type="diagnosis" id="SECID0E5OBK"><title>Diagnosis.</title><p><italic><tp:taxon-name><tp:taxon-name-part taxon-name-part-type="genus" reg="Cyrtodactylus">Cyrtodactylus</tp:taxon-name-part><tp:taxon-name-part taxon-name-part-type="species" reg="rivularis">rivularis</tp:taxon-name-part></tp:taxon-name></italic> sp. nov. can be separated from all other species of the <italic><tp:taxon-name><tp:taxon-name-part taxon-name-part-type="genus" reg="Cyrtodactylus"/><tp:taxon-name-part taxon-name-part-type="species" reg="brevipalmatus">brevipalmatus</tp:taxon-name-part></tp:taxon-name></italic> group by the combination of having 12 or 13 supralabials, 9–11 infralabials, 33 or 34 paravertebral tubercles, 18–20 rows of longitudinally arranged tubercles, 34–37 transverse rows of ventrals, 160–166 longitudinal rows of ventrals, nine expanded subdigital lamellae on the fourth toe, 12 or 13 unexpanded subdigital lamellae on the fourth toe, 21 or 22 total subdigital lamellae on the fourth toe; eight expanded subdigital lamellae on the fourth finger, 10–12 unexpanded subdigital lamellae on the fourth finger, 18–20 total subdigital lamellae on the fourth finger; 14–16 total enlarged femoral scales; 15 enlarged precloacals; enlarged femorals and enlarged precloacals not continuous, and lacking pores; proximal femorals less than one-half the size of the distal femorals; small tubercles on forelimbs and flanks; large dorsolateral caudal tubercles and wide ventrolateral caudal fringe; ventrolateral caudal fringe composed generally homogeneous scales; tail square in cross-section; single enlarged unpaired medial subcaudals not posteromedially furrowed; maximum <abbrev xmlns:xlink="http://www.w3.org/1999/xlink" xlink:title="snout-vent length" id="ABBRID0EZPBK" xlink:type="simple">SVL</abbrev> 73.9 mm; three or four dark transverse body bands (Tables <xref ref-type="table" rid="T4">4</xref>, <xref ref-type="table" rid="T5">5</xref>).</p></tp:treatment-sec><tp:treatment-sec sec-type="description" id="SECID0EFQBK"><title>Description of holotype</title><p><bold>(Fig. <xref ref-type="fig" rid="F7">7</xref>).</bold> Adult female <abbrev xmlns:xlink="http://www.w3.org/1999/xlink" xlink:title="snout-vent length" id="ABBRID0ESQBK" xlink:type="simple">SVL</abbrev> 73.9 mm; head moderate in length (<abbrev xmlns:xlink="http://www.w3.org/1999/xlink" xlink:title="head length" id="ABBRID0EWQBK" xlink:type="simple">HL</abbrev>/<abbrev xmlns:xlink="http://www.w3.org/1999/xlink" xlink:title="snout-vent length" id="ABBRID0E1QBK" xlink:type="simple">SVL</abbrev> 0.27), width (<abbrev xmlns:xlink="http://www.w3.org/1999/xlink" xlink:title="head width" id="ABBRID0E5QBK" xlink:type="simple">HW</abbrev>/<abbrev xmlns:xlink="http://www.w3.org/1999/xlink" xlink:title="head length" id="ABBRID0ECRBK" xlink:type="simple">HL</abbrev> 0.73), depth (<abbrev xmlns:xlink="http://www.w3.org/1999/xlink" xlink:title="head depth" id="ABBRID0EGRBK" xlink:type="simple">HD</abbrev>/<abbrev xmlns:xlink="http://www.w3.org/1999/xlink" xlink:title="head length" id="ABBRID0EKRBK" xlink:type="simple">HL</abbrev> 0.40), distinct from neck, triangular in dorsal profile; lores concave slightly anteriorly, weakly inflated posteriorly; prefrontal region concave; canthus rostralis rounded; snout elongate (<abbrev xmlns:xlink="http://www.w3.org/1999/xlink" xlink:title="eye to snout distance or snout length" id="ABBRID0EORBK" xlink:type="simple">ES</abbrev>/<abbrev xmlns:xlink="http://www.w3.org/1999/xlink" xlink:title="head length" id="ABBRID0ESRBK" xlink:type="simple">HL</abbrev> 0.41), rounded in dorsal profile; eye large (<abbrev xmlns:xlink="http://www.w3.org/1999/xlink" xlink:title="eye diameter" id="ABBRID0EWRBK" xlink:type="simple">ED</abbrev>/<abbrev xmlns:xlink="http://www.w3.org/1999/xlink" xlink:title="head length" id="ABBRID0E1RBK" xlink:type="simple">HL</abbrev> 0.29); ear opening horizontally elongate, small; eye to ear distance greater than diameter of eye; rostral rectangular, divided dorsally by a deep furrow, bordered posteriorly by large left and right supranasals and one slightly smaller azygous internasal, bordered laterally by first supralabials; external nares bordered anteriorly by rostral, dorsally by large supranasal, posteriorly by two smaller postnasals, bordered ventrally by first supralabial; 13R/12L rectangular supralabials, first two largest, then tapering abruptly below eye; 11R/10L infralabials tapering smoothly to just below eye and then more rapidly beyond posterior margin of eye; scales of rostrum and lores flat to domed, larger than granular scales on top of head and occiput; scales of occiput intermixed with distinct, small tubercles; superciliaries subrectangular, largest anteriorly; mental triangular, bordered laterally by first infralabials, posteriorly by large left and right elongate postmentals contacting medially for approximately 40% of their length posterior to mental; one row of two (R) and four (L) slightly enlarged sublabials extending posteriorly to third(L) and second(R) infralabial, subsequent sublabials much smaller; gular and throat scales small, granular, grading posteriorly into slightly larger, flatter, smooth, imbricate, pectoral and ventral scales.</p><fig id="F7" position="float" orientation="portrait"><object-id xmlns:xlink="http://www.w3.org/1999/xlink" content-type="doi" xlink:type="simple">10.3897/zookeys.1129.90535.figure7</object-id><object-id xmlns:xlink="http://www.w3.org/1999/xlink" content-type="arpha" xlink:type="simple">58BDA6BD-8E7D-554B-AC41-8B621C35B7E9</object-id><label>Figure 7.</label><caption><p>Holotype of <italic><tp:taxon-name><tp:taxon-name-part taxon-name-part-type="genus" reg="Cyrtodactylus">Cyrtodactylus</tp:taxon-name-part><tp:taxon-name-part taxon-name-part-type="species" reg="rivularis">rivularis</tp:taxon-name-part></tp:taxon-name></italic> sp. nov. ZMKU R 00947 (field no. AA 04887) from Thailand, Prachuap Khiri Khan Province, Hua Hin District, Huai Sat Yai Subdistrict, Kaeng Krachan National Park, Pa La-U Waterfall <bold>A</bold> dorsal view <bold>B</bold> ventral view <bold>C</bold> dorsal view of head <bold>D</bold> ventral view of femoral and precloacal regions <bold>E</bold> dorsal view of tail <bold>F</bold> ventral view of tail.</p></caption><graphic xmlns:xlink="http://www.w3.org/1999/xlink" xlink:href="zookeys-1129-109_article-90535__-g007.jpg" position="float" orientation="portrait" xlink:type="simple" id="oo_769828.jpg"><uri content-type="original_file" xlink:type="simple">https://binary.pensoft.net/fig/769828</uri></graphic></fig><p>Body relatively short (<abbrev xmlns:xlink="http://www.w3.org/1999/xlink" xlink:title="axilla to groin length" id="ABBRID0EETBK" xlink:type="simple">AG</abbrev>/<abbrev xmlns:xlink="http://www.w3.org/1999/xlink" xlink:title="snout-vent length" id="ABBRID0EITBK" xlink:type="simple">SVL</abbrev> 0.47) with well-defined ventrolateral folds; dorsal scales small, granular, interspersed with larger conical, semi-regularly arranged, weakly keeled tubercles; tubercles extend from occipital region onto base of tail and slightly beyond as paravertebral rows; tubercles of nape and occiput small; approximately 20 longitudinal rows of tubercles at midbody; approximately 34 paravertebral tubercles; tubercles on flanks nearly same size as those on dorsum; 34 longitudinal rows of flat, imbricate, ventral scales much larger than dorsal scales; 160 transverse rows of ventral scales; no pore-bearing, precloacal scales; 15 enlarged precloacal scales; no deep precloacal groove or depression; and three rows of post-precloacal scales on midline.</p><p>Forelimbs moderate in stature, relatively short (<abbrev xmlns:xlink="http://www.w3.org/1999/xlink" xlink:title="forearm length" id="ABBRID0EOTBK" xlink:type="simple">ForL</abbrev>/<abbrev xmlns:xlink="http://www.w3.org/1999/xlink" xlink:title="snout-vent length" id="ABBRID0ESTBK" xlink:type="simple">SVL</abbrev> 0.13); granular scales of forearm slightly larger than those on body, interspersed with tubercles; palmar scales rounded, slightly raised; digits well-developed, relatively short, inflected at basal interphalangeal joints; digits narrower distal to inflections; subdigital lamellae wide, transversely expanded proximal to joint inflections, narrower transverse lamellae distal to joint inflections; claws well-developed, claw base sheathed by a dorsal and ventral scale; 8R/8L expanded and 11R/11L unexpanded lamellae beneath the fourth finger; hind limbs larger and thicker than forelimbs, moderate in length (<abbrev xmlns:xlink="http://www.w3.org/1999/xlink" xlink:title="tibia length" id="ABBRID0EWTBK" xlink:type="simple">TibL</abbrev>/<abbrev xmlns:xlink="http://www.w3.org/1999/xlink" xlink:title="snout-vent length" id="ABBRID0E1TBK" xlink:type="simple">SVL</abbrev> 0.15), covered dorsally by granular scales interspersed with moderately sized, conical tubercles dorsally and posteriorly and anteriorly by flat, slightly larger, subimbricate scales; ventral scales of thigh flat, subimbricate, larger than dorsals; subtibial scales flat, imbricate; no pore-bearing femoral scales; 8R/8L enlarged femoral scales; enlarged femoral scales not contiguous with enlarged precloacal scales, terminating distally at knee; proximal femoral scales smaller than distal femoral scales, the former forming an abrupt union with much smaller, rounded, ventral scales of posteroventral margin of thigh; plantar scales flat; digits relatively long, well-developed, inflected at basal interphalangeal joints; 9R/9L wide, transversely expanded subdigital lamellae on fourth toe proximal to joint inflection that extend onto sole, and 13R/13L unexpanded lamellae beneath the fourth toe; and claws well-developed, sheathed by a dorsal and ventral scale at base.</p><p>Posterior one-half of tail regenerated, tail long 91.5 mm (<abbrev xmlns:xlink="http://www.w3.org/1999/xlink" xlink:title="tail length" id="ABBRID0EAUBK" xlink:type="simple">TL</abbrev>/<abbrev xmlns:xlink="http://www.w3.org/1999/xlink" xlink:title="snout-vent length" id="ABBRID0EEUBK" xlink:type="simple">SVL</abbrev> 1.24), 4.8 mm in width at base, tapering to a point; nearly square in cross-section; dorsal scales flat, square bearing large tubercles forming a discontinuous dorsolateral longitudinal row; slightly larger, posteriorly directed, semi-spinose tubercles forming large distinct ventrolateral caudal fringe; scales of ventrolateral fringe generally homogeneous; single medial subcaudals enlarged but not paired; subcaudal scales, larger than dorsal caudal scales; base of tail bearing hemipenial swellings; 2R/2L conical postcloacal tubercles at base of hemipenial swellings; and postcloacal scales flat, imbricate.</p></tp:treatment-sec><tp:treatment-sec sec-type="Coloration in life" id="SECID0EIUBK"><title>Coloration in life</title><p><bold>(Fig. <xref ref-type="fig" rid="F8">8</xref>).</bold> Ground color of the head, body, limbs, and tail pale brown; faint, diffuse mottling on rostrum; lores darkly colored; wide, distinct, pale-colored post-orbital stripe; nuchal band faint, bearing two posterior projections; three very faint, wide irregularly shaped body bands edged in slightly darker brown between limb insertions; band interspaces bearing irregularly shaped, faint, dark-colored markings; dark-colored speckling on limbs and digits; digits bearing pale-colored bands; four wide faint dark-colored caudal bands separated by three pale-colored bands on original portion of tail; all caudal bands encircle tail; all ventral surfaces beige, generally immaculate; iris orangish to coppery in color.</p><fig id="F8" position="float" orientation="portrait"><object-id xmlns:xlink="http://www.w3.org/1999/xlink" content-type="doi" xlink:type="simple">10.3897/zookeys.1129.90535.figure8</object-id><object-id xmlns:xlink="http://www.w3.org/1999/xlink" content-type="arpha" xlink:type="simple">C2B17ECF-17F3-54C2-84A3-536B9858D442</object-id><label>Figure 8.</label><caption><p>Type series of <italic><tp:taxon-name><tp:taxon-name-part taxon-name-part-type="genus" reg="Cyrtodactylus">Cyrtodactylus</tp:taxon-name-part><tp:taxon-name-part taxon-name-part-type="species" reg="rivularis">rivularis</tp:taxon-name-part></tp:taxon-name></italic> sp. nov. from Thailand, Prachuap Khiri Khan Province, Hua Hin District, Huai Sat Yai Subdistrict, Kaeng Krachan National Park, Pa La-U Waterfall <bold>A</bold> holotype ZMKU R 00947 <bold>B</bold> paratype ZMKU R 00946.</p></caption><graphic xmlns:xlink="http://www.w3.org/1999/xlink" xlink:href="zookeys-1129-109_article-90535__-g008.jpg" position="float" orientation="portrait" xlink:type="simple" id="oo_769829.jpg"><uri content-type="original_file" xlink:type="simple">https://binary.pensoft.net/fig/769829</uri></graphic></fig></tp:treatment-sec><tp:treatment-sec sec-type="variation" id="SECID0ERVBK"><title>Variation</title><p><bold>(Fig. <xref ref-type="fig" rid="F8">8</xref>).</bold> The paratype (ZMKU R 00946) closely approximates the holotype in overall coloration and pattern except that it is more boldly marked. It has four dark-colored body bands as opposed to three and a complete original tail (<abbrev xmlns:xlink="http://www.w3.org/1999/xlink" xlink:title="tail length" id="ABBRID0E5VBK" xlink:type="simple">TL</abbrev> 89.0mm, <abbrev xmlns:xlink="http://www.w3.org/1999/xlink" xlink:title="tail width" id="ABBRID0ECWBK" xlink:type="simple">TW</abbrev> 4.1 mm) bearing eight dark-colored and seven pale-colored bands. The pale-colored postorbital stripe is slightly thinner and less distinct. Meristic and morphometric differences are listed in Table <xref ref-type="table" rid="T5">5</xref>.</p></tp:treatment-sec><tp:treatment-sec sec-type="distribution" id="SECID0EKWBK"><title>Distribution.</title><p><italic><tp:taxon-name><tp:taxon-name-part taxon-name-part-type="genus" reg="Cyrtodactylus">Cyrtodactylus</tp:taxon-name-part><tp:taxon-name-part taxon-name-part-type="species" reg="rivularis">rivularis</tp:taxon-name-part></tp:taxon-name></italic> sp. nov. is currently known from the type locality at Pa La-U Waterfall, Kaeng Krachan National Park, Huai Sat Yai Subdistrict, Hua Hin District Prachuap Khiri Khan Province, Thailand.</p></tp:treatment-sec><tp:treatment-sec sec-type="etymology" id="SECID0E2WBK"><title>Etymology.</title><p>The specific epithet <italic>rivularis</italic> is derived from the Latin <italic>rivus</italic>, meaning stream, brook, or creek refers to rocky brook or stream habitat of the new species.</p></tp:treatment-sec><tp:treatment-sec sec-type="comparisons" id="SECID0EFXBK"><title>Comparisons.</title><p><italic><tp:taxon-name><tp:taxon-name-part taxon-name-part-type="genus" reg="Cyrtodactylus">Cyrtodactylus</tp:taxon-name-part><tp:taxon-name-part taxon-name-part-type="species" reg="rivularis">rivularis</tp:taxon-name-part></tp:taxon-name></italic> sp. nov. is the sister species to <italic><tp:taxon-name><tp:taxon-name-part taxon-name-part-type="genus" reg="Cyrtodactylus">C.</tp:taxon-name-part><tp:taxon-name-part taxon-name-part-type="species" reg="rukhadeva">rukhadeva</tp:taxon-name-part></tp:taxon-name></italic> (Fig. <xref ref-type="fig" rid="F2">2</xref>) from which it differs by an uncorrected pairwise sequence divergence of 3.61% (Table <xref ref-type="table" rid="T2">2</xref>). It differs from <italic><tp:taxon-name><tp:taxon-name-part taxon-name-part-type="genus" reg="Cyrtodactylus">C.</tp:taxon-name-part><tp:taxon-name-part taxon-name-part-type="species" reg="rukhadeva">rukhadeva</tp:taxon-name-part></tp:taxon-name></italic> and <tp:taxon-name><tp:taxon-name-part taxon-name-part-type="genus" reg="Cyrtodactylus">C.</tp:taxon-name-part><tp:taxon-name-part taxon-name-part-type="uncertainty-rank">cf.</tp:taxon-name-part><tp:taxon-name-part taxon-name-part-type="species" reg="rukhadeva">rukhadeva</tp:taxon-name-part></tp:taxon-name> by having large versus small dorsolateral caudal tubercles and a wide versus narrow ventrolateral fringe. Although no statistical mean differences were recovered between <italic><tp:taxon-name><tp:taxon-name-part taxon-name-part-type="genus" reg="Cyrtodactylus">Cyrtodactylus</tp:taxon-name-part><tp:taxon-name-part taxon-name-part-type="species" reg="rivularis">rivularis</tp:taxon-name-part></tp:taxon-name></italic> sp. nov. and <italic><tp:taxon-name><tp:taxon-name-part taxon-name-part-type="genus" reg="Cyrtodactylus">C.</tp:taxon-name-part><tp:taxon-name-part taxon-name-part-type="species" reg="rukhadeva">rukhadeva</tp:taxon-name-part></tp:taxon-name></italic> which we attribute to the small sample sizes of both species (<italic>N</italic> = 2), they do respectively differ discretely (at this point) in their ranges of <abbrev xmlns:xlink="http://www.w3.org/1999/xlink" xlink:title="supralabial scales" id="ABBRID0EZZBK" xlink:type="simple">SL</abbrev> (12 or 13 vs. 9–11), <abbrev xmlns:xlink="http://www.w3.org/1999/xlink" xlink:title="number of paravertebral tubercles" id="ABBRID0E4ZBK" xlink:type="simple">PVT</abbrev> (33–34 vs. 27–30), <abbrev xmlns:xlink="http://www.w3.org/1999/xlink" xlink:title="number of transverse rows of ventral scales" id="ABBRID0EB1BK" xlink:type="simple">VSM</abbrev> (160–166 vs. 152–154), and <abbrev xmlns:xlink="http://www.w3.org/1999/xlink" xlink:title="total number of subdigital lamellae" id="ABBRID0EF1BK" xlink:type="simple">TL4T</abbrev> (21–22 vs. 18–20) and the morphometric characters of <abbrev xmlns:xlink="http://www.w3.org/1999/xlink" xlink:title="humeral length" id="ABBRID0EJ1BK" xlink:type="simple">HumL</abbrev>, <abbrev xmlns:xlink="http://www.w3.org/1999/xlink" xlink:title="forearm length" id="ABBRID0EN1BK" xlink:type="simple">ForL</abbrev>, <abbrev xmlns:xlink="http://www.w3.org/1999/xlink" xlink:title="femur length" id="ABBRID0ER1BK" xlink:type="simple">FemL</abbrev>, <abbrev xmlns:xlink="http://www.w3.org/1999/xlink" xlink:title="tibia length" id="ABBRID0EV1BK" xlink:type="simple">TibL</abbrev>, <abbrev xmlns:xlink="http://www.w3.org/1999/xlink" xlink:title="head depth" id="ABBRID0EZ1BK" xlink:type="simple">HD</abbrev>, <abbrev xmlns:xlink="http://www.w3.org/1999/xlink" xlink:title="eye diameter" id="ABBRID0E41BK" xlink:type="simple">ED</abbrev>, and <abbrev xmlns:xlink="http://www.w3.org/1999/xlink" xlink:title="interorbital distance" id="ABBRID0EB2BK" xlink:type="simple">IO</abbrev> (Table <xref ref-type="table" rid="T5">5</xref>). Discrete differences among <italic><tp:taxon-name><tp:taxon-name-part taxon-name-part-type="genus" reg="Cyrtodactylus">Cyrtodactylus</tp:taxon-name-part><tp:taxon-name-part taxon-name-part-type="species" reg="rivularis">rivularis</tp:taxon-name-part></tp:taxon-name></italic> sp. nov. and all other species and populations are presented in Tables <xref ref-type="table" rid="T4">4</xref>, <xref ref-type="table" rid="T5">5</xref>.</p></tp:treatment-sec><tp:treatment-sec sec-type="natural history" id="SECID0E32BK"><title>Natural history.</title><p>The holotype and paratype were collected at night (1900–2055 h) on granite boulders by a rocky stream dry evergreen forest at 368 m in elevation (Fig. <xref ref-type="fig" rid="F9">9</xref>) with a temperature of 25.3 °C and relative humidity of 86.9%. The new species was found to co-occur with two other species of gekkonid lizards, <italic><tp:taxon-name><tp:taxon-name-part taxon-name-part-type="genus" reg="Cyrtodactylus">Cyrtodactylus</tp:taxon-name-part><tp:taxon-name-part taxon-name-part-type="species" reg="oldhami">oldhami</tp:taxon-name-part></tp:taxon-name></italic> (Theobald, 1876) and <italic><tp:taxon-name><tp:taxon-name-part taxon-name-part-type="genus" reg="Gehyra">Gehyra</tp:taxon-name-part><tp:taxon-name-part taxon-name-part-type="species" reg="mutilata">mutilata</tp:taxon-name-part></tp:taxon-name></italic> (Wiegmann, 1834).</p><fig id="F9" position="float" orientation="portrait"><object-id xmlns:xlink="http://www.w3.org/1999/xlink" content-type="doi" xlink:type="simple">10.3897/zookeys.1129.90535.figure9</object-id><object-id xmlns:xlink="http://www.w3.org/1999/xlink" content-type="arpha" xlink:type="simple">5A52A00F-4DA5-5968-81B7-CB17E6B95052</object-id><label>Figure 9.</label><caption><p>Habitat of <italic><tp:taxon-name><tp:taxon-name-part taxon-name-part-type="genus" reg="Cyrtodactylus">Cyrtodactylus</tp:taxon-name-part><tp:taxon-name-part taxon-name-part-type="species" reg="rivularis">rivularis</tp:taxon-name-part></tp:taxon-name></italic> sp. nov. at Thailand, Prachuap Khiri Khan Province, Hua Hin District, Huai Sat Yai Subdistrict, Kaeng Krachan National Park, Pa La-U Waterfall.</p></caption><graphic xmlns:xlink="http://www.w3.org/1999/xlink" xlink:href="zookeys-1129-109_article-90535__-g009.jpg" position="float" orientation="portrait" xlink:type="simple" id="oo_769830.jpg"><uri content-type="original_file" xlink:type="simple">https://binary.pensoft.net/fig/769830</uri></graphic></fig></tp:treatment-sec><tp:treatment-sec sec-type="comments" id="SECID0EU4BK"><title>Comments.</title><p><italic><tp:taxon-name><tp:taxon-name-part taxon-name-part-type="genus" reg="Cyrtodactylus">Cyrtodactylus</tp:taxon-name-part><tp:taxon-name-part taxon-name-part-type="species" reg="rivularis">rivularis</tp:taxon-name-part></tp:taxon-name></italic> sp. nov. and <tp:taxon-name><tp:taxon-name-part taxon-name-part-type="genus" reg="Cyrtodactylus">C.</tp:taxon-name-part><tp:taxon-name-part taxon-name-part-type="uncertainty-rank">cf.</tp:taxon-name-part><tp:taxon-name-part taxon-name-part-type="species" reg="rukhadeva">rukhadeva</tp:taxon-name-part></tp:taxon-name> occur on separate branches of the phylogeny, thus neither is embedded within one another’s branch indicating there is no evidence of gene flow between them. Both species are reported to occur within the boundaries of Kaeng Krachan National Park (<xref ref-type="bibr" rid="B21">Grismer et al. 2022</xref>). Kaeng Krachan National Park is the largest national park in Thailand, encompassing 2,914.7 km<sup>2</sup> across five districts through the provinces of Phetchaburi and Prachuap Khiri Khan and extending approximately 300 km in latitude. As such, it harbors a wide range of habitats from lowland forests near sea level to cloud forests at its highest peak of 1,513 m in elevation. The seven specimens of <tp:taxon-name><tp:taxon-name-part taxon-name-part-type="genus" reg="Cyrtodactylus">C.</tp:taxon-name-part><tp:taxon-name-part taxon-name-part-type="uncertainty-rank">cf.</tp:taxon-name-part><tp:taxon-name-part taxon-name-part-type="species" reg="rukhadeva">rukhadeva</tp:taxon-name-part></tp:taxon-name> (THNHM 01807, 24622, 24838, 03251–54) were obtained by various collectors between 11 March 1991 and 25 October 2015 with no specific collection data other than Phetchaburi Province. The locality reported by <xref ref-type="bibr" rid="B20">Grismer et al. (2021c)</xref> was an estimate obtained from <xref ref-type="bibr" rid="B57">Ulber (1993)</xref> from the central portion of the park in Phetchaburi Province who referred to a specimen he examined (THNHM 24838) as <italic><tp:taxon-name><tp:taxon-name-part taxon-name-part-type="genus" reg="Cyrtodactylus">C.</tp:taxon-name-part><tp:taxon-name-part taxon-name-part-type="species" reg="brevipalmatus">brevipalmatus</tp:taxon-name-part></tp:taxon-name></italic>. <italic><tp:taxon-name><tp:taxon-name-part taxon-name-part-type="genus" reg="Cyrtodactylus">Cyrtodactylus</tp:taxon-name-part><tp:taxon-name-part taxon-name-part-type="species" reg="rivularis">rivularis</tp:taxon-name-part></tp:taxon-name></italic> sp. nov. however, is known only from the Park’s southernmost limit in Prachuap Khiri Khan Province. Additional collecting and DNA sequencing will be required to establish the approximate distribution limits of each population.</p><table-wrap id="T5" position="float" orientation="portrait"><label>Table 5.</label><caption><p>Sex and raw meristic, categorical, and morphometric data used in the analyses from specimens in the <italic><tp:taxon-name><tp:taxon-name-part taxon-name-part-type="genus" reg="Cyrtodactylus">Cyrtodactylus</tp:taxon-name-part><tp:taxon-name-part taxon-name-part-type="species" reg="brevipalmatus">brevipalmatus</tp:taxon-name-part></tp:taxon-name></italic> group. m = male; f = female; R/L = right/left; / = data unavailable.</p></caption><table id="TID0EDQDK" rules="all"><tbody><tr><th rowspan="1" colspan="1">Species</th><th rowspan="1" colspan="1">
                      <italic>
                        <tp:taxon-name><tp:taxon-name-part taxon-name-part-type="genus" reg="Cyrtodactylus">C.</tp:taxon-name-part><tp:taxon-name-part taxon-name-part-type="species" reg="brevipalmatus">brevipalmatus</tp:taxon-name-part></tp:taxon-name>
                      </italic>
                    </th><th rowspan="1" colspan="1">
                      <tp:taxon-name><tp:taxon-name-part taxon-name-part-type="genus" reg="Cyrtodactylus">C.</tp:taxon-name-part><tp:taxon-name-part taxon-name-part-type="uncertainty-rank">cf.</tp:taxon-name-part><tp:taxon-name-part taxon-name-part-type="species" reg="brevipalmatus">brevipalmatus</tp:taxon-name-part></tp:taxon-name>
                    </th><th rowspan="1" colspan="1">
                      <tp:taxon-name><tp:taxon-name-part taxon-name-part-type="genus" reg="Cyrtodactylus">C.</tp:taxon-name-part><tp:taxon-name-part taxon-name-part-type="uncertainty-rank">cf.</tp:taxon-name-part><tp:taxon-name-part taxon-name-part-type="species" reg="brevipalmatus">brevipalmatus</tp:taxon-name-part></tp:taxon-name>
                    </th><th rowspan="1" colspan="1">
                      <italic>
                        <tp:taxon-name><tp:taxon-name-part taxon-name-part-type="genus" reg="Cyrtodactylus">C.</tp:taxon-name-part><tp:taxon-name-part taxon-name-part-type="species" reg="brevipalmatus">brevipalmatus</tp:taxon-name-part></tp:taxon-name>
                      </italic>
                    </th><th rowspan="1" colspan="1">
                      <italic>
                        <tp:taxon-name><tp:taxon-name-part taxon-name-part-type="genus" reg="Cyrtodactylus">C.</tp:taxon-name-part><tp:taxon-name-part taxon-name-part-type="species" reg="brevipalmatus">brevipalmatus</tp:taxon-name-part></tp:taxon-name>
                      </italic>
                    </th><th rowspan="1" colspan="1">
                      <italic>
                        <tp:taxon-name><tp:taxon-name-part taxon-name-part-type="genus" reg="Cyrtodactylus">C.</tp:taxon-name-part><tp:taxon-name-part taxon-name-part-type="species" reg="elok">elok</tp:taxon-name-part></tp:taxon-name>
                      </italic>
                    </th><th rowspan="1" colspan="1">
                      <italic>
                        <tp:taxon-name><tp:taxon-name-part taxon-name-part-type="genus" reg="Cyrtodactylus">C.</tp:taxon-name-part><tp:taxon-name-part taxon-name-part-type="species" reg="elok">elok</tp:taxon-name-part></tp:taxon-name>
                      </italic>
                    </th><th rowspan="1" colspan="1">
                      <italic>
                        <tp:taxon-name><tp:taxon-name-part taxon-name-part-type="genus" reg="Cyrtodactylus">C.</tp:taxon-name-part><tp:taxon-name-part taxon-name-part-type="species" reg="elok">elok</tp:taxon-name-part></tp:taxon-name>
                      </italic>
                    </th><th rowspan="1" colspan="1">
                      <italic>
                        <tp:taxon-name><tp:taxon-name-part taxon-name-part-type="genus" reg="Cyrtodactylus">C.</tp:taxon-name-part><tp:taxon-name-part taxon-name-part-type="species" reg="elok">elok</tp:taxon-name-part></tp:taxon-name>
                      </italic>
                    </th><th rowspan="1" colspan="1">
                      <italic>
                        <tp:taxon-name><tp:taxon-name-part taxon-name-part-type="genus" reg="Cyrtodactylus">C.</tp:taxon-name-part><tp:taxon-name-part taxon-name-part-type="species" reg="interdigitalis">interdigitalis</tp:taxon-name-part></tp:taxon-name>
                      </italic>
                    </th><th rowspan="1" colspan="1">
                      <italic>
                        <tp:taxon-name><tp:taxon-name-part taxon-name-part-type="genus" reg="Cyrtodactylus">C.</tp:taxon-name-part><tp:taxon-name-part taxon-name-part-type="species" reg="interdigitalis">interdigitalis</tp:taxon-name-part></tp:taxon-name>
                      </italic>
                    </th><th rowspan="1" colspan="1">
                      <italic>
                        <tp:taxon-name><tp:taxon-name-part taxon-name-part-type="genus" reg="Cyrtodactylus">C.</tp:taxon-name-part><tp:taxon-name-part taxon-name-part-type="species" reg="interdigitalis">interdigitalis</tp:taxon-name-part></tp:taxon-name>
                      </italic>
                    </th><th rowspan="1" colspan="1">
                      <italic>
                        <tp:taxon-name><tp:taxon-name-part taxon-name-part-type="genus" reg="Cyrtodactylus">C.</tp:taxon-name-part><tp:taxon-name-part taxon-name-part-type="species" reg="interdigitalis">interdigitalis</tp:taxon-name-part></tp:taxon-name>
                      </italic>
                    </th><th rowspan="1" colspan="1"><italic><tp:taxon-name><tp:taxon-name-part taxon-name-part-type="genus" reg="Cyrtodactylus">C.</tp:taxon-name-part></tp:taxon-name></italic> sp.11</th><th rowspan="1" colspan="1">
                      <italic>
                        <tp:taxon-name><tp:taxon-name-part taxon-name-part-type="genus" reg="Cyrtodactylus">C.</tp:taxon-name-part><tp:taxon-name-part taxon-name-part-type="species" reg="ngati">ngati</tp:taxon-name-part></tp:taxon-name>
                      </italic>
                    </th><th rowspan="1" colspan="1">
                      <italic>
                        <tp:taxon-name><tp:taxon-name-part taxon-name-part-type="genus" reg="Cyrtodactylus">C.</tp:taxon-name-part><tp:taxon-name-part taxon-name-part-type="species" reg="ngati">ngati</tp:taxon-name-part></tp:taxon-name>
                      </italic>
                    </th><th rowspan="1" colspan="1">
                      <italic>
                        <tp:taxon-name><tp:taxon-name-part taxon-name-part-type="genus" reg="Cyrtodactylus">C.</tp:taxon-name-part><tp:taxon-name-part taxon-name-part-type="species" reg="ngati">ngati</tp:taxon-name-part></tp:taxon-name>
                      </italic>
                    </th><th rowspan="1" colspan="1">
                      <italic>
                        <tp:taxon-name><tp:taxon-name-part taxon-name-part-type="genus" reg="Cyrtodactylus">C.</tp:taxon-name-part><tp:taxon-name-part taxon-name-part-type="species" reg="ngati">ngati</tp:taxon-name-part></tp:taxon-name>
                      </italic>
                    </th><th rowspan="1" colspan="1"><italic><tp:taxon-name><tp:taxon-name-part taxon-name-part-type="genus" reg="Cyrtodactylus">C.</tp:taxon-name-part><tp:taxon-name-part taxon-name-part-type="species" reg="ngati">ngati</tp:taxon-name-part></tp:taxon-name></italic>3</th><th rowspan="1" colspan="1"><italic><tp:taxon-name><tp:taxon-name-part taxon-name-part-type="genus" reg="Cyrtodactylus">C.</tp:taxon-name-part><tp:taxon-name-part taxon-name-part-type="species" reg="ngati">ngati</tp:taxon-name-part></tp:taxon-name></italic>3</th><th rowspan="1" colspan="1"><italic><tp:taxon-name><tp:taxon-name-part taxon-name-part-type="genus" reg="Cyrtodactylus">C.</tp:taxon-name-part><tp:taxon-name-part taxon-name-part-type="species" reg="ngati">ngati</tp:taxon-name-part></tp:taxon-name></italic>3</th><th rowspan="1" colspan="1"><italic><tp:taxon-name><tp:taxon-name-part taxon-name-part-type="genus" reg="Cyrtodactylus">C.</tp:taxon-name-part><tp:taxon-name-part taxon-name-part-type="species" reg="ngati">ngati</tp:taxon-name-part></tp:taxon-name></italic>4</th><th rowspan="1" colspan="1"><tp:taxon-name><tp:taxon-name-part taxon-name-part-type="genus" reg="Cyrtodactylus">C.</tp:taxon-name-part><tp:taxon-name-part taxon-name-part-type="uncertainty-rank">cf.</tp:taxon-name-part><tp:taxon-name-part taxon-name-part-type="species" reg="ngati">ngati</tp:taxon-name-part></tp:taxon-name>1</th><th rowspan="1" colspan="1"><tp:taxon-name><tp:taxon-name-part taxon-name-part-type="genus" reg="Cyrtodactylus">C.</tp:taxon-name-part><tp:taxon-name-part taxon-name-part-type="uncertainty-rank">cf.</tp:taxon-name-part><tp:taxon-name-part taxon-name-part-type="species" reg="ngati">ngati</tp:taxon-name-part></tp:taxon-name>2</th><th rowspan="1" colspan="1"><tp:taxon-name><tp:taxon-name-part taxon-name-part-type="genus" reg="Cyrtodactylus">C.</tp:taxon-name-part><tp:taxon-name-part taxon-name-part-type="uncertainty-rank">cf.</tp:taxon-name-part><tp:taxon-name-part taxon-name-part-type="species" reg="ngati">ngati</tp:taxon-name-part></tp:taxon-name>2</th><th rowspan="1" colspan="1">
                      <italic>
                        <tp:taxon-name><tp:taxon-name-part taxon-name-part-type="genus" reg="Cyrtodactylus">C.</tp:taxon-name-part><tp:taxon-name-part taxon-name-part-type="species" reg="rukhadeva">rukhadeva</tp:taxon-name-part></tp:taxon-name>
                      </italic>
                    </th><th rowspan="1" colspan="1">
                      <italic>
                        <tp:taxon-name><tp:taxon-name-part taxon-name-part-type="genus" reg="Cyrtodactylus">C.</tp:taxon-name-part><tp:taxon-name-part taxon-name-part-type="species" reg="rukhadeva">rukhadeva</tp:taxon-name-part></tp:taxon-name>
                      </italic>
                    </th><th rowspan="1" colspan="1">
                      <italic>
                        <tp:taxon-name><tp:taxon-name-part taxon-name-part-type="genus" reg="Cyrtodactylus">C.</tp:taxon-name-part><tp:taxon-name-part taxon-name-part-type="species" reg="rukhadeva">rukhadeva</tp:taxon-name-part></tp:taxon-name>
                      </italic>
                    </th><th rowspan="1" colspan="1">
                      <tp:taxon-name><tp:taxon-name-part taxon-name-part-type="genus" reg="Cyrtodactylus">C.</tp:taxon-name-part><tp:taxon-name-part taxon-name-part-type="uncertainty-rank">cf.</tp:taxon-name-part><tp:taxon-name-part taxon-name-part-type="species" reg="rukhadeva">rukhadeva</tp:taxon-name-part></tp:taxon-name>
                    </th><th rowspan="1" colspan="1">
                      <tp:taxon-name><tp:taxon-name-part taxon-name-part-type="genus" reg="Cyrtodactylus">C.</tp:taxon-name-part><tp:taxon-name-part taxon-name-part-type="uncertainty-rank">cf.</tp:taxon-name-part><tp:taxon-name-part taxon-name-part-type="species" reg="rukhadeva">rukhadeva</tp:taxon-name-part></tp:taxon-name>
                    </th><th rowspan="1" colspan="1">
                      <tp:taxon-name><tp:taxon-name-part taxon-name-part-type="genus" reg="Cyrtodactylus">C.</tp:taxon-name-part><tp:taxon-name-part taxon-name-part-type="uncertainty-rank">cf.</tp:taxon-name-part><tp:taxon-name-part taxon-name-part-type="species" reg="rukhadeva">rukhadeva</tp:taxon-name-part></tp:taxon-name>
                    </th><th rowspan="1" colspan="1">
                      <tp:taxon-name><tp:taxon-name-part taxon-name-part-type="genus" reg="Cyrtodactylus">C.</tp:taxon-name-part><tp:taxon-name-part taxon-name-part-type="uncertainty-rank">cf.</tp:taxon-name-part><tp:taxon-name-part taxon-name-part-type="species" reg="rukhadeva">rukhadeva</tp:taxon-name-part></tp:taxon-name>
                    </th><th rowspan="1" colspan="1">
                      <tp:taxon-name><tp:taxon-name-part taxon-name-part-type="genus" reg="Cyrtodactylus">C.</tp:taxon-name-part><tp:taxon-name-part taxon-name-part-type="uncertainty-rank">cf.</tp:taxon-name-part><tp:taxon-name-part taxon-name-part-type="species" reg="rukhadeva">rukhadeva</tp:taxon-name-part></tp:taxon-name>
                    </th><th rowspan="1" colspan="1">
                      <tp:taxon-name><tp:taxon-name-part taxon-name-part-type="genus" reg="Cyrtodactylus">C.</tp:taxon-name-part><tp:taxon-name-part taxon-name-part-type="uncertainty-rank">cf.</tp:taxon-name-part><tp:taxon-name-part taxon-name-part-type="species" reg="rukhadeva">rukhadeva</tp:taxon-name-part></tp:taxon-name>
                    </th><th rowspan="1" colspan="1">
                      <tp:taxon-name><tp:taxon-name-part taxon-name-part-type="genus" reg="Cyrtodactylus">C.</tp:taxon-name-part><tp:taxon-name-part taxon-name-part-type="uncertainty-rank">cf.</tp:taxon-name-part><tp:taxon-name-part taxon-name-part-type="species" reg="rukhadeva">rukhadeva</tp:taxon-name-part></tp:taxon-name>
                    </th><th rowspan="1" colspan="1"><italic><tp:taxon-name><tp:taxon-name-part taxon-name-part-type="genus" reg="Cyrtodactylus">Cyrtodactylus</tp:taxon-name-part><tp:taxon-name-part taxon-name-part-type="species" reg="fluvicavus">fluvicavus</tp:taxon-name-part></tp:taxon-name></italic> sp. nov.</th><th rowspan="1" colspan="1"><italic><tp:taxon-name><tp:taxon-name-part taxon-name-part-type="genus" reg="Cyrtodactylus">Cyrtodactylus</tp:taxon-name-part><tp:taxon-name-part taxon-name-part-type="species" reg="fluvicavus">fluvicavus</tp:taxon-name-part></tp:taxon-name></italic> sp. nov.</th><th rowspan="1" colspan="1"><italic><tp:taxon-name><tp:taxon-name-part taxon-name-part-type="genus" reg="Cyrtodactylus">Cyrtodactylus</tp:taxon-name-part><tp:taxon-name-part taxon-name-part-type="species" reg="fluvicavus">fluvicavus</tp:taxon-name-part></tp:taxon-name></italic> sp. nov.</th><th rowspan="1" colspan="1"><italic><tp:taxon-name><tp:taxon-name-part taxon-name-part-type="genus" reg="Cyrtodactylus">Cyrtodactylus</tp:taxon-name-part><tp:taxon-name-part taxon-name-part-type="species" reg="fluvicavus">fluvicavus</tp:taxon-name-part></tp:taxon-name></italic> sp. nov.</th><th rowspan="1" colspan="1"><italic><tp:taxon-name><tp:taxon-name-part taxon-name-part-type="genus" reg="Cyrtodactylus">Cyrtodactylus</tp:taxon-name-part><tp:taxon-name-part taxon-name-part-type="species" reg="fluvicavus">fluvicavus</tp:taxon-name-part></tp:taxon-name></italic> sp. nov.</th><th rowspan="1" colspan="1"><italic><tp:taxon-name><tp:taxon-name-part taxon-name-part-type="genus" reg="Cyrtodactylus">Cyrtodactylus</tp:taxon-name-part><tp:taxon-name-part taxon-name-part-type="species" reg="fluvicavus">fluvicavus</tp:taxon-name-part></tp:taxon-name></italic> sp. nov.</th><th rowspan="1" colspan="1"><italic><tp:taxon-name><tp:taxon-name-part taxon-name-part-type="genus" reg="Cyrtodactylus">Cyrtodactylus</tp:taxon-name-part><tp:taxon-name-part taxon-name-part-type="species" reg="fluvicavus">fluvicavus</tp:taxon-name-part></tp:taxon-name></italic> sp. nov.</th><th rowspan="1" colspan="1"><italic><tp:taxon-name><tp:taxon-name-part taxon-name-part-type="genus" reg="Cyrtodactylus">Cyrtodactylus</tp:taxon-name-part><tp:taxon-name-part taxon-name-part-type="species" reg="kochangensis">kochangensis</tp:taxon-name-part></tp:taxon-name></italic> sp. nov</th><th rowspan="1" colspan="1">
                      <tp:taxon-name><tp:taxon-name-part taxon-name-part-type="genus" reg="Cyrtodactylus">C.</tp:taxon-name-part><tp:taxon-name-part taxon-name-part-type="uncertainty-rank">cf.</tp:taxon-name-part><tp:taxon-name-part taxon-name-part-type="species" reg="kochangensis">kochangensis</tp:taxon-name-part></tp:taxon-name>
                    </th><th rowspan="1" colspan="1"><italic><tp:taxon-name><tp:taxon-name-part taxon-name-part-type="genus" reg="Cyrtodactylus">Cyrtodactylus</tp:taxon-name-part><tp:taxon-name-part taxon-name-part-type="species" reg="uthaiensis">uthaiensis</tp:taxon-name-part></tp:taxon-name></italic> sp. nov.</th><th rowspan="1" colspan="1"><italic><tp:taxon-name><tp:taxon-name-part taxon-name-part-type="genus" reg="Cyrtodactylus">Cyrtodactylus</tp:taxon-name-part><tp:taxon-name-part taxon-name-part-type="species" reg="rivularis">rivularis</tp:taxon-name-part></tp:taxon-name></italic> sp. nov.</th><th rowspan="1" colspan="1"><italic><tp:taxon-name><tp:taxon-name-part taxon-name-part-type="genus" reg="Cyrtodactylus">Cyrtodactylus</tp:taxon-name-part><tp:taxon-name-part taxon-name-part-type="species" reg="rivularis">rivularis</tp:taxon-name-part></tp:taxon-name></italic> sp. nov.</th><th rowspan="1" colspan="1"><italic><tp:taxon-name><tp:taxon-name-part taxon-name-part-type="genus" reg="Cyrtodactylus">C.</tp:taxon-name-part></tp:taxon-name></italic> sp.9 Thong Pha Phum</th><th rowspan="1" colspan="1"><italic><tp:taxon-name><tp:taxon-name-part taxon-name-part-type="genus" reg="Cyrtodactylus">C.</tp:taxon-name-part></tp:taxon-name></italic> sp.9 Thong Pha Phum</th><th rowspan="1" colspan="1"><italic><tp:taxon-name><tp:taxon-name-part taxon-name-part-type="genus" reg="Cyrtodactylus">C.</tp:taxon-name-part></tp:taxon-name></italic> sp.9 Thong Pha Phum</th><th rowspan="1" colspan="1"><italic><tp:taxon-name><tp:taxon-name-part taxon-name-part-type="genus" reg="Cyrtodactylus">C.</tp:taxon-name-part></tp:taxon-name></italic> sp.9 Thong Pha Phum</th><th rowspan="1" colspan="1"><italic><tp:taxon-name><tp:taxon-name-part taxon-name-part-type="genus" reg="Cyrtodactylus">C.</tp:taxon-name-part></tp:taxon-name></italic> sp.9 Thong Pha Phum</th><th rowspan="1" colspan="1"><italic><tp:taxon-name><tp:taxon-name-part taxon-name-part-type="genus" reg="Cyrtodactylus">C.</tp:taxon-name-part></tp:taxon-name></italic> sp.9 Thong Pha Phum</th><th rowspan="1" colspan="1"><italic><tp:taxon-name><tp:taxon-name-part taxon-name-part-type="genus" reg="Cyrtodactylus">C.</tp:taxon-name-part></tp:taxon-name></italic> sp.9 Thong Pha Phum</th><th rowspan="1" colspan="1"><italic><tp:taxon-name><tp:taxon-name-part taxon-name-part-type="genus" reg="Cyrtodactylus">C.</tp:taxon-name-part></tp:taxon-name></italic> sp.9 Thong Pha Phum</th><th rowspan="1" colspan="1"><italic><tp:taxon-name><tp:taxon-name-part taxon-name-part-type="genus" reg="Cyrtodactylus">C.</tp:taxon-name-part></tp:taxon-name></italic> sp.13</th><th rowspan="1" colspan="1"><italic><tp:taxon-name><tp:taxon-name-part taxon-name-part-type="genus" reg="Cyrtodactylus">C.</tp:taxon-name-part></tp:taxon-name></italic> sp.13</th></tr><tr><th rowspan="1" colspan="1">Institutional catalog number</th><th rowspan="1" colspan="1">LSUHC 1899</th><th rowspan="1" colspan="1">LSUHC 15076</th><th rowspan="1" colspan="1">LSUHC 11788</th><th rowspan="1" colspan="1">THNHM 10670</th><th rowspan="1" colspan="1">THNHM 14112</th><th rowspan="1" colspan="1">LSUHC 8238</th><th rowspan="1" colspan="1">LSUHC 12180</th><th rowspan="1" colspan="1">LSUHC 12181</th><th rowspan="1" colspan="1">ZMMU R-16144</th><th rowspan="1" colspan="1">THNHM 20226 paratype</th><th rowspan="1" colspan="1">THNHM 20228 paratype</th><th rowspan="1" colspan="1">THNHM 20229 paratype</th><th rowspan="1" colspan="1">THNHM 20227 paratype</th><th rowspan="1" colspan="1">ZMMU R-16492</th><th rowspan="1" colspan="1">HNUE-R00111 holotype</th><th rowspan="1" colspan="1">IEBR 4829 paratype</th><th rowspan="1" colspan="1">VNUF R.2020.12 paratype</th><th rowspan="1" colspan="1">HNUE-R00112 paratype</th><th rowspan="1" colspan="1">FMNH 255454</th><th rowspan="1" colspan="1">FMNH 270493</th><th rowspan="1" colspan="1">FMNH 270492</th><th rowspan="1" colspan="1">FMNH 265806</th><th rowspan="1" colspan="1">NCSM 79472</th><th rowspan="1" colspan="1">ZMMU R-14917</th><th rowspan="1" colspan="1">NCSM 80100</th><th rowspan="1" colspan="1">ZMMU R-16851 holotype</th><th rowspan="1" colspan="1">ZMMU R-16852 paratype</th><th rowspan="1" colspan="1">ZMKU R 00948 topotype</th><th rowspan="1" colspan="1">THNHM 24622</th><th rowspan="1" colspan="1">THNHM 24838</th><th rowspan="1" colspan="1">THNHM 03251</th><th rowspan="1" colspan="1">THNHM 03252</th><th rowspan="1" colspan="1">THNHM 03253</th><th rowspan="1" colspan="1">THNHM 03254</th><th rowspan="1" colspan="1">THNHM 01807</th><th rowspan="1" colspan="1">ZMKU R 00959 holotype</th><th rowspan="1" colspan="1">ZMKU R 00958 paratype</th><th rowspan="1" colspan="1">ZMKU R 00960 paratype</th><th rowspan="1" colspan="1">ZMKU R 00961 paratype</th><th rowspan="1" colspan="1">ZMKU R 00962 paratype</th><th rowspan="1" colspan="1">ZMKU R 00963 paratype</th><th rowspan="1" colspan="1">ZMKU R 00964 paratype</th><th rowspan="1" colspan="1">ZMKU R 00945 holotype</th><th rowspan="1" colspan="1">THNHM 01667</th><th rowspan="1" colspan="1">ZMKU R 00949 holotype</th><th rowspan="1" colspan="1">ZMKU R 00947 holotype</th><th rowspan="1" colspan="1">ZMKU R 00946 paratype</th><th rowspan="1" colspan="1">ZMKU R 00950</th><th rowspan="1" colspan="1">ZMKU R 00951</th><th rowspan="1" colspan="1">ZMKU R 00952</th><th rowspan="1" colspan="1">ZMKU R 00953</th><th rowspan="1" colspan="1">ZMKU R 00954</th><th rowspan="1" colspan="1">ZMKU R 00955</th><th rowspan="1" colspan="1">ZMKU R 00956</th><th rowspan="1" colspan="1">ZMKU R 00957</th><th rowspan="1" colspan="1">THNHM 00104</th><th rowspan="1" colspan="1">THNHM 27821</th></tr><tr><td rowspan="1" colspan="1">Sex</td><td rowspan="1" colspan="1">m</td><td rowspan="1" colspan="1">f</td><td rowspan="1" colspan="1">f</td><td rowspan="1" colspan="1">f</td><td rowspan="1" colspan="1">f</td><td rowspan="1" colspan="1">f</td><td rowspan="1" colspan="1">m</td><td rowspan="1" colspan="1">m</td><td rowspan="1" colspan="1">f</td><td rowspan="1" colspan="1">f</td><td rowspan="1" colspan="1">f</td><td rowspan="1" colspan="1">f</td><td rowspan="1" colspan="1">f</td><td rowspan="1" colspan="1">m</td><td rowspan="1" colspan="1">m</td><td rowspan="1" colspan="1">f</td><td rowspan="1" colspan="1">f</td><td rowspan="1" colspan="1">f</td><td rowspan="1" colspan="1">f</td><td rowspan="1" colspan="1">m</td><td rowspan="1" colspan="1">m</td><td rowspan="1" colspan="1">m</td><td rowspan="1" colspan="1">f</td><td rowspan="1" colspan="1">f</td><td rowspan="1" colspan="1">f</td><td rowspan="1" colspan="1">m</td><td rowspan="1" colspan="1">f</td><td rowspan="1" colspan="1">f</td><td rowspan="1" colspan="1">m</td><td rowspan="1" colspan="1">f</td><td rowspan="1" colspan="1">m</td><td rowspan="1" colspan="1">m</td><td rowspan="1" colspan="1">f</td><td rowspan="1" colspan="1">m</td><td rowspan="1" colspan="1">m</td><td rowspan="1" colspan="1">m</td><td rowspan="1" colspan="1">m</td><td rowspan="1" colspan="1">m</td><td rowspan="1" colspan="1">f</td><td rowspan="1" colspan="1">f</td><td rowspan="1" colspan="1">f</td><td rowspan="1" colspan="1">f</td><td rowspan="1" colspan="1">f</td><td rowspan="1" colspan="1">m</td><td rowspan="1" colspan="1">m</td><td rowspan="1" colspan="1">f</td><td rowspan="1" colspan="1">f</td><td rowspan="1" colspan="1">f</td><td rowspan="1" colspan="1">m</td><td rowspan="1" colspan="1">f</td><td rowspan="1" colspan="1">m</td><td rowspan="1" colspan="1">m</td><td rowspan="1" colspan="1">f</td><td rowspan="1" colspan="1">m</td><td rowspan="1" colspan="1">f</td><td rowspan="1" colspan="1">f</td><td rowspan="1" colspan="1">f</td></tr><tr><td rowspan="1" colspan="1">
                      <bold>Meristic data</bold>
                    </td><td rowspan="1" colspan="1"/><td rowspan="1" colspan="1"/><td rowspan="1" colspan="1"/><td rowspan="1" colspan="1"/><td rowspan="1" colspan="1"/><td rowspan="1" colspan="1"/><td rowspan="1" colspan="1"/><td rowspan="1" colspan="1"/><td rowspan="1" colspan="1"/><td rowspan="1" colspan="1"/><td rowspan="1" colspan="1"/><td rowspan="1" colspan="1"/><td rowspan="1" colspan="1"/><td rowspan="1" colspan="1"/><td rowspan="1" colspan="1"/><td rowspan="1" colspan="1"/><td rowspan="1" colspan="1"/><td rowspan="1" colspan="1"/><td rowspan="1" colspan="1"/><td rowspan="1" colspan="1"/><td rowspan="1" colspan="1"/><td rowspan="1" colspan="1"/><td rowspan="1" colspan="1"/><td rowspan="1" colspan="1"/><td rowspan="1" colspan="1"/><td rowspan="1" colspan="1"/><td rowspan="1" colspan="1"/><td rowspan="1" colspan="1"/><td rowspan="1" colspan="1"/><td rowspan="1" colspan="1"/><td rowspan="1" colspan="1"/><td rowspan="1" colspan="1"/><td rowspan="1" colspan="1"/><td rowspan="1" colspan="1"/><td rowspan="1" colspan="1"/><td rowspan="1" colspan="1"/><td rowspan="1" colspan="1"/><td rowspan="1" colspan="1"/><td rowspan="1" colspan="1"/><td rowspan="1" colspan="1"/><td rowspan="1" colspan="1"/><td rowspan="1" colspan="1"/><td rowspan="1" colspan="1"/><td rowspan="1" colspan="1"/><td rowspan="1" colspan="1"/><td rowspan="1" colspan="1"/><td rowspan="1" colspan="1"/><td rowspan="1" colspan="1"/><td rowspan="1" colspan="1"/><td rowspan="1" colspan="1"/><td rowspan="1" colspan="1"/><td rowspan="1" colspan="1"/><td rowspan="1" colspan="1"/><td rowspan="1" colspan="1"/><td rowspan="1" colspan="1"/><td rowspan="1" colspan="1"/><td rowspan="1" colspan="1"/></tr><tr><td rowspan="1" colspan="1">Supralabials (<abbrev xmlns:xlink="http://www.w3.org/1999/xlink" xlink:title="supralabial scales" id="ABBRID0EPLDK" xlink:type="simple">SL</abbrev>)</td><td rowspan="1" colspan="1">11</td><td rowspan="1" colspan="1">12</td><td rowspan="1" colspan="1">10</td><td rowspan="1" colspan="1">14</td><td rowspan="1" colspan="1">12</td><td rowspan="1" colspan="1">11</td><td rowspan="1" colspan="1">8</td><td rowspan="1" colspan="1">13</td><td rowspan="1" colspan="1">9</td><td rowspan="1" colspan="1">14</td><td rowspan="1" colspan="1">12</td><td rowspan="1" colspan="1">11</td><td rowspan="1" colspan="1">12</td><td rowspan="1" colspan="1">11</td><td rowspan="1" colspan="1">10</td><td rowspan="1" colspan="1">10</td><td rowspan="1" colspan="1">10</td><td rowspan="1" colspan="1">10</td><td rowspan="1" colspan="1">13</td><td rowspan="1" colspan="1">13</td><td rowspan="1" colspan="1">13</td><td rowspan="1" colspan="1">10</td><td rowspan="1" colspan="1">14</td><td rowspan="1" colspan="1">9</td><td rowspan="1" colspan="1">12</td><td rowspan="1" colspan="1">11</td><td rowspan="1" colspan="1">9</td><td rowspan="1" colspan="1">14</td><td rowspan="1" colspan="1">11</td><td rowspan="1" colspan="1">13</td><td rowspan="1" colspan="1">13</td><td rowspan="1" colspan="1">11</td><td rowspan="1" colspan="1">12</td><td rowspan="1" colspan="1">13</td><td rowspan="1" colspan="1">12</td><td rowspan="1" colspan="1">12R/12L</td><td rowspan="1" colspan="1">13R/12L</td><td rowspan="1" colspan="1">13R/12L</td><td rowspan="1" colspan="1">11R/12L</td><td rowspan="1" colspan="1">12R/12L</td><td rowspan="1" colspan="1">13R/12L</td><td rowspan="1" colspan="1">12R/11L</td><td rowspan="1" colspan="1">12R/13L</td><td rowspan="1" colspan="1">12</td><td rowspan="1" colspan="1">13R/15L</td><td rowspan="1" colspan="1">13R/12L</td><td rowspan="1" colspan="1">13R/12L</td><td rowspan="1" colspan="1">12</td><td rowspan="1" colspan="1">13</td><td rowspan="1" colspan="1">13</td><td rowspan="1" colspan="1">14</td><td rowspan="1" colspan="1">13</td><td rowspan="1" colspan="1">13</td><td rowspan="1" colspan="1">13</td><td rowspan="1" colspan="1">13</td><td rowspan="1" colspan="1">12</td><td rowspan="1" colspan="1">15</td></tr><tr><td rowspan="1" colspan="1">Infralabials (<abbrev xmlns:xlink="http://www.w3.org/1999/xlink" xlink:title="infralabial scales" id="ABBRID0EDRDK" xlink:type="simple">IL</abbrev>)</td><td rowspan="1" colspan="1">8</td><td rowspan="1" colspan="1">10</td><td rowspan="1" colspan="1">9</td><td rowspan="1" colspan="1">11</td><td rowspan="1" colspan="1">11</td><td rowspan="1" colspan="1">11</td><td rowspan="1" colspan="1">8</td><td rowspan="1" colspan="1">11</td><td rowspan="1" colspan="1">9</td><td rowspan="1" colspan="1">9</td><td rowspan="1" colspan="1">8</td><td rowspan="1" colspan="1">8</td><td rowspan="1" colspan="1">7</td><td rowspan="1" colspan="1">9</td><td rowspan="1" colspan="1">9</td><td rowspan="1" colspan="1">9</td><td rowspan="1" colspan="1">9</td><td rowspan="1" colspan="1">9</td><td rowspan="1" colspan="1">10</td><td rowspan="1" colspan="1">9</td><td rowspan="1" colspan="1">11</td><td rowspan="1" colspan="1">8</td><td rowspan="1" colspan="1">11</td><td rowspan="1" colspan="1">10</td><td rowspan="1" colspan="1">12</td><td rowspan="1" colspan="1">10</td><td rowspan="1" colspan="1">11</td><td rowspan="1" colspan="1">9</td><td rowspan="1" colspan="1">10</td><td rowspan="1" colspan="1">10</td><td rowspan="1" colspan="1">10</td><td rowspan="1" colspan="1">10</td><td rowspan="1" colspan="1">10</td><td rowspan="1" colspan="1">11</td><td rowspan="1" colspan="1">10</td><td rowspan="1" colspan="1">10R/10L</td><td rowspan="1" colspan="1">10R/10L</td><td rowspan="1" colspan="1">9R/10L</td><td rowspan="1" colspan="1">10R/10L</td><td rowspan="1" colspan="1">10R/10L</td><td rowspan="1" colspan="1">10R/10L</td><td rowspan="1" colspan="1">10R/10L</td><td rowspan="1" colspan="1">9R/9L</td><td rowspan="1" colspan="1">10</td><td rowspan="1" colspan="1">10R/11L</td><td rowspan="1" colspan="1">11R/10L</td><td rowspan="1" colspan="1">10R/9L</td><td rowspan="1" colspan="1">8</td><td rowspan="1" colspan="1">8</td><td rowspan="1" colspan="1">10</td><td rowspan="1" colspan="1">10</td><td rowspan="1" colspan="1">9</td><td rowspan="1" colspan="1">10</td><td rowspan="1" colspan="1">10</td><td rowspan="1" colspan="1">9</td><td rowspan="1" colspan="1">10</td><td rowspan="1" colspan="1">11</td></tr><tr><td rowspan="1" colspan="1">Paravertebral tubercles (<abbrev xmlns:xlink="http://www.w3.org/1999/xlink" xlink:title="number of paravertebral tubercles" id="ABBRID0EXWDK" xlink:type="simple">PVT</abbrev>)</td><td rowspan="1" colspan="1">39</td><td rowspan="1" colspan="1">37</td><td rowspan="1" colspan="1">38</td><td rowspan="1" colspan="1">37</td><td rowspan="1" colspan="1">37</td><td rowspan="1" colspan="1">0</td><td rowspan="1" colspan="1">0</td><td rowspan="1" colspan="1">0</td><td rowspan="1" colspan="1">0</td><td rowspan="1" colspan="1">32</td><td rowspan="1" colspan="1">33</td><td rowspan="1" colspan="1">33</td><td rowspan="1" colspan="1">33</td><td rowspan="1" colspan="1">30</td><td rowspan="1" colspan="1">39</td><td rowspan="1" colspan="1">40</td><td rowspan="1" colspan="1">38</td><td rowspan="1" colspan="1">40</td><td rowspan="1" colspan="1">28</td><td rowspan="1" colspan="1">27</td><td rowspan="1" colspan="1">26</td><td rowspan="1" colspan="1">27</td><td rowspan="1" colspan="1">28</td><td rowspan="1" colspan="1">32</td><td rowspan="1" colspan="1">29</td><td rowspan="1" colspan="1">27</td><td rowspan="1" colspan="1">30</td><td rowspan="1" colspan="1">30</td><td rowspan="1" colspan="1">26</td><td rowspan="1" colspan="1">28</td><td rowspan="1" colspan="1">27</td><td rowspan="1" colspan="1">27</td><td rowspan="1" colspan="1">30</td><td rowspan="1" colspan="1">30</td><td rowspan="1" colspan="1">26</td><td rowspan="1" colspan="1">30</td><td rowspan="1" colspan="1">28</td><td rowspan="1" colspan="1">27</td><td rowspan="1" colspan="1">27</td><td rowspan="1" colspan="1">28</td><td rowspan="1" colspan="1">26</td><td rowspan="1" colspan="1">28</td><td rowspan="1" colspan="1">34</td><td rowspan="1" colspan="1">29</td><td rowspan="1" colspan="1">33</td><td rowspan="1" colspan="1">34</td><td rowspan="1" colspan="1">33</td><td rowspan="1" colspan="1">32</td><td rowspan="1" colspan="1">33</td><td rowspan="1" colspan="1">34</td><td rowspan="1" colspan="1">34</td><td rowspan="1" colspan="1">36</td><td rowspan="1" colspan="1">36</td><td rowspan="1" colspan="1">30</td><td rowspan="1" colspan="1">30</td><td rowspan="1" colspan="1">33</td><td rowspan="1" colspan="1">29</td></tr><tr><td rowspan="1" colspan="1">Longitudinal rows of tubercles (<abbrev xmlns:xlink="http://www.w3.org/1999/xlink" xlink:title="number of longitudinal rows of body tubercles" id="ABBRID0EL3DK" xlink:type="simple">LRT</abbrev>)</td><td rowspan="1" colspan="1">15</td><td rowspan="1" colspan="1">16</td><td rowspan="1" colspan="1">17</td><td rowspan="1" colspan="1">16</td><td rowspan="1" colspan="1">14</td><td rowspan="1" colspan="1">6</td><td rowspan="1" colspan="1">7</td><td rowspan="1" colspan="1">4</td><td rowspan="1" colspan="1">4</td><td rowspan="1" colspan="1">19</td><td rowspan="1" colspan="1">20</td><td rowspan="1" colspan="1">19</td><td rowspan="1" colspan="1">19</td><td rowspan="1" colspan="1">18</td><td rowspan="1" colspan="1">18</td><td rowspan="1" colspan="1">18</td><td rowspan="1" colspan="1">17</td><td rowspan="1" colspan="1">22</td><td rowspan="1" colspan="1">19</td><td rowspan="1" colspan="1">18</td><td rowspan="1" colspan="1">17</td><td rowspan="1" colspan="1">19</td><td rowspan="1" colspan="1">18</td><td rowspan="1" colspan="1">24</td><td rowspan="1" colspan="1">19</td><td rowspan="1" colspan="1">19</td><td rowspan="1" colspan="1">20</td><td rowspan="1" colspan="1">19</td><td rowspan="1" colspan="1">18</td><td rowspan="1" colspan="1">19</td><td rowspan="1" colspan="1">18</td><td rowspan="1" colspan="1">18</td><td rowspan="1" colspan="1">19</td><td rowspan="1" colspan="1">19</td><td rowspan="1" colspan="1">19</td><td rowspan="1" colspan="1">17</td><td rowspan="1" colspan="1">17</td><td rowspan="1" colspan="1">14</td><td rowspan="1" colspan="1">16</td><td rowspan="1" colspan="1">17</td><td rowspan="1" colspan="1">18</td><td rowspan="1" colspan="1">16</td><td rowspan="1" colspan="1">14</td><td rowspan="1" colspan="1">19</td><td rowspan="1" colspan="1">17</td><td rowspan="1" colspan="1">20</td><td rowspan="1" colspan="1">18</td><td rowspan="1" colspan="1">21</td><td rowspan="1" colspan="1">19</td><td rowspan="1" colspan="1">20</td><td rowspan="1" colspan="1">20</td><td rowspan="1" colspan="1">21</td><td rowspan="1" colspan="1">21</td><td rowspan="1" colspan="1">19</td><td rowspan="1" colspan="1">19</td><td rowspan="1" colspan="1">18</td><td rowspan="1" colspan="1">20</td></tr><tr><td rowspan="1" colspan="1">Ventral scales (<abbrev xmlns:xlink="http://www.w3.org/1999/xlink" xlink:title="number of longitudinal rows of ventral scales" id="ABBRID0E6BEK" xlink:type="simple">VS</abbrev>)</td><td rowspan="1" colspan="1">38</td><td rowspan="1" colspan="1">38</td><td rowspan="1" colspan="1">38</td><td rowspan="1" colspan="1">36</td><td rowspan="1" colspan="1">39</td><td rowspan="1" colspan="1">45</td><td rowspan="1" colspan="1">45</td><td rowspan="1" colspan="1">47</td><td rowspan="1" colspan="1">36</td><td rowspan="1" colspan="1">42</td><td rowspan="1" colspan="1">40</td><td rowspan="1" colspan="1">42</td><td rowspan="1" colspan="1">43</td><td rowspan="1" colspan="1">34</td><td rowspan="1" colspan="1">38</td><td rowspan="1" colspan="1">36</td><td rowspan="1" colspan="1">35</td><td rowspan="1" colspan="1">32</td><td rowspan="1" colspan="1">37</td><td rowspan="1" colspan="1">36</td><td rowspan="1" colspan="1">36</td><td rowspan="1" colspan="1">33</td><td rowspan="1" colspan="1">33</td><td rowspan="1" colspan="1">36</td><td rowspan="1" colspan="1">35</td><td rowspan="1" colspan="1">34</td><td rowspan="1" colspan="1">43</td><td rowspan="1" colspan="1">38</td><td rowspan="1" colspan="1">38</td><td rowspan="1" colspan="1">36</td><td rowspan="1" colspan="1">37</td><td rowspan="1" colspan="1">37</td><td rowspan="1" colspan="1">39</td><td rowspan="1" colspan="1">34</td><td rowspan="1" colspan="1">35</td><td rowspan="1" colspan="1">34</td><td rowspan="1" colspan="1">37</td><td rowspan="1" colspan="1">33</td><td rowspan="1" colspan="1">30</td><td rowspan="1" colspan="1">36</td><td rowspan="1" colspan="1">37</td><td rowspan="1" colspan="1">39</td><td rowspan="1" colspan="1">35</td><td rowspan="1" colspan="1">34</td><td rowspan="1" colspan="1">36</td><td rowspan="1" colspan="1">34</td><td rowspan="1" colspan="1">37</td><td rowspan="1" colspan="1">34</td><td rowspan="1" colspan="1">33</td><td rowspan="1" colspan="1">33</td><td rowspan="1" colspan="1">34</td><td rowspan="1" colspan="1">30</td><td rowspan="1" colspan="1">33</td><td rowspan="1" colspan="1">32</td><td rowspan="1" colspan="1">33</td><td rowspan="1" colspan="1">37</td><td rowspan="1" colspan="1">36</td></tr><tr><td rowspan="1" colspan="1">Ventral scales along middle of the body (<abbrev xmlns:xlink="http://www.w3.org/1999/xlink" xlink:title="number of transverse rows of ventral scales" id="ABBRID0ETHEK" xlink:type="simple">VSM</abbrev>)</td><td rowspan="1" colspan="1">176</td><td rowspan="1" colspan="1">170</td><td rowspan="1" colspan="1">182</td><td rowspan="1" colspan="1">154</td><td rowspan="1" colspan="1">160</td><td rowspan="1" colspan="1">190</td><td rowspan="1" colspan="1">225</td><td rowspan="1" colspan="1">234</td><td rowspan="1" colspan="1">192</td><td rowspan="1" colspan="1">187</td><td rowspan="1" colspan="1">170</td><td rowspan="1" colspan="1">187</td><td rowspan="1" colspan="1">178</td><td rowspan="1" colspan="1">160</td><td rowspan="1" colspan="1">168</td><td rowspan="1" colspan="1">164</td><td rowspan="1" colspan="1">178</td><td rowspan="1" colspan="1">158</td><td rowspan="1" colspan="1">159</td><td rowspan="1" colspan="1">166</td><td rowspan="1" colspan="1">156</td><td rowspan="1" colspan="1">158</td><td rowspan="1" colspan="1">164</td><td rowspan="1" colspan="1">166</td><td rowspan="1" colspan="1">165</td><td rowspan="1" colspan="1">154</td><td rowspan="1" colspan="1">152</td><td rowspan="1" colspan="1">165</td><td rowspan="1" colspan="1">162</td><td rowspan="1" colspan="1">158</td><td rowspan="1" colspan="1">157</td><td rowspan="1" colspan="1">159</td><td rowspan="1" colspan="1">168</td><td rowspan="1" colspan="1">160</td><td rowspan="1" colspan="1">161</td><td rowspan="1" colspan="1">155</td><td rowspan="1" colspan="1">154</td><td rowspan="1" colspan="1">155</td><td rowspan="1" colspan="1">172</td><td rowspan="1" colspan="1">164</td><td rowspan="1" colspan="1">175</td><td rowspan="1" colspan="1">170</td><td rowspan="1" colspan="1">172</td><td rowspan="1" colspan="1">159</td><td rowspan="1" colspan="1">159</td><td rowspan="1" colspan="1">160</td><td rowspan="1" colspan="1">166</td><td rowspan="1" colspan="1">173</td><td rowspan="1" colspan="1">158</td><td rowspan="1" colspan="1">156</td><td rowspan="1" colspan="1">166</td><td rowspan="1" colspan="1">159</td><td rowspan="1" colspan="1">159</td><td rowspan="1" colspan="1">150</td><td rowspan="1" colspan="1">169</td><td rowspan="1" colspan="1">159</td><td rowspan="1" colspan="1">165</td></tr><tr><td rowspan="1" colspan="1">Expanded subdigital lamellae on 4<sup>th</sup> toe (<abbrev xmlns:xlink="http://www.w3.org/1999/xlink" xlink:title="number of expanded subdigital lamellae on the fourth toe proximal to the digital inflection" id="ABBRID0EJNEK" xlink:type="simple">TL4E</abbrev>)</td><td rowspan="1" colspan="1">7</td><td rowspan="1" colspan="1">8</td><td rowspan="1" colspan="1">9</td><td rowspan="1" colspan="1">8</td><td rowspan="1" colspan="1">8</td><td rowspan="1" colspan="1">10</td><td rowspan="1" colspan="1">9</td><td rowspan="1" colspan="1">9</td><td rowspan="1" colspan="1">9</td><td rowspan="1" colspan="1">12</td><td rowspan="1" colspan="1">10</td><td rowspan="1" colspan="1">10</td><td rowspan="1" colspan="1">11</td><td rowspan="1" colspan="1">9</td><td rowspan="1" colspan="1">8</td><td rowspan="1" colspan="1">10</td><td rowspan="1" colspan="1">9</td><td rowspan="1" colspan="1">9</td><td rowspan="1" colspan="1">10</td><td rowspan="1" colspan="1">10</td><td rowspan="1" colspan="1">8</td><td rowspan="1" colspan="1">10</td><td rowspan="1" colspan="1">9</td><td rowspan="1" colspan="1">8</td><td rowspan="1" colspan="1">10</td><td rowspan="1" colspan="1">9</td><td rowspan="1" colspan="1">9</td><td rowspan="1" colspan="1">9</td><td rowspan="1" colspan="1">8</td><td rowspan="1" colspan="1">9</td><td rowspan="1" colspan="1">9</td><td rowspan="1" colspan="1">10</td><td rowspan="1" colspan="1">9</td><td rowspan="1" colspan="1">10</td><td rowspan="1" colspan="1">10</td><td rowspan="1" colspan="1">9R/9L</td><td rowspan="1" colspan="1">10R/10L</td><td rowspan="1" colspan="1">9R/9L</td><td rowspan="1" colspan="1">9R/9L</td><td rowspan="1" colspan="1">10R/11L</td><td rowspan="1" colspan="1">9R/10L</td><td rowspan="1" colspan="1">9R/9L</td><td rowspan="1" colspan="1">9R/8L</td><td rowspan="1" colspan="1">8</td><td rowspan="1" colspan="1">8R/(broken)L</td><td rowspan="1" colspan="1">9R/9L</td><td rowspan="1" colspan="1">9R/9L</td><td rowspan="1" colspan="1">9</td><td rowspan="1" colspan="1">10</td><td rowspan="1" colspan="1">9</td><td rowspan="1" colspan="1">8</td><td rowspan="1" colspan="1">10</td><td rowspan="1" colspan="1">8</td><td rowspan="1" colspan="1">9</td><td rowspan="1" colspan="1">9</td><td rowspan="1" colspan="1">9</td><td rowspan="1" colspan="1">7</td></tr><tr><td rowspan="1" colspan="1">Unmodified subdigital lamellae on 4<sup>th</sup> toe (<abbrev xmlns:xlink="http://www.w3.org/1999/xlink" xlink:title="number of small, generally unmodified subdigital lamellae distal to the digital inflection on the fourth toe" id="ABBRID0E6SEK" xlink:type="simple">TL4U</abbrev>)</td><td rowspan="1" colspan="1">13</td><td rowspan="1" colspan="1">11</td><td rowspan="1" colspan="1">11</td><td rowspan="1" colspan="1">11</td><td rowspan="1" colspan="1">12</td><td rowspan="1" colspan="1">11</td><td rowspan="1" colspan="1">10</td><td rowspan="1" colspan="1">11</td><td rowspan="1" colspan="1">9</td><td rowspan="1" colspan="1">14</td><td rowspan="1" colspan="1">13</td><td rowspan="1" colspan="1">12</td><td rowspan="1" colspan="1">14</td><td rowspan="1" colspan="1">10</td><td rowspan="1" colspan="1">11</td><td rowspan="1" colspan="1">10</td><td rowspan="1" colspan="1">11</td><td rowspan="1" colspan="1">10</td><td rowspan="1" colspan="1">11</td><td rowspan="1" colspan="1">11</td><td rowspan="1" colspan="1">11</td><td rowspan="1" colspan="1">11</td><td rowspan="1" colspan="1">12</td><td rowspan="1" colspan="1">10</td><td rowspan="1" colspan="1">10</td><td rowspan="1" colspan="1">11</td><td rowspan="1" colspan="1">11</td><td rowspan="1" colspan="1">12</td><td rowspan="1" colspan="1">11</td><td rowspan="1" colspan="1">13</td><td rowspan="1" colspan="1">12</td><td rowspan="1" colspan="1">12</td><td rowspan="1" colspan="1">15</td><td rowspan="1" colspan="1">13</td><td rowspan="1" colspan="1">13</td><td rowspan="1" colspan="1">11R/11L</td><td rowspan="1" colspan="1">12R/11L</td><td rowspan="1" colspan="1">10R/10L</td><td rowspan="1" colspan="1">12R/12L</td><td rowspan="1" colspan="1">11R/11L</td><td rowspan="1" colspan="1">10R/10L</td><td rowspan="1" colspan="1">12R/13L</td><td rowspan="1" colspan="1">12R/11L</td><td rowspan="1" colspan="1">13</td><td rowspan="1" colspan="1">12R/(broken)L</td><td rowspan="1" colspan="1">13R/13L</td><td rowspan="1" colspan="1">12R/13L</td><td rowspan="1" colspan="1">12</td><td rowspan="1" colspan="1">14</td><td rowspan="1" colspan="1">13</td><td rowspan="1" colspan="1">12</td><td rowspan="1" colspan="1">13</td><td rowspan="1" colspan="1">12</td><td rowspan="1" colspan="1">11</td><td rowspan="1" colspan="1">13</td><td rowspan="1" colspan="1">12</td><td rowspan="1" colspan="1">12</td></tr><tr><td rowspan="1" colspan="1">Total subdigital lamellae 4<sup>th</sup> toe (<abbrev xmlns:xlink="http://www.w3.org/1999/xlink" xlink:title="total number of subdigital lamellae" id="ABBRID0EVYEK" xlink:type="simple">TL4T</abbrev>)</td><td rowspan="1" colspan="1">20</td><td rowspan="1" colspan="1">19</td><td rowspan="1" colspan="1">20</td><td rowspan="1" colspan="1">19</td><td rowspan="1" colspan="1">20</td><td rowspan="1" colspan="1">21</td><td rowspan="1" colspan="1">19</td><td rowspan="1" colspan="1">20</td><td rowspan="1" colspan="1">18</td><td rowspan="1" colspan="1">26</td><td rowspan="1" colspan="1">23</td><td rowspan="1" colspan="1">22</td><td rowspan="1" colspan="1">23</td><td rowspan="1" colspan="1">19</td><td rowspan="1" colspan="1">13</td><td rowspan="1" colspan="1">16</td><td rowspan="1" colspan="1">17</td><td rowspan="1" colspan="1">16</td><td rowspan="1" colspan="1">21</td><td rowspan="1" colspan="1">21</td><td rowspan="1" colspan="1">19</td><td rowspan="1" colspan="1">21</td><td rowspan="1" colspan="1">21</td><td rowspan="1" colspan="1">18</td><td rowspan="1" colspan="1">20</td><td rowspan="1" colspan="1">20</td><td rowspan="1" colspan="1">18</td><td rowspan="1" colspan="1">21</td><td rowspan="1" colspan="1">19</td><td rowspan="1" colspan="1">22</td><td rowspan="1" colspan="1">21</td><td rowspan="1" colspan="1">22</td><td rowspan="1" colspan="1">14</td><td rowspan="1" colspan="1">23</td><td rowspan="1" colspan="1">23</td><td rowspan="1" colspan="1">20R/20L</td><td rowspan="1" colspan="1">22R/21L</td><td rowspan="1" colspan="1">19R/19L</td><td rowspan="1" colspan="1">21R/21L</td><td rowspan="1" colspan="1">21R/22L</td><td rowspan="1" colspan="1">19R/20L</td><td rowspan="1" colspan="1">22R/22L</td><td rowspan="1" colspan="1">21R/19L</td><td rowspan="1" colspan="1">21</td><td rowspan="1" colspan="1">20</td><td rowspan="1" colspan="1">22R/22L</td><td rowspan="1" colspan="1">21R/22L</td><td rowspan="1" colspan="1">21</td><td rowspan="1" colspan="1">24</td><td rowspan="1" colspan="1">22</td><td rowspan="1" colspan="1">20</td><td rowspan="1" colspan="1">23</td><td rowspan="1" colspan="1">20</td><td rowspan="1" colspan="1">20</td><td rowspan="1" colspan="1">22</td><td rowspan="1" colspan="1">21</td><td rowspan="1" colspan="1">19</td></tr><tr><td rowspan="1" colspan="1">Expanded subdigital lamellae on 4<sup>th</sup> finger (<abbrev xmlns:xlink="http://www.w3.org/1999/xlink" xlink:title="number of expanded subdigital lamellae on the fourth finger proximal to the digital inflection" id="ABBRID0EL5EK" xlink:type="simple">FL4E</abbrev>)</td><td rowspan="1" colspan="1">8</td><td rowspan="1" colspan="1">8</td><td rowspan="1" colspan="1">8</td><td rowspan="1" colspan="1">7</td><td rowspan="1" colspan="1">8</td><td rowspan="1" colspan="1">8</td><td rowspan="1" colspan="1">9</td><td rowspan="1" colspan="1">9</td><td rowspan="1" colspan="1">9</td><td rowspan="1" colspan="1">9</td><td rowspan="1" colspan="1">8</td><td rowspan="1" colspan="1">9</td><td rowspan="1" colspan="1">9</td><td rowspan="1" colspan="1">10</td><td rowspan="1" colspan="1">6</td><td rowspan="1" colspan="1">6</td><td rowspan="1" colspan="1">7</td><td rowspan="1" colspan="1">6</td><td rowspan="1" colspan="1">8</td><td rowspan="1" colspan="1">8</td><td rowspan="1" colspan="1">8</td><td rowspan="1" colspan="1">8</td><td rowspan="1" colspan="1">9</td><td rowspan="1" colspan="1">7</td><td rowspan="1" colspan="1">9</td><td rowspan="1" colspan="1">9</td><td rowspan="1" colspan="1">8</td><td rowspan="1" colspan="1">8</td><td rowspan="1" colspan="1">7</td><td rowspan="1" colspan="1">8</td><td rowspan="1" colspan="1">8</td><td rowspan="1" colspan="1">8</td><td rowspan="1" colspan="1">8</td><td rowspan="1" colspan="1">8</td><td rowspan="1" colspan="1">8</td><td rowspan="1" colspan="1">8R/8L</td><td rowspan="1" colspan="1">8R/8L</td><td rowspan="1" colspan="1">8R/8L</td><td rowspan="1" colspan="1">8R/8L</td><td rowspan="1" colspan="1">7R/7L</td><td rowspan="1" colspan="1">8R/9L</td><td rowspan="1" colspan="1">7R/7L</td><td rowspan="1" colspan="1">8R/8L</td><td rowspan="1" colspan="1">8</td><td rowspan="1" colspan="1">7R/7L</td><td rowspan="1" colspan="1">8R/8L</td><td rowspan="1" colspan="1">8R/8L</td><td rowspan="1" colspan="1">8</td><td rowspan="1" colspan="1">7</td><td rowspan="1" colspan="1">7</td><td rowspan="1" colspan="1">8</td><td rowspan="1" colspan="1">8</td><td rowspan="1" colspan="1">8</td><td rowspan="1" colspan="1">8</td><td rowspan="1" colspan="1">8</td><td rowspan="1" colspan="1">8</td><td rowspan="1" colspan="1">8</td></tr><tr><td rowspan="1" colspan="1">Unmodified subdigital lamellae on 4<sup>th</sup> finger (<abbrev xmlns:xlink="http://www.w3.org/1999/xlink" xlink:title="number of small generally unmodified subdigital lamellae distal to the digital inflection on the fourth finger" id="ABBRID0EBEFK" xlink:type="simple">FL4U</abbrev>)</td><td rowspan="1" colspan="1">9</td><td rowspan="1" colspan="1">11</td><td rowspan="1" colspan="1">10</td><td rowspan="1" colspan="1">10</td><td rowspan="1" colspan="1">10</td><td rowspan="1" colspan="1">12</td><td rowspan="1" colspan="1">13</td><td rowspan="1" colspan="1">9</td><td rowspan="1" colspan="1">8</td><td rowspan="1" colspan="1">12</td><td rowspan="1" colspan="1">11</td><td rowspan="1" colspan="1">12</td><td rowspan="1" colspan="1">13</td><td rowspan="1" colspan="1">9</td><td rowspan="1" colspan="1">9</td><td rowspan="1" colspan="1">9</td><td rowspan="1" colspan="1">9</td><td rowspan="1" colspan="1">9</td><td rowspan="1" colspan="1">10</td><td rowspan="1" colspan="1">10</td><td rowspan="1" colspan="1">10</td><td rowspan="1" colspan="1">10</td><td rowspan="1" colspan="1">8</td><td rowspan="1" colspan="1">9</td><td rowspan="1" colspan="1">10</td><td rowspan="1" colspan="1">10</td><td rowspan="1" colspan="1">9</td><td rowspan="1" colspan="1">11</td><td rowspan="1" colspan="1">10</td><td rowspan="1" colspan="1">11</td><td rowspan="1" colspan="1">10</td><td rowspan="1" colspan="1">10</td><td rowspan="1" colspan="1">12</td><td rowspan="1" colspan="1">12</td><td rowspan="1" colspan="1">12</td><td rowspan="1" colspan="1">10R/10L</td><td rowspan="1" colspan="1">10R/10L</td><td rowspan="1" colspan="1">10R/9L</td><td rowspan="1" colspan="1">11R/11L</td><td rowspan="1" colspan="1">10R/10L</td><td rowspan="1" colspan="1">9R/9L</td><td rowspan="1" colspan="1">10R/10L</td><td rowspan="1" colspan="1">10R/10L</td><td rowspan="1" colspan="1">12</td><td rowspan="1" colspan="1">11R/11L</td><td rowspan="1" colspan="1">11R/10L</td><td rowspan="1" colspan="1">12R/12L</td><td rowspan="1" colspan="1">10</td><td rowspan="1" colspan="1">12</td><td rowspan="1" colspan="1">12</td><td rowspan="1" colspan="1">11</td><td rowspan="1" colspan="1">12</td><td rowspan="1" colspan="1">12</td><td rowspan="1" colspan="1">11</td><td rowspan="1" colspan="1">12</td><td rowspan="1" colspan="1">11</td><td rowspan="1" colspan="1">10</td></tr><tr><td rowspan="1" colspan="1">Total subdigital lamellae 4<sup>th</sup> finger (<abbrev xmlns:xlink="http://www.w3.org/1999/xlink" xlink:title="total number of subdigital lamellae" id="ABBRID0EXJFK" xlink:type="simple">FL4T</abbrev>)</td><td rowspan="1" colspan="1">17</td><td rowspan="1" colspan="1">19</td><td rowspan="1" colspan="1">18</td><td rowspan="1" colspan="1">17</td><td rowspan="1" colspan="1">18</td><td rowspan="1" colspan="1">20</td><td rowspan="1" colspan="1">22</td><td rowspan="1" colspan="1">18</td><td rowspan="1" colspan="1">17</td><td rowspan="1" colspan="1">21</td><td rowspan="1" colspan="1">21</td><td rowspan="1" colspan="1">21</td><td rowspan="1" colspan="1">22</td><td rowspan="1" colspan="1">19</td><td rowspan="1" colspan="1">15</td><td rowspan="1" colspan="1">15</td><td rowspan="1" colspan="1">18</td><td rowspan="1" colspan="1">15</td><td rowspan="1" colspan="1">18</td><td rowspan="1" colspan="1">18</td><td rowspan="1" colspan="1">18</td><td rowspan="1" colspan="1">18</td><td rowspan="1" colspan="1">17</td><td rowspan="1" colspan="1">16</td><td rowspan="1" colspan="1">19</td><td rowspan="1" colspan="1">19</td><td rowspan="1" colspan="1">17</td><td rowspan="1" colspan="1">19</td><td rowspan="1" colspan="1">17</td><td rowspan="1" colspan="1">17</td><td rowspan="1" colspan="1">18</td><td rowspan="1" colspan="1">18</td><td rowspan="1" colspan="1">20</td><td rowspan="1" colspan="1">20</td><td rowspan="1" colspan="1">20</td><td rowspan="1" colspan="1">18R/18L</td><td rowspan="1" colspan="1">18R/18L</td><td rowspan="1" colspan="1">18R/17L</td><td rowspan="1" colspan="1">19R/19L</td><td rowspan="1" colspan="1">17R/17L</td><td rowspan="1" colspan="1">17R/18L</td><td rowspan="1" colspan="1">17R/17L</td><td rowspan="1" colspan="1">18R/18L</td><td rowspan="1" colspan="1">20</td><td rowspan="1" colspan="1">18R/18L</td><td rowspan="1" colspan="1">19R/18L</td><td rowspan="1" colspan="1">20R/20L</td><td rowspan="1" colspan="1">18</td><td rowspan="1" colspan="1">19</td><td rowspan="1" colspan="1">19</td><td rowspan="1" colspan="1">19</td><td rowspan="1" colspan="1">20</td><td rowspan="1" colspan="1">20</td><td rowspan="1" colspan="1">19</td><td rowspan="1" colspan="1">20</td><td rowspan="1" colspan="1">19</td><td rowspan="1" colspan="1">18</td></tr><tr><td rowspan="1" colspan="1">Enlarged femoral scales (R/L)</td><td rowspan="1" colspan="1">0</td><td rowspan="1" colspan="1">0</td><td rowspan="1" colspan="1">0</td><td rowspan="1" colspan="1">8R/8L</td><td rowspan="1" colspan="1">7R/7L</td><td rowspan="1" colspan="1">0</td><td rowspan="1" colspan="1">0</td><td rowspan="1" colspan="1">0</td><td rowspan="1" colspan="1">0</td><td rowspan="1" colspan="1">11R/8L</td><td rowspan="1" colspan="1">10R/9L</td><td rowspan="1" colspan="1">8R/8L</td><td rowspan="1" colspan="1">9R/10L</td><td rowspan="1" colspan="1">9R/8L</td><td rowspan="1" colspan="1">10R/10L</td><td rowspan="1" colspan="1">9R/8L</td><td rowspan="1" colspan="1">10R/9L</td><td rowspan="1" colspan="1">8R/9L</td><td rowspan="1" colspan="1">9R/7L</td><td rowspan="1" colspan="1">8R/9L</td><td rowspan="1" colspan="1">9R/9L</td><td rowspan="1" colspan="1">8R/8L</td><td rowspan="1" colspan="1">9R/8L</td><td rowspan="1" colspan="1">7R/8L</td><td rowspan="1" colspan="1">7R/8L</td><td rowspan="1" colspan="1">9R/8L</td><td rowspan="1" colspan="1">8R/8L</td><td rowspan="1" colspan="1">9R/8L</td><td rowspan="1" colspan="1">9R/L</td><td rowspan="1" colspan="1">9R/9L</td><td rowspan="1" colspan="1">9R/7L</td><td rowspan="1" colspan="1">7R/7L</td><td rowspan="1" colspan="1">6R/7L</td><td rowspan="1" colspan="1">5R/8L</td><td rowspan="1" colspan="1">7R/7L</td><td rowspan="1" colspan="1">5R/6L</td><td rowspan="1" colspan="1">4R/5L</td><td rowspan="1" colspan="1">5R/6L</td><td rowspan="1" colspan="1">6R/6L</td><td rowspan="1" colspan="1">5R/6L</td><td rowspan="1" colspan="1">5R/6L</td><td rowspan="1" colspan="1">6R/6L</td><td rowspan="1" colspan="1">6R/6L</td><td rowspan="1" colspan="1">7R/7L</td><td rowspan="1" colspan="1">8R/8L</td><td rowspan="1" colspan="1">8R/8L</td><td rowspan="1" colspan="1">6R/8L</td><td rowspan="1" colspan="1">5R/7L</td><td rowspan="1" colspan="1">8R/8L</td><td rowspan="1" colspan="1">8R/8L</td><td rowspan="1" colspan="1">7R/8L</td><td rowspan="1" colspan="1">8R/8L</td><td rowspan="1" colspan="1">7R/8L</td><td rowspan="1" colspan="1">7R/6L</td><td rowspan="1" colspan="1">8R/8L</td><td rowspan="1" colspan="1">9R/9L</td><td rowspan="1" colspan="1">7R/10L</td></tr><tr><td rowspan="1" colspan="1">Total enlarged femoral scales (<abbrev xmlns:xlink="http://www.w3.org/1999/xlink" xlink:title="total number of enlarged femoral scales" id="ABBRID0E1UFK" xlink:type="simple">FS</abbrev>)</td><td rowspan="1" colspan="1">16</td><td rowspan="1" colspan="1">10</td><td rowspan="1" colspan="1">11</td><td rowspan="1" colspan="1">16</td><td rowspan="1" colspan="1">14</td><td rowspan="1" colspan="1">0</td><td rowspan="1" colspan="1">0</td><td rowspan="1" colspan="1">0</td><td rowspan="1" colspan="1">0</td><td rowspan="1" colspan="1">14</td><td rowspan="1" colspan="1">19</td><td rowspan="1" colspan="1">19</td><td rowspan="1" colspan="1">19</td><td rowspan="1" colspan="1">17</td><td rowspan="1" colspan="1">20</td><td rowspan="1" colspan="1">17</td><td rowspan="1" colspan="1">19</td><td rowspan="1" colspan="1">17</td><td rowspan="1" colspan="1">16</td><td rowspan="1" colspan="1">17</td><td rowspan="1" colspan="1">18</td><td rowspan="1" colspan="1">16</td><td rowspan="1" colspan="1">17</td><td rowspan="1" colspan="1">15</td><td rowspan="1" colspan="1">15</td><td rowspan="1" colspan="1">17</td><td rowspan="1" colspan="1">16</td><td rowspan="1" colspan="1">17</td><td rowspan="1" colspan="1">18</td><td rowspan="1" colspan="1">18</td><td rowspan="1" colspan="1">16</td><td rowspan="1" colspan="1">14</td><td rowspan="1" colspan="1">13</td><td rowspan="1" colspan="1">13</td><td rowspan="1" colspan="1">14</td><td rowspan="1" colspan="1">11</td><td rowspan="1" colspan="1">9</td><td rowspan="1" colspan="1">11</td><td rowspan="1" colspan="1">12</td><td rowspan="1" colspan="1">11</td><td rowspan="1" colspan="1">11</td><td rowspan="1" colspan="1">12</td><td rowspan="1" colspan="1">12</td><td rowspan="1" colspan="1">14</td><td rowspan="1" colspan="1">16</td><td rowspan="1" colspan="1">16</td><td rowspan="1" colspan="1">14</td><td rowspan="1" colspan="1">12</td><td rowspan="1" colspan="1">16</td><td rowspan="1" colspan="1">16</td><td rowspan="1" colspan="1">15</td><td rowspan="1" colspan="1">16</td><td rowspan="1" colspan="1">15</td><td rowspan="1" colspan="1">13</td><td rowspan="1" colspan="1">16</td><td rowspan="1" colspan="1">18</td><td rowspan="1" colspan="1">17</td></tr><tr><td rowspan="1" colspan="1">Total femoral pores in males (<abbrev xmlns:xlink="http://www.w3.org/1999/xlink" xlink:title="the number of femoral pores" id="ABBRID0EO1FK" xlink:type="simple">FP</abbrev>)</td><td rowspan="1" colspan="1">7</td><td rowspan="1" colspan="1">0</td><td rowspan="1" colspan="1">0</td><td rowspan="1" colspan="1">0</td><td rowspan="1" colspan="1">0</td><td rowspan="1" colspan="1">0</td><td rowspan="1" colspan="1">0</td><td rowspan="1" colspan="1">0</td><td rowspan="1" colspan="1">0</td><td rowspan="1" colspan="1">0</td><td rowspan="1" colspan="1">0</td><td rowspan="1" colspan="1">0</td><td rowspan="1" colspan="1">0</td><td rowspan="1" colspan="1">17</td><td rowspan="1" colspan="1">14</td><td rowspan="1" colspan="1">0</td><td rowspan="1" colspan="1">0</td><td rowspan="1" colspan="1">0</td><td rowspan="1" colspan="1">0</td><td rowspan="1" colspan="1">14</td><td rowspan="1" colspan="1">15</td><td rowspan="1" colspan="1">13</td><td rowspan="1" colspan="1">0</td><td rowspan="1" colspan="1">0</td><td rowspan="1" colspan="1">0</td><td rowspan="1" colspan="1">17</td><td rowspan="1" colspan="1">0</td><td rowspan="1" colspan="1">0</td><td rowspan="1" colspan="1">14</td><td rowspan="1" colspan="1">0</td><td rowspan="1" colspan="1">12</td><td rowspan="1" colspan="1">13</td><td rowspan="1" colspan="1">0</td><td rowspan="1" colspan="1">11</td><td rowspan="1" colspan="1">13</td><td rowspan="1" colspan="1">11</td><td rowspan="1" colspan="1">8</td><td rowspan="1" colspan="1">10</td><td rowspan="1" colspan="1">0</td><td rowspan="1" colspan="1">0</td><td rowspan="1" colspan="1">0</td><td rowspan="1" colspan="1">0</td><td rowspan="1" colspan="1">0</td><td rowspan="1" colspan="1">14</td><td rowspan="1" colspan="1">12</td><td rowspan="1" colspan="1">0</td><td rowspan="1" colspan="1">0</td><td rowspan="1" colspan="1">0</td><td rowspan="1" colspan="1">16</td><td rowspan="1" colspan="1">0</td><td rowspan="1" colspan="1">14</td><td rowspan="1" colspan="1">15</td><td rowspan="1" colspan="1">14</td><td rowspan="1" colspan="1">12</td><td rowspan="1" colspan="1">0</td><td rowspan="1" colspan="1">0</td><td rowspan="1" colspan="1">0</td></tr><tr><td rowspan="1" colspan="1">Enlarged precloacal scales (<abbrev xmlns:xlink="http://www.w3.org/1999/xlink" xlink:title="number of enlarged precloacal scales" id="ABBRID0ECAGK" xlink:type="simple">PCS</abbrev>)</td><td rowspan="1" colspan="1">7</td><td rowspan="1" colspan="1">7</td><td rowspan="1" colspan="1">7</td><td rowspan="1" colspan="1">8</td><td rowspan="1" colspan="1">7</td><td rowspan="1" colspan="1">8</td><td rowspan="1" colspan="1">8</td><td rowspan="1" colspan="1">8</td><td rowspan="1" colspan="1">7</td><td rowspan="1" colspan="1">14</td><td rowspan="1" colspan="1">15</td><td rowspan="1" colspan="1">13</td><td rowspan="1" colspan="1">19</td><td rowspan="1" colspan="1">13</td><td rowspan="1" colspan="1">13</td><td rowspan="1" colspan="1">13</td><td rowspan="1" colspan="1">13</td><td rowspan="1" colspan="1">13</td><td rowspan="1" colspan="1">15</td><td rowspan="1" colspan="1">13</td><td rowspan="1" colspan="1">13</td><td rowspan="1" colspan="1">13</td><td rowspan="1" colspan="1">12</td><td rowspan="1" colspan="1">13</td><td rowspan="1" colspan="1">13</td><td rowspan="1" colspan="1">17</td><td rowspan="1" colspan="1">13</td><td rowspan="1" colspan="1">15</td><td rowspan="1" colspan="1">15</td><td rowspan="1" colspan="1">15</td><td rowspan="1" colspan="1">14</td><td rowspan="1" colspan="1">13</td><td rowspan="1" colspan="1">15</td><td rowspan="1" colspan="1">15</td><td rowspan="1" colspan="1">14</td><td rowspan="1" colspan="1">15</td><td rowspan="1" colspan="1">14</td><td rowspan="1" colspan="1">14</td><td rowspan="1" colspan="1">15</td><td rowspan="1" colspan="1">14</td><td rowspan="1" colspan="1">15</td><td rowspan="1" colspan="1">15</td><td rowspan="1" colspan="1">12</td><td rowspan="1" colspan="1">16</td><td rowspan="1" colspan="1">14</td><td rowspan="1" colspan="1">15</td><td rowspan="1" colspan="1">15</td><td rowspan="1" colspan="1">17</td><td rowspan="1" colspan="1">15</td><td rowspan="1" colspan="1">15</td><td rowspan="1" colspan="1">15</td><td rowspan="1" colspan="1">15</td><td rowspan="1" colspan="1">15</td><td rowspan="1" colspan="1">15</td><td rowspan="1" colspan="1">15</td><td rowspan="1" colspan="1">14</td><td rowspan="1" colspan="1">16</td></tr><tr><td rowspan="1" colspan="1">Precloacal pores in males (<abbrev xmlns:xlink="http://www.w3.org/1999/xlink" xlink:title="number of precloacal pores" id="ABBRID0EWFGK" xlink:type="simple">PP</abbrev>)</td><td rowspan="1" colspan="1">7</td><td rowspan="1" colspan="1">0</td><td rowspan="1" colspan="1">0</td><td rowspan="1" colspan="1">0</td><td rowspan="1" colspan="1">0</td><td rowspan="1" colspan="1">0</td><td rowspan="1" colspan="1">8</td><td rowspan="1" colspan="1">8</td><td rowspan="1" colspan="1">0</td><td rowspan="1" colspan="1">0</td><td rowspan="1" colspan="1">0</td><td rowspan="1" colspan="1">0</td><td rowspan="1" colspan="1">0</td><td rowspan="1" colspan="1">13</td><td rowspan="1" colspan="1">0</td><td rowspan="1" colspan="1">0</td><td rowspan="1" colspan="1">0</td><td rowspan="1" colspan="1">0</td><td rowspan="1" colspan="1">13</td><td rowspan="1" colspan="1">13</td><td rowspan="1" colspan="1">13</td><td rowspan="1" colspan="1">13</td><td rowspan="1" colspan="1">0</td><td rowspan="1" colspan="1">0</td><td rowspan="1" colspan="1">0</td><td rowspan="1" colspan="1">17</td><td rowspan="1" colspan="1">13</td><td rowspan="1" colspan="1">0</td><td rowspan="1" colspan="1">15</td><td rowspan="1" colspan="1">0</td><td rowspan="1" colspan="1">14</td><td rowspan="1" colspan="1">13</td><td rowspan="1" colspan="1">0</td><td rowspan="1" colspan="1">15</td><td rowspan="1" colspan="1">14</td><td rowspan="1" colspan="1">15</td><td rowspan="1" colspan="1">14</td><td rowspan="1" colspan="1">14</td><td rowspan="1" colspan="1">0</td><td rowspan="1" colspan="1">0</td><td rowspan="1" colspan="1">0</td><td rowspan="1" colspan="1">0</td><td rowspan="1" colspan="1">0</td><td rowspan="1" colspan="1">16</td><td rowspan="1" colspan="1">14</td><td rowspan="1" colspan="1">0</td><td rowspan="1" colspan="1">0</td><td rowspan="1" colspan="1">0</td><td rowspan="1" colspan="1">15</td><td rowspan="1" colspan="1">0</td><td rowspan="1" colspan="1">15</td><td rowspan="1" colspan="1">15</td><td rowspan="1" colspan="1">15</td><td rowspan="1" colspan="1">15</td><td rowspan="1" colspan="1">0</td><td rowspan="1" colspan="1">0</td><td rowspan="1" colspan="1">0</td></tr><tr><td rowspan="1" colspan="1">Postcloacal tubercles (PCT)</td><td rowspan="1" colspan="1">3</td><td rowspan="1" colspan="1">3</td><td rowspan="1" colspan="1">2</td><td rowspan="1" colspan="1">3</td><td rowspan="1" colspan="1">3</td><td rowspan="1" colspan="1">3</td><td rowspan="1" colspan="1">2</td><td rowspan="1" colspan="1">3</td><td rowspan="1" colspan="1">3</td><td rowspan="1" colspan="1">3</td><td rowspan="1" colspan="1">2</td><td rowspan="1" colspan="1">3</td><td rowspan="1" colspan="1">3</td><td rowspan="1" colspan="1">3</td><td rowspan="1" colspan="1">3</td><td rowspan="1" colspan="1">2</td><td rowspan="1" colspan="1">1</td><td rowspan="1" colspan="1">2</td><td rowspan="1" colspan="1">0</td><td rowspan="1" colspan="1">0</td><td rowspan="1" colspan="1">0</td><td rowspan="1" colspan="1">0</td><td rowspan="1" colspan="1">2</td><td rowspan="1" colspan="1">3</td><td rowspan="1" colspan="1">4</td><td rowspan="1" colspan="1">3</td><td rowspan="1" colspan="1">2</td><td rowspan="1" colspan="1">2R/3L</td><td rowspan="1" colspan="1">3</td><td rowspan="1" colspan="1">2</td><td rowspan="1" colspan="1">3</td><td rowspan="1" colspan="1">2</td><td rowspan="1" colspan="1">2</td><td rowspan="1" colspan="1">3</td><td rowspan="1" colspan="1">2</td><td rowspan="1" colspan="1">3R/2L</td><td rowspan="1" colspan="1">3R/2L</td><td rowspan="1" colspan="1">3R/3L</td><td rowspan="1" colspan="1">1R/1L</td><td rowspan="1" colspan="1">3R/2L</td><td rowspan="1" colspan="1">3R/3L</td><td rowspan="1" colspan="1">2R/2L</td><td rowspan="1" colspan="1">1R/1L</td><td rowspan="1" colspan="1">3</td><td rowspan="1" colspan="1">3R/3L</td><td rowspan="1" colspan="1">2R/2L</td><td rowspan="1" colspan="1">3R/3L</td><td rowspan="1" colspan="1">2</td><td rowspan="1" colspan="1">2R/3L</td><td rowspan="1" colspan="1">3</td><td rowspan="1" colspan="1">3</td><td rowspan="1" colspan="1">2R/3L</td><td rowspan="1" colspan="1">2R/3L</td><td rowspan="1" colspan="1">3</td><td rowspan="1" colspan="1">2</td><td rowspan="1" colspan="1">3</td><td rowspan="1" colspan="1">3</td></tr><tr><td rowspan="1" colspan="1">Body bands (<abbrev xmlns:xlink="http://www.w3.org/1999/xlink" xlink:title="and the number of dark body bands" id="ABBRID0EZQGK" xlink:type="simple">BB</abbrev>)</td><td rowspan="1" colspan="1">4</td><td rowspan="1" colspan="1">6</td><td rowspan="1" colspan="1">3</td><td rowspan="1" colspan="1">5</td><td rowspan="1" colspan="1">5</td><td rowspan="1" colspan="1">5</td><td rowspan="1" colspan="1">5</td><td rowspan="1" colspan="1">3</td><td rowspan="1" colspan="1">3</td><td rowspan="1" colspan="1">5</td><td rowspan="1" colspan="1">5</td><td rowspan="1" colspan="1">5</td><td rowspan="1" colspan="1">5</td><td rowspan="1" colspan="1">3</td><td rowspan="1" colspan="1">6</td><td rowspan="1" colspan="1">6</td><td rowspan="1" colspan="1">6</td><td rowspan="1" colspan="1">6</td><td rowspan="1" colspan="1">3</td><td rowspan="1" colspan="1">4</td><td rowspan="1" colspan="1">3</td><td rowspan="1" colspan="1">3</td><td rowspan="1" colspan="1">3</td><td rowspan="1" colspan="1">3</td><td rowspan="1" colspan="1">3</td><td rowspan="1" colspan="1">3</td><td rowspan="1" colspan="1">3</td><td rowspan="1" colspan="1">3</td><td rowspan="1" colspan="1">3</td><td rowspan="1" colspan="1">3</td><td rowspan="1" colspan="1">4</td><td rowspan="1" colspan="1">4</td><td rowspan="1" colspan="1">/</td><td rowspan="1" colspan="1">/</td><td rowspan="1" colspan="1">5</td><td rowspan="1" colspan="1">3</td><td rowspan="1" colspan="1">3</td><td rowspan="1" colspan="1">3</td><td rowspan="1" colspan="1">3</td><td rowspan="1" colspan="1">3</td><td rowspan="1" colspan="1">3</td><td rowspan="1" colspan="1">3</td><td rowspan="1" colspan="1">5</td><td rowspan="1" colspan="1">5</td><td rowspan="1" colspan="1">6</td><td rowspan="1" colspan="1">3</td><td rowspan="1" colspan="1">4</td><td rowspan="1" colspan="1">3</td><td rowspan="1" colspan="1">4</td><td rowspan="1" colspan="1">3</td><td rowspan="1" colspan="1">4</td><td rowspan="1" colspan="1">3</td><td rowspan="1" colspan="1">5</td><td rowspan="1" colspan="1">4</td><td rowspan="1" colspan="1">4</td><td rowspan="1" colspan="1">3</td><td rowspan="1" colspan="1">/</td></tr><tr><td rowspan="1" colspan="1">
                      <bold>Categorical data</bold>
                    </td><td rowspan="1" colspan="1"/><td rowspan="1" colspan="1"/><td rowspan="1" colspan="1"/><td rowspan="1" colspan="1"/><td rowspan="1" colspan="1"/><td rowspan="1" colspan="1"/><td rowspan="1" colspan="1"/><td rowspan="1" colspan="1"/><td rowspan="1" colspan="1"/><td rowspan="1" colspan="1"/><td rowspan="1" colspan="1"/><td rowspan="1" colspan="1"/><td rowspan="1" colspan="1"/><td rowspan="1" colspan="1"/><td rowspan="1" colspan="1"/><td rowspan="1" colspan="1"/><td rowspan="1" colspan="1"/><td rowspan="1" colspan="1"/><td rowspan="1" colspan="1"/><td rowspan="1" colspan="1"/><td rowspan="1" colspan="1"/><td rowspan="1" colspan="1"/><td rowspan="1" colspan="1"/><td rowspan="1" colspan="1"/><td rowspan="1" colspan="1"/><td rowspan="1" colspan="1"/><td rowspan="1" colspan="1"/><td rowspan="1" colspan="1"/><td rowspan="1" colspan="1"/><td rowspan="1" colspan="1"/><td rowspan="1" colspan="1"/><td rowspan="1" colspan="1"/><td rowspan="1" colspan="1"/><td rowspan="1" colspan="1"/><td rowspan="1" colspan="1"/><td rowspan="1" colspan="1"/><td rowspan="1" colspan="1"/><td rowspan="1" colspan="1"/><td rowspan="1" colspan="1"/><td rowspan="1" colspan="1"/><td rowspan="1" colspan="1"/><td rowspan="1" colspan="1"/><td rowspan="1" colspan="1"/><td rowspan="1" colspan="1"/><td rowspan="1" colspan="1"/><td rowspan="1" colspan="1"/><td rowspan="1" colspan="1"/><td rowspan="1" colspan="1"/><td rowspan="1" colspan="1"/><td rowspan="1" colspan="1"/><td rowspan="1" colspan="1"/><td rowspan="1" colspan="1"/><td rowspan="1" colspan="1"/><td rowspan="1" colspan="1"/><td rowspan="1" colspan="1"/><td rowspan="1" colspan="1"/><td rowspan="1" colspan="1"/></tr><tr><td rowspan="1" colspan="1">Small tubercles on flank (<abbrev xmlns:xlink="http://www.w3.org/1999/xlink" xlink:title="tubercles on the flanks" id="ABBRID0E62GK" xlink:type="simple">FKT</abbrev>)</td><td rowspan="1" colspan="1">present</td><td rowspan="1" colspan="1">present</td><td rowspan="1" colspan="1">present</td><td rowspan="1" colspan="1">present</td><td rowspan="1" colspan="1">present</td><td rowspan="1" colspan="1">absent</td><td rowspan="1" colspan="1">absent</td><td rowspan="1" colspan="1">absent</td><td rowspan="1" colspan="1">absent</td><td rowspan="1" colspan="1">present</td><td rowspan="1" colspan="1">present</td><td rowspan="1" colspan="1">present</td><td rowspan="1" colspan="1">present</td><td rowspan="1" colspan="1">present</td><td rowspan="1" colspan="1">present</td><td rowspan="1" colspan="1">present</td><td rowspan="1" colspan="1">present</td><td rowspan="1" colspan="1">present</td><td rowspan="1" colspan="1">present</td><td rowspan="1" colspan="1">present</td><td rowspan="1" colspan="1">present</td><td rowspan="1" colspan="1">present</td><td rowspan="1" colspan="1">present</td><td rowspan="1" colspan="1">present</td><td rowspan="1" colspan="1">present</td><td rowspan="1" colspan="1">present</td><td rowspan="1" colspan="1">present</td><td rowspan="1" colspan="1">present</td><td rowspan="1" colspan="1">present</td><td rowspan="1" colspan="1">present</td><td rowspan="1" colspan="1">present</td><td rowspan="1" colspan="1">present</td><td rowspan="1" colspan="1">present</td><td rowspan="1" colspan="1">present</td><td rowspan="1" colspan="1">present</td><td rowspan="1" colspan="1">present</td><td rowspan="1" colspan="1">present</td><td rowspan="1" colspan="1">present</td><td rowspan="1" colspan="1">present</td><td rowspan="1" colspan="1">present</td><td rowspan="1" colspan="1">present</td><td rowspan="1" colspan="1">present</td><td rowspan="1" colspan="1">present</td><td rowspan="1" colspan="1">present</td><td rowspan="1" colspan="1">present</td><td rowspan="1" colspan="1">present</td><td rowspan="1" colspan="1">present</td><td rowspan="1" colspan="1">present</td><td rowspan="1" colspan="1">present</td><td rowspan="1" colspan="1">present</td><td rowspan="1" colspan="1">present</td><td rowspan="1" colspan="1">present</td><td rowspan="1" colspan="1">present</td><td rowspan="1" colspan="1">present</td><td rowspan="1" colspan="1">present</td><td rowspan="1" colspan="1">present</td><td rowspan="1" colspan="1">present</td></tr><tr><td rowspan="1" colspan="1">Dorsolateral caudal tubercles (<abbrev xmlns:xlink="http://www.w3.org/1999/xlink" xlink:title="large or small dorsolateral caudal tubercles" id="ABBRID0ETBHK" xlink:type="simple">DCT</abbrev>)</td><td rowspan="1" colspan="1">small</td><td rowspan="1" colspan="1">small</td><td rowspan="1" colspan="1">small</td><td rowspan="1" colspan="1">/</td><td rowspan="1" colspan="1">small</td><td rowspan="1" colspan="1">large</td><td rowspan="1" colspan="1">large</td><td rowspan="1" colspan="1">large</td><td rowspan="1" colspan="1">large</td><td rowspan="1" colspan="1">small</td><td rowspan="1" colspan="1">/</td><td rowspan="1" colspan="1">small</td><td rowspan="1" colspan="1">small</td><td rowspan="1" colspan="1">large</td><td rowspan="1" colspan="1">small</td><td rowspan="1" colspan="1">small</td><td rowspan="1" colspan="1">small</td><td rowspan="1" colspan="1">small</td><td rowspan="1" colspan="1">small</td><td rowspan="1" colspan="1">small</td><td rowspan="1" colspan="1">small</td><td rowspan="1" colspan="1">small</td><td rowspan="1" colspan="1">small</td><td rowspan="1" colspan="1">small</td><td rowspan="1" colspan="1">small</td><td rowspan="1" colspan="1">small</td><td rowspan="1" colspan="1">small</td><td rowspan="1" colspan="1">small</td><td rowspan="1" colspan="1">small</td><td rowspan="1" colspan="1">small</td><td rowspan="1" colspan="1">small</td><td rowspan="1" colspan="1">small</td><td rowspan="1" colspan="1">small</td><td rowspan="1" colspan="1">small</td><td rowspan="1" colspan="1">/</td><td rowspan="1" colspan="1">small</td><td rowspan="1" colspan="1">small</td><td rowspan="1" colspan="1">small</td><td rowspan="1" colspan="1">small</td><td rowspan="1" colspan="1">small</td><td rowspan="1" colspan="1">small</td><td rowspan="1" colspan="1">small</td><td rowspan="1" colspan="1">large</td><td rowspan="1" colspan="1">large</td><td rowspan="1" colspan="1">large</td><td rowspan="1" colspan="1">large</td><td rowspan="1" colspan="1">large</td><td rowspan="1" colspan="1">large</td><td rowspan="1" colspan="1">large</td><td rowspan="1" colspan="1">large</td><td rowspan="1" colspan="1">large</td><td rowspan="1" colspan="1">large</td><td rowspan="1" colspan="1">large</td><td rowspan="1" colspan="1">/</td><td rowspan="1" colspan="1">large</td><td rowspan="1" colspan="1">small</td><td rowspan="1" colspan="1">small</td></tr><tr><td rowspan="1" colspan="1">Ventrolateral caudal fringe narrow or wide (<abbrev xmlns:xlink="http://www.w3.org/1999/xlink" xlink:title="forming a narrow or wide ventrolateral caudal fringe" id="ABBRID0EHHHK" xlink:type="simple">VLF1</abbrev>)</td><td rowspan="1" colspan="1">narrow</td><td rowspan="1" colspan="1">narrow</td><td rowspan="1" colspan="1">narrow</td><td rowspan="1" colspan="1">/</td><td rowspan="1" colspan="1">narrow</td><td rowspan="1" colspan="1">wide</td><td rowspan="1" colspan="1">wide</td><td rowspan="1" colspan="1">wide</td><td rowspan="1" colspan="1">wide</td><td rowspan="1" colspan="1">narrow</td><td rowspan="1" colspan="1">/</td><td rowspan="1" colspan="1">narrow</td><td rowspan="1" colspan="1">narrow</td><td rowspan="1" colspan="1">wide</td><td rowspan="1" colspan="1">narrow</td><td rowspan="1" colspan="1">narrow</td><td rowspan="1" colspan="1">narrow</td><td rowspan="1" colspan="1">narrow</td><td rowspan="1" colspan="1">narrow</td><td rowspan="1" colspan="1">narrow</td><td rowspan="1" colspan="1">narrow</td><td rowspan="1" colspan="1">narrow</td><td rowspan="1" colspan="1">narrow</td><td rowspan="1" colspan="1">narrow</td><td rowspan="1" colspan="1">narrow</td><td rowspan="1" colspan="1">narrow</td><td rowspan="1" colspan="1">narrow</td><td rowspan="1" colspan="1">narrow</td><td rowspan="1" colspan="1">narrow</td><td rowspan="1" colspan="1">narrow</td><td rowspan="1" colspan="1">narrow</td><td rowspan="1" colspan="1">narrow</td><td rowspan="1" colspan="1">narrow</td><td rowspan="1" colspan="1">narrow</td><td rowspan="1" colspan="1">/</td><td rowspan="1" colspan="1">narrow</td><td rowspan="1" colspan="1">narrow</td><td rowspan="1" colspan="1">narrow</td><td rowspan="1" colspan="1">narrow</td><td rowspan="1" colspan="1">narrow</td><td rowspan="1" colspan="1">narrow</td><td rowspan="1" colspan="1">narrow</td><td rowspan="1" colspan="1">wide</td><td rowspan="1" colspan="1">wide</td><td rowspan="1" colspan="1">wide</td><td rowspan="1" colspan="1">wide</td><td rowspan="1" colspan="1">wide</td><td rowspan="1" colspan="1">wide</td><td rowspan="1" colspan="1">wide</td><td rowspan="1" colspan="1">wide</td><td rowspan="1" colspan="1">wide</td><td rowspan="1" colspan="1">wide</td><td rowspan="1" colspan="1">wide</td><td rowspan="1" colspan="1">/</td><td rowspan="1" colspan="1">wide</td><td rowspan="1" colspan="1">narrow</td><td rowspan="1" colspan="1">narrow</td></tr><tr><td rowspan="1" colspan="1">Ventrolateral caudal fringe scales generally homogenous (<abbrev xmlns:xlink="http://www.w3.org/1999/xlink" xlink:title="ventrolateral caudal fringe scales generally homogenous or not" id="ABBRID0E2MHK" xlink:type="simple">VLF2</abbrev>)</td><td rowspan="1" colspan="1">no</td><td rowspan="1" colspan="1">no</td><td rowspan="1" colspan="1">no</td><td rowspan="1" colspan="1">/</td><td rowspan="1" colspan="1">no</td><td rowspan="1" colspan="1">no</td><td rowspan="1" colspan="1">no</td><td rowspan="1" colspan="1">no</td><td rowspan="1" colspan="1">no</td><td rowspan="1" colspan="1">yes</td><td rowspan="1" colspan="1">yes</td><td rowspan="1" colspan="1">yes</td><td rowspan="1" colspan="1">yes</td><td rowspan="1" colspan="1">yes</td><td rowspan="1" colspan="1">no</td><td rowspan="1" colspan="1">no</td><td rowspan="1" colspan="1">no</td><td rowspan="1" colspan="1">no</td><td rowspan="1" colspan="1">yes</td><td rowspan="1" colspan="1">yes</td><td rowspan="1" colspan="1">yes</td><td rowspan="1" colspan="1">yes</td><td rowspan="1" colspan="1">yes</td><td rowspan="1" colspan="1">yes</td><td rowspan="1" colspan="1">yes</td><td rowspan="1" colspan="1">yes</td><td rowspan="1" colspan="1">yes</td><td rowspan="1" colspan="1">yes</td><td rowspan="1" colspan="1">yes</td><td rowspan="1" colspan="1">yes</td><td rowspan="1" colspan="1">yes</td><td rowspan="1" colspan="1">yes</td><td rowspan="1" colspan="1">yes</td><td rowspan="1" colspan="1">yes</td><td rowspan="1" colspan="1">/</td><td rowspan="1" colspan="1">no</td><td rowspan="1" colspan="1">no</td><td rowspan="1" colspan="1">no</td><td rowspan="1" colspan="1">no</td><td rowspan="1" colspan="1">no</td><td rowspan="1" colspan="1">no</td><td rowspan="1" colspan="1">no</td><td rowspan="1" colspan="1">no</td><td rowspan="1" colspan="1">no</td><td rowspan="1" colspan="1">no</td><td rowspan="1" colspan="1">yes</td><td rowspan="1" colspan="1">yes</td><td rowspan="1" colspan="1">no</td><td rowspan="1" colspan="1">no</td><td rowspan="1" colspan="1">no</td><td rowspan="1" colspan="1">no</td><td rowspan="1" colspan="1">no</td><td rowspan="1" colspan="1">no</td><td rowspan="1" colspan="1">/</td><td rowspan="1" colspan="1">no</td><td rowspan="1" colspan="1">yes</td><td rowspan="1" colspan="1">yes</td></tr><tr><td rowspan="1" colspan="1">Tail cross-section (<abbrev xmlns:xlink="http://www.w3.org/1999/xlink" xlink:title="cross-section of the tail round or square" id="ABBRID0EPSHK" xlink:type="simple">TLcross</abbrev>)</td><td rowspan="1" colspan="1">circular</td><td rowspan="1" colspan="1">circular</td><td rowspan="1" colspan="1">circular</td><td rowspan="1" colspan="1">/</td><td rowspan="1" colspan="1">circular</td><td rowspan="1" colspan="1">square</td><td rowspan="1" colspan="1">square</td><td rowspan="1" colspan="1">square</td><td rowspan="1" colspan="1">square</td><td rowspan="1" colspan="1">circular</td><td rowspan="1" colspan="1">/</td><td rowspan="1" colspan="1">circular</td><td rowspan="1" colspan="1">circular</td><td rowspan="1" colspan="1">square</td><td rowspan="1" colspan="1">circular</td><td rowspan="1" colspan="1">circular</td><td rowspan="1" colspan="1">circular</td><td rowspan="1" colspan="1">circular</td><td rowspan="1" colspan="1">circular</td><td rowspan="1" colspan="1">circular</td><td rowspan="1" colspan="1">circular</td><td rowspan="1" colspan="1">circular</td><td rowspan="1" colspan="1">circular</td><td rowspan="1" colspan="1">circular</td><td rowspan="1" colspan="1">circular</td><td rowspan="1" colspan="1">square</td><td rowspan="1" colspan="1">square</td><td rowspan="1" colspan="1">square</td><td rowspan="1" colspan="1">square</td><td rowspan="1" colspan="1">square</td><td rowspan="1" colspan="1">square</td><td rowspan="1" colspan="1">square</td><td rowspan="1" colspan="1">square</td><td rowspan="1" colspan="1">square</td><td rowspan="1" colspan="1">/</td><td rowspan="1" colspan="1">circular</td><td rowspan="1" colspan="1">circular</td><td rowspan="1" colspan="1">circular</td><td rowspan="1" colspan="1">circular</td><td rowspan="1" colspan="1">circular</td><td rowspan="1" colspan="1">circular</td><td rowspan="1" colspan="1">circular</td><td rowspan="1" colspan="1">square</td><td rowspan="1" colspan="1">/</td><td rowspan="1" colspan="1">circular</td><td rowspan="1" colspan="1">square</td><td rowspan="1" colspan="1">square</td><td rowspan="1" colspan="1">square</td><td rowspan="1" colspan="1">square</td><td rowspan="1" colspan="1">square</td><td rowspan="1" colspan="1">square</td><td rowspan="1" colspan="1">square</td><td rowspan="1" colspan="1">square</td><td rowspan="1" colspan="1">/</td><td rowspan="1" colspan="1">square</td><td rowspan="1" colspan="1">circular</td><td rowspan="1" colspan="1">circular</td></tr><tr><td rowspan="1" colspan="1">Slightly enlarged medial subcaudals (<abbrev xmlns:xlink="http://www.w3.org/1999/xlink" xlink:title="slightly enlarged medial subcaudals" id="ABBRID0EDYHK" xlink:type="simple">SC1</abbrev>)</td><td rowspan="1" colspan="1">present</td><td rowspan="1" colspan="1">present</td><td rowspan="1" colspan="1">present</td><td rowspan="1" colspan="1">/</td><td rowspan="1" colspan="1">absent</td><td rowspan="1" colspan="1">absent</td><td rowspan="1" colspan="1">absent</td><td rowspan="1" colspan="1">absent</td><td rowspan="1" colspan="1">absent</td><td rowspan="1" colspan="1">absent</td><td rowspan="1" colspan="1">/</td><td rowspan="1" colspan="1">absent</td><td rowspan="1" colspan="1">absent</td><td rowspan="1" colspan="1">present</td><td rowspan="1" colspan="1">present</td><td rowspan="1" colspan="1">present</td><td rowspan="1" colspan="1">present</td><td rowspan="1" colspan="1">present</td><td rowspan="1" colspan="1">/</td><td rowspan="1" colspan="1">present</td><td rowspan="1" colspan="1">present</td><td rowspan="1" colspan="1">present</td><td rowspan="1" colspan="1">present</td><td rowspan="1" colspan="1">present</td><td rowspan="1" colspan="1">present</td><td rowspan="1" colspan="1">absent</td><td rowspan="1" colspan="1">absent</td><td rowspan="1" colspan="1">absent</td><td rowspan="1" colspan="1">absent</td><td rowspan="1" colspan="1">absent</td><td rowspan="1" colspan="1">absent</td><td rowspan="1" colspan="1">absent</td><td rowspan="1" colspan="1">absent</td><td rowspan="1" colspan="1">absent</td><td rowspan="1" colspan="1">/</td><td rowspan="1" colspan="1">present</td><td rowspan="1" colspan="1">present</td><td rowspan="1" colspan="1">present</td><td rowspan="1" colspan="1">present</td><td rowspan="1" colspan="1">present</td><td rowspan="1" colspan="1">present</td><td rowspan="1" colspan="1">present</td><td rowspan="1" colspan="1">present</td><td rowspan="1" colspan="1">present</td><td rowspan="1" colspan="1">present</td><td rowspan="1" colspan="1">absent</td><td rowspan="1" colspan="1">absent</td><td rowspan="1" colspan="1">present</td><td rowspan="1" colspan="1">present</td><td rowspan="1" colspan="1">present</td><td rowspan="1" colspan="1">present</td><td rowspan="1" colspan="1">present</td><td rowspan="1" colspan="1">present</td><td rowspan="1" colspan="1">/</td><td rowspan="1" colspan="1">present</td><td rowspan="1" colspan="1">present</td><td rowspan="1" colspan="1">present</td></tr><tr><td rowspan="1" colspan="1">Single enlarged medial subcaudal (<abbrev xmlns:xlink="http://www.w3.org/1999/xlink" xlink:title="single enlarged, unmodified, medial subcaudal scales" id="ABBRID0EX4HK" xlink:type="simple">SC2</abbrev>)</td><td rowspan="1" colspan="1">absent</td><td rowspan="1" colspan="1">absent</td><td rowspan="1" colspan="1">absent</td><td rowspan="1" colspan="1">/</td><td rowspan="1" colspan="1">absent</td><td rowspan="1" colspan="1">absent</td><td rowspan="1" colspan="1">absent</td><td rowspan="1" colspan="1">absent</td><td rowspan="1" colspan="1">absent</td><td rowspan="1" colspan="1">absent</td><td rowspan="1" colspan="1">/</td><td rowspan="1" colspan="1">absent</td><td rowspan="1" colspan="1">absent</td><td rowspan="1" colspan="1">absent</td><td rowspan="1" colspan="1">absent</td><td rowspan="1" colspan="1">absent</td><td rowspan="1" colspan="1">absent</td><td rowspan="1" colspan="1">absent</td><td rowspan="1" colspan="1">/</td><td rowspan="1" colspan="1">absent</td><td rowspan="1" colspan="1">absent</td><td rowspan="1" colspan="1">absent</td><td rowspan="1" colspan="1">absent</td><td rowspan="1" colspan="1">absent</td><td rowspan="1" colspan="1">absent</td><td rowspan="1" colspan="1">present</td><td rowspan="1" colspan="1">present</td><td rowspan="1" colspan="1">present</td><td rowspan="1" colspan="1">present</td><td rowspan="1" colspan="1">present</td><td rowspan="1" colspan="1">present</td><td rowspan="1" colspan="1">present</td><td rowspan="1" colspan="1">present</td><td rowspan="1" colspan="1">present</td><td rowspan="1" colspan="1">/</td><td rowspan="1" colspan="1">absent</td><td rowspan="1" colspan="1">absent</td><td rowspan="1" colspan="1">absent</td><td rowspan="1" colspan="1">absent</td><td rowspan="1" colspan="1">absent</td><td rowspan="1" colspan="1">absent</td><td rowspan="1" colspan="1">absent</td><td rowspan="1" colspan="1">absent</td><td rowspan="1" colspan="1">absent</td><td rowspan="1" colspan="1">absent</td><td rowspan="1" colspan="1">present</td><td rowspan="1" colspan="1">present</td><td rowspan="1" colspan="1">absent</td><td rowspan="1" colspan="1">absent</td><td rowspan="1" colspan="1">absent</td><td rowspan="1" colspan="1">absent</td><td rowspan="1" colspan="1">absent</td><td rowspan="1" colspan="1">absent</td><td rowspan="1" colspan="1">/</td><td rowspan="1" colspan="1">absent</td><td rowspan="1" colspan="1">absent</td><td rowspan="1" colspan="1">absent</td></tr><tr><td rowspan="1" colspan="1">Enlarged medial subcaudals intermittent, medially furrowed, posteriorly emarginate (<abbrev xmlns:xlink="http://www.w3.org/1999/xlink" xlink:title="enlarged medial subcaudals intermittent, medially furrowed, posteriorly emarginated" id="ABBRID0EMDAM" xlink:type="simple">SC3</abbrev>)</td><td rowspan="1" colspan="1">no</td><td rowspan="1" colspan="1">no</td><td rowspan="1" colspan="1">no</td><td rowspan="1" colspan="1">/</td><td rowspan="1" colspan="1">no</td><td rowspan="1" colspan="1">no</td><td rowspan="1" colspan="1">no</td><td rowspan="1" colspan="1">no</td><td rowspan="1" colspan="1">no</td><td rowspan="1" colspan="1">yes</td><td rowspan="1" colspan="1">/</td><td rowspan="1" colspan="1">yes</td><td rowspan="1" colspan="1">yes</td><td rowspan="1" colspan="1">no</td><td rowspan="1" colspan="1">no</td><td rowspan="1" colspan="1">no</td><td rowspan="1" colspan="1">no</td><td rowspan="1" colspan="1">no</td><td rowspan="1" colspan="1">/</td><td rowspan="1" colspan="1">no</td><td rowspan="1" colspan="1">no</td><td rowspan="1" colspan="1">no</td><td rowspan="1" colspan="1">no</td><td rowspan="1" colspan="1">no</td><td rowspan="1" colspan="1">no</td><td rowspan="1" colspan="1">no</td><td rowspan="1" colspan="1">no</td><td rowspan="1" colspan="1">no</td><td rowspan="1" colspan="1">no</td><td rowspan="1" colspan="1">no</td><td rowspan="1" colspan="1">no</td><td rowspan="1" colspan="1">no</td><td rowspan="1" colspan="1">no</td><td rowspan="1" colspan="1">no</td><td rowspan="1" colspan="1">no</td><td rowspan="1" colspan="1">no</td><td rowspan="1" colspan="1">no</td><td rowspan="1" colspan="1">no</td><td rowspan="1" colspan="1">no</td><td rowspan="1" colspan="1">no</td><td rowspan="1" colspan="1">no</td><td rowspan="1" colspan="1">no</td><td rowspan="1" colspan="1">no</td><td rowspan="1" colspan="1">no</td><td rowspan="1" colspan="1">yes</td><td rowspan="1" colspan="1">no</td><td rowspan="1" colspan="1">no</td><td rowspan="1" colspan="1">no</td><td rowspan="1" colspan="1">no</td><td rowspan="1" colspan="1">no</td><td rowspan="1" colspan="1">no</td><td rowspan="1" colspan="1">yes</td><td rowspan="1" colspan="1">no</td><td rowspan="1" colspan="1">/</td><td rowspan="1" colspan="1">no</td><td rowspan="1" colspan="1">no</td><td rowspan="1" colspan="1">no</td></tr><tr><td rowspan="1" colspan="1">
                      <bold>Morphometric data</bold>
                    </td><td rowspan="1" colspan="1"/><td rowspan="1" colspan="1"/><td rowspan="1" colspan="1"/><td rowspan="1" colspan="1"/><td rowspan="1" colspan="1"/><td rowspan="1" colspan="1"/><td rowspan="1" colspan="1"/><td rowspan="1" colspan="1"/><td rowspan="1" colspan="1"/><td rowspan="1" colspan="1"/><td rowspan="1" colspan="1"/><td rowspan="1" colspan="1"/><td rowspan="1" colspan="1"/><td rowspan="1" colspan="1"/><td rowspan="1" colspan="1"/><td rowspan="1" colspan="1"/><td rowspan="1" colspan="1"/><td rowspan="1" colspan="1"/><td rowspan="1" colspan="1"/><td rowspan="1" colspan="1"/><td rowspan="1" colspan="1"/><td rowspan="1" colspan="1"/><td rowspan="1" colspan="1"/><td rowspan="1" colspan="1"/><td rowspan="1" colspan="1"/><td rowspan="1" colspan="1"/><td rowspan="1" colspan="1"/><td rowspan="1" colspan="1"/><td rowspan="1" colspan="1"/><td rowspan="1" colspan="1"/><td rowspan="1" colspan="1"/><td rowspan="1" colspan="1"/><td rowspan="1" colspan="1"/><td rowspan="1" colspan="1"/><td rowspan="1" colspan="1"/><td rowspan="1" colspan="1"/><td rowspan="1" colspan="1"/><td rowspan="1" colspan="1"/><td rowspan="1" colspan="1"/><td rowspan="1" colspan="1"/><td rowspan="1" colspan="1"/><td rowspan="1" colspan="1"/><td rowspan="1" colspan="1"/><td rowspan="1" colspan="1"/><td rowspan="1" colspan="1"/><td rowspan="1" colspan="1"/><td rowspan="1" colspan="1"/><td rowspan="1" colspan="1"/><td rowspan="1" colspan="1"/><td rowspan="1" colspan="1"/><td rowspan="1" colspan="1"/><td rowspan="1" colspan="1"/><td rowspan="1" colspan="1"/><td rowspan="1" colspan="1"/><td rowspan="1" colspan="1"/><td rowspan="1" colspan="1"/><td rowspan="1" colspan="1"/></tr><tr><td rowspan="1" colspan="1">
                      <abbrev xmlns:xlink="http://www.w3.org/1999/xlink" xlink:title="snout-vent length" id="ABBRID0ESOAM" xlink:type="simple">SVL</abbrev>
                    </td><td rowspan="1" colspan="1">68.8</td><td rowspan="1" colspan="1">70.8</td><td rowspan="1" colspan="1">64.1</td><td rowspan="1" colspan="1">65.95</td><td rowspan="1" colspan="1">63.79</td><td rowspan="1" colspan="1">80.2</td><td rowspan="1" colspan="1">78.2</td><td rowspan="1" colspan="1">84.8</td><td rowspan="1" colspan="1">78.6</td><td rowspan="1" colspan="1">81.19</td><td rowspan="1" colspan="1">74.80</td><td rowspan="1" colspan="1">78.56</td><td rowspan="1" colspan="1">59.70</td><td rowspan="1" colspan="1">68.1</td><td rowspan="1" colspan="1">66.5</td><td rowspan="1" colspan="1">68.1</td><td rowspan="1" colspan="1">69.3</td><td rowspan="1" colspan="1">46.6</td><td rowspan="1" colspan="1">83.6</td><td rowspan="1" colspan="1">70.2</td><td rowspan="1" colspan="1">74.1</td><td rowspan="1" colspan="1">73.8</td><td rowspan="1" colspan="1">78.0</td><td rowspan="1" colspan="1">87.1</td><td rowspan="1" colspan="1">77.7</td><td rowspan="1" colspan="1">74.9</td><td rowspan="1" colspan="1">71.7</td><td rowspan="1" colspan="1">71.6</td><td rowspan="1" colspan="1">68.3</td><td rowspan="1" colspan="1">71.8</td><td rowspan="1" colspan="1">73.6</td><td rowspan="1" colspan="1">75.3</td><td rowspan="1" colspan="1">74.7</td><td rowspan="1" colspan="1">73.2</td><td rowspan="1" colspan="1">61.5</td><td rowspan="1" colspan="1">72.5</td><td rowspan="1" colspan="1">72.0</td><td rowspan="1" colspan="1">69.6</td><td rowspan="1" colspan="1">68.4</td><td rowspan="1" colspan="1">76.8</td><td rowspan="1" colspan="1">65.7</td><td rowspan="1" colspan="1">78.2</td><td rowspan="1" colspan="1">60.1</td><td rowspan="1" colspan="1">70.2</td><td rowspan="1" colspan="1">58.1</td><td rowspan="1" colspan="1">73.9</td><td rowspan="1" colspan="1">68.1</td><td rowspan="1" colspan="1">73.1</td><td rowspan="1" colspan="1">73.5</td><td rowspan="1" colspan="1">73.7</td><td rowspan="1" colspan="1">73.2</td><td rowspan="1" colspan="1">64.4</td><td rowspan="1" colspan="1">76.6</td><td rowspan="1" colspan="1">76.6</td><td rowspan="1" colspan="1">74.2</td><td rowspan="1" colspan="1">63.7</td><td rowspan="1" colspan="1">72.9</td></tr><tr><td rowspan="1" colspan="1">
                      <abbrev xmlns:xlink="http://www.w3.org/1999/xlink" xlink:title="axilla to groin length" id="ABBRID0EGUAM" xlink:type="simple">AG</abbrev>
                    </td><td rowspan="1" colspan="1">35.7</td><td rowspan="1" colspan="1">33.4</td><td rowspan="1" colspan="1">30.1</td><td rowspan="1" colspan="1">30.0</td><td rowspan="1" colspan="1">26.5</td><td rowspan="1" colspan="1">39.7</td><td rowspan="1" colspan="1">37.8</td><td rowspan="1" colspan="1">41.5</td><td rowspan="1" colspan="1">36.2</td><td rowspan="1" colspan="1">34.5</td><td rowspan="1" colspan="1">33.7</td><td rowspan="1" colspan="1">32.7</td><td rowspan="1" colspan="1">24.6</td><td rowspan="1" colspan="1">34.6</td><td rowspan="1" colspan="1">28.8</td><td rowspan="1" colspan="1">29.8</td><td rowspan="1" colspan="1">30.2</td><td rowspan="1" colspan="1">19.7</td><td rowspan="1" colspan="1">41.3</td><td rowspan="1" colspan="1">35.4</td><td rowspan="1" colspan="1">37.0</td><td rowspan="1" colspan="1">31.3</td><td rowspan="1" colspan="1">38.2</td><td rowspan="1" colspan="1">41.9</td><td rowspan="1" colspan="1">36.8</td><td rowspan="1" colspan="1">34.6</td><td rowspan="1" colspan="1">32.6</td><td rowspan="1" colspan="1">33.9</td><td rowspan="1" colspan="1">27.3</td><td rowspan="1" colspan="1">29.9</td><td rowspan="1" colspan="1">30.9</td><td rowspan="1" colspan="1">31.3</td><td rowspan="1" colspan="1">32.2</td><td rowspan="1" colspan="1">30.3</td><td rowspan="1" colspan="1">26.2</td><td rowspan="1" colspan="1">33.4</td><td rowspan="1" colspan="1">33.6</td><td rowspan="1" colspan="1">32.0</td><td rowspan="1" colspan="1">30.4</td><td rowspan="1" colspan="1">35.6</td><td rowspan="1" colspan="1">30.6</td><td rowspan="1" colspan="1">38.1</td><td rowspan="1" colspan="1">29.0</td><td rowspan="1" colspan="1">31.5</td><td rowspan="1" colspan="1">26.6</td><td rowspan="1" colspan="1">34.8</td><td rowspan="1" colspan="1">33.2</td><td rowspan="1" colspan="1">34.8</td><td rowspan="1" colspan="1">33.9</td><td rowspan="1" colspan="1">35.4</td><td rowspan="1" colspan="1">33.6</td><td rowspan="1" colspan="1">28.5</td><td rowspan="1" colspan="1">37.1</td><td rowspan="1" colspan="1">33.2</td><td rowspan="1" colspan="1">35.1</td><td rowspan="1" colspan="1">25.8</td><td rowspan="1" colspan="1">30.6</td></tr><tr><td rowspan="1" colspan="1">
                      <abbrev xmlns:xlink="http://www.w3.org/1999/xlink" xlink:title="humeral length" id="ABBRID0E1ZAM" xlink:type="simple">HumL</abbrev>
                    </td><td rowspan="1" colspan="1">9.7</td><td rowspan="1" colspan="1">9.3</td><td rowspan="1" colspan="1">8.0</td><td rowspan="1" colspan="1">9.6</td><td rowspan="1" colspan="1">9.5</td><td rowspan="1" colspan="1">10.2</td><td rowspan="1" colspan="1">9.1</td><td rowspan="1" colspan="1">10.1</td><td rowspan="1" colspan="1">1.7</td><td rowspan="1" colspan="1">9.8</td><td rowspan="1" colspan="1">10.2</td><td rowspan="1" colspan="1">11.2</td><td rowspan="1" colspan="1">7.4</td><td rowspan="1" colspan="1">10.3</td><td rowspan="1" colspan="1">7.9</td><td rowspan="1" colspan="1">8.1</td><td rowspan="1" colspan="1">8.5</td><td rowspan="1" colspan="1">5.6</td><td rowspan="1" colspan="1">8.6</td><td rowspan="1" colspan="1">8.7</td><td rowspan="1" colspan="1">8.6</td><td rowspan="1" colspan="1">6.9</td><td rowspan="1" colspan="1">8.7</td><td rowspan="1" colspan="1">11.5</td><td rowspan="1" colspan="1">9.2</td><td rowspan="1" colspan="1">10.7</td><td rowspan="1" colspan="1">10.4</td><td rowspan="1" colspan="1">7.9</td><td rowspan="1" colspan="1">9.8</td><td rowspan="1" colspan="1">8.3</td><td rowspan="1" colspan="1">12.2</td><td rowspan="1" colspan="1">11.3</td><td rowspan="1" colspan="1">11.8</td><td rowspan="1" colspan="1">11.0</td><td rowspan="1" colspan="1">10.1</td><td rowspan="1" colspan="1">9.1</td><td rowspan="1" colspan="1">8.8</td><td rowspan="1" colspan="1">9.0</td><td rowspan="1" colspan="1">8.0</td><td rowspan="1" colspan="1">10.0</td><td rowspan="1" colspan="1">7.5</td><td rowspan="1" colspan="1">10.1</td><td rowspan="1" colspan="1">6.5</td><td rowspan="1" colspan="1">10.2</td><td rowspan="1" colspan="1">7.0</td><td rowspan="1" colspan="1">8.1</td><td rowspan="1" colspan="1">7.6</td><td rowspan="1" colspan="1">8.4</td><td rowspan="1" colspan="1">7.2</td><td rowspan="1" colspan="1">9.0</td><td rowspan="1" colspan="1">9.0</td><td rowspan="1" colspan="1">7.2</td><td rowspan="1" colspan="1">8.0</td><td rowspan="1" colspan="1">8.1</td><td rowspan="1" colspan="1">8.6</td><td rowspan="1" colspan="1">7.6</td><td rowspan="1" colspan="1">10.1</td></tr><tr><td rowspan="1" colspan="1">
                      <abbrev xmlns:xlink="http://www.w3.org/1999/xlink" xlink:title="forearm length" id="ABBRID0EO6AM" xlink:type="simple">ForL</abbrev>
                    </td><td rowspan="1" colspan="1">9.9</td><td rowspan="1" colspan="1">9.8</td><td rowspan="1" colspan="1">8.9</td><td rowspan="1" colspan="1">8.2</td><td rowspan="1" colspan="1">8.7</td><td rowspan="1" colspan="1">11.5</td><td rowspan="1" colspan="1">11.7</td><td rowspan="1" colspan="1">11.8</td><td rowspan="1" colspan="1">10.2</td><td rowspan="1" colspan="1">10.6</td><td rowspan="1" colspan="1">10.5</td><td rowspan="1" colspan="1">11.1</td><td rowspan="1" colspan="1">8.4</td><td rowspan="1" colspan="1">8.5</td><td rowspan="1" colspan="1">9.2</td><td rowspan="1" colspan="1">10.0</td><td rowspan="1" colspan="1">10.1</td><td rowspan="1" colspan="1">6.5</td><td rowspan="1" colspan="1">10.2</td><td rowspan="1" colspan="1">9.3</td><td rowspan="1" colspan="1">10.4</td><td rowspan="1" colspan="1">10.0</td><td rowspan="1" colspan="1">10.3</td><td rowspan="1" colspan="1">10.4</td><td rowspan="1" colspan="1">10.7</td><td rowspan="1" colspan="1">8.6</td><td rowspan="1" colspan="1">7.9</td><td rowspan="1" colspan="1">9.6</td><td rowspan="1" colspan="1">8.7</td><td rowspan="1" colspan="1">8.5</td><td rowspan="1" colspan="1">9.0</td><td rowspan="1" colspan="1">10.6</td><td rowspan="1" colspan="1">9.6</td><td rowspan="1" colspan="1">9.2</td><td rowspan="1" colspan="1">7.9</td><td rowspan="1" colspan="1">10.5</td><td rowspan="1" colspan="1">10.3</td><td rowspan="1" colspan="1">10.5</td><td rowspan="1" colspan="1">10.1</td><td rowspan="1" colspan="1">11.1</td><td rowspan="1" colspan="1">8.8</td><td rowspan="1" colspan="1">10.8</td><td rowspan="1" colspan="1">7.6</td><td rowspan="1" colspan="1">8.6</td><td rowspan="1" colspan="1">8.3</td><td rowspan="1" colspan="1">9.7</td><td rowspan="1" colspan="1">9.1</td><td rowspan="1" colspan="1">9.5</td><td rowspan="1" colspan="1">9.1</td><td rowspan="1" colspan="1">9.2</td><td rowspan="1" colspan="1">9.8</td><td rowspan="1" colspan="1">9.2</td><td rowspan="1" colspan="1">10.0</td><td rowspan="1" colspan="1">8.6</td><td rowspan="1" colspan="1">9.8</td><td rowspan="1" colspan="1">8.1</td><td rowspan="1" colspan="1">9.6</td></tr><tr><td rowspan="1" colspan="1">
                      <abbrev xmlns:xlink="http://www.w3.org/1999/xlink" xlink:title="femur length" id="ABBRID0ECFBM" xlink:type="simple">FemL</abbrev>
                    </td><td rowspan="1" colspan="1">12.0</td><td rowspan="1" colspan="1">12.6</td><td rowspan="1" colspan="1">11.5</td><td rowspan="1" colspan="1">11.7</td><td rowspan="1" colspan="1">9.8</td><td rowspan="1" colspan="1">12.9</td><td rowspan="1" colspan="1">14.2</td><td rowspan="1" colspan="1">14.6</td><td rowspan="1" colspan="1">13.1</td><td rowspan="1" colspan="1">14.7</td><td rowspan="1" colspan="1">13.2</td><td rowspan="1" colspan="1">12.7</td><td rowspan="1" colspan="1">10.2</td><td rowspan="1" colspan="1">12.6</td><td rowspan="1" colspan="1">11.5</td><td rowspan="1" colspan="1">11.5</td><td rowspan="1" colspan="1">11.5</td><td rowspan="1" colspan="1">7.6</td><td rowspan="1" colspan="1">13.7</td><td rowspan="1" colspan="1">12.7</td><td rowspan="1" colspan="1">13.0</td><td rowspan="1" colspan="1">13.1</td><td rowspan="1" colspan="1">13.1</td><td rowspan="1" colspan="1">15.2</td><td rowspan="1" colspan="1">14.2</td><td rowspan="1" colspan="1">12.6</td><td rowspan="1" colspan="1">11.8</td><td rowspan="1" colspan="1">10.5</td><td rowspan="1" colspan="1">10.8</td><td rowspan="1" colspan="1">10.9</td><td rowspan="1" colspan="1">11.5</td><td rowspan="1" colspan="1">10.2</td><td rowspan="1" colspan="1">11.9</td><td rowspan="1" colspan="1">12.1</td><td rowspan="1" colspan="1">9.5</td><td rowspan="1" colspan="1">13.1</td><td rowspan="1" colspan="1">12.5</td><td rowspan="1" colspan="1">12.5</td><td rowspan="1" colspan="1">13.5</td><td rowspan="1" colspan="1">14.1</td><td rowspan="1" colspan="1">11.5</td><td rowspan="1" colspan="1">13.9</td><td rowspan="1" colspan="1">10.4</td><td rowspan="1" colspan="1">12.1</td><td rowspan="1" colspan="1">10.0</td><td rowspan="1" colspan="1">11.4</td><td rowspan="1" colspan="1">10.4</td><td rowspan="1" colspan="1">12.8</td><td rowspan="1" colspan="1">11.6</td><td rowspan="1" colspan="1">12.3</td><td rowspan="1" colspan="1">12.5</td><td rowspan="1" colspan="1">10.9</td><td rowspan="1" colspan="1">13.7</td><td rowspan="1" colspan="1">10.8</td><td rowspan="1" colspan="1">12.5</td><td rowspan="1" colspan="1">10.7</td><td rowspan="1" colspan="1">12.8</td></tr><tr><td rowspan="1" colspan="1">
                      <abbrev xmlns:xlink="http://www.w3.org/1999/xlink" xlink:title="tibia length" id="ABBRID0EWKBM" xlink:type="simple">TibL</abbrev>
                    </td><td rowspan="1" colspan="1">11.6</td><td rowspan="1" colspan="1">12.2</td><td rowspan="1" colspan="1">10.5</td><td rowspan="1" colspan="1">9.7</td><td rowspan="1" colspan="1">8.2</td><td rowspan="1" colspan="1">13.5</td><td rowspan="1" colspan="1">14.0</td><td rowspan="1" colspan="1">13.8</td><td rowspan="1" colspan="1">12.3</td><td rowspan="1" colspan="1">13.1</td><td rowspan="1" colspan="1">11.9</td><td rowspan="1" colspan="1">12.9</td><td rowspan="1" colspan="1">10.2</td><td rowspan="1" colspan="1">11.4</td><td rowspan="1" colspan="1">10.8</td><td rowspan="1" colspan="1">11.1</td><td rowspan="1" colspan="1">11.8</td><td rowspan="1" colspan="1">7.8</td><td rowspan="1" colspan="1">12.5</td><td rowspan="1" colspan="1">11.8</td><td rowspan="1" colspan="1">11.2</td><td rowspan="1" colspan="1">11.1</td><td rowspan="1" colspan="1">12.8</td><td rowspan="1" colspan="1">12.6</td><td rowspan="1" colspan="1">12.7</td><td rowspan="1" colspan="1">10.1</td><td rowspan="1" colspan="1">9.3</td><td rowspan="1" colspan="1">11.2</td><td rowspan="1" colspan="1">9.7</td><td rowspan="1" colspan="1">10.7</td><td rowspan="1" colspan="1">10.9</td><td rowspan="1" colspan="1">11.7</td><td rowspan="1" colspan="1">11.3</td><td rowspan="1" colspan="1">11.1</td><td rowspan="1" colspan="1">9.1</td><td rowspan="1" colspan="1">11.3</td><td rowspan="1" colspan="1">10.6</td><td rowspan="1" colspan="1">10.2</td><td rowspan="1" colspan="1">9.9</td><td rowspan="1" colspan="1">11.2</td><td rowspan="1" colspan="1">9.4</td><td rowspan="1" colspan="1">12.3</td><td rowspan="1" colspan="1">8.4</td><td rowspan="1" colspan="1">11.8</td><td rowspan="1" colspan="1">8.4</td><td rowspan="1" colspan="1">11.2</td><td rowspan="1" colspan="1">10.3</td><td rowspan="1" colspan="1">10.5</td><td rowspan="1" colspan="1">10.1</td><td rowspan="1" colspan="1">10.6</td><td rowspan="1" colspan="1">10.6</td><td rowspan="1" colspan="1">9.9</td><td rowspan="1" colspan="1">11.1</td><td rowspan="1" colspan="1">10.0</td><td rowspan="1" colspan="1">11.4</td><td rowspan="1" colspan="1">10.1</td><td rowspan="1" colspan="1">10.2</td></tr><tr><td rowspan="1" colspan="1">
                      <abbrev xmlns:xlink="http://www.w3.org/1999/xlink" xlink:title="head length" id="ABBRID0EKQBM" xlink:type="simple">HL</abbrev>
                    </td><td rowspan="1" colspan="1">19.3</td><td rowspan="1" colspan="1">19.3</td><td rowspan="1" colspan="1">19.0</td><td rowspan="1" colspan="1">17.9</td><td rowspan="1" colspan="1">18.2</td><td rowspan="1" colspan="1">21.8</td><td rowspan="1" colspan="1">21.6</td><td rowspan="1" colspan="1">21.9</td><td rowspan="1" colspan="1">21.7</td><td rowspan="1" colspan="1">20.8</td><td rowspan="1" colspan="1">19.9</td><td rowspan="1" colspan="1">21.7</td><td rowspan="1" colspan="1">16.7</td><td rowspan="1" colspan="1">18.4</td><td rowspan="1" colspan="1">20.1</td><td rowspan="1" colspan="1">20.4</td><td rowspan="1" colspan="1">20.7</td><td rowspan="1" colspan="1">16.1</td><td rowspan="1" colspan="1">21.7</td><td rowspan="1" colspan="1">20.6</td><td rowspan="1" colspan="1">20.3</td><td rowspan="1" colspan="1">20.7</td><td rowspan="1" colspan="1">21.2</td><td rowspan="1" colspan="1">22.1</td><td rowspan="1" colspan="1">21.4</td><td rowspan="1" colspan="1">20.2</td><td rowspan="1" colspan="1">19.2</td><td rowspan="1" colspan="1">19.7</td><td rowspan="1" colspan="1">19.7</td><td rowspan="1" colspan="1">19.9</td><td rowspan="1" colspan="1">20.8</td><td rowspan="1" colspan="1">21.3</td><td rowspan="1" colspan="1">20.8</td><td rowspan="1" colspan="1">21.5</td><td rowspan="1" colspan="1">17.9</td><td rowspan="1" colspan="1">20.1</td><td rowspan="1" colspan="1">20.5</td><td rowspan="1" colspan="1">19.7</td><td rowspan="1" colspan="1">20.1</td><td rowspan="1" colspan="1">21.2</td><td rowspan="1" colspan="1">18.6</td><td rowspan="1" colspan="1">21.3</td><td rowspan="1" colspan="1">17.3</td><td rowspan="1" colspan="1">18.3</td><td rowspan="1" colspan="1">16.1</td><td rowspan="1" colspan="1">20.3</td><td rowspan="1" colspan="1">19.3</td><td rowspan="1" colspan="1">19.9</td><td rowspan="1" colspan="1">20.9</td><td rowspan="1" colspan="1">20.1</td><td rowspan="1" colspan="1">20.0</td><td rowspan="1" colspan="1">17.6</td><td rowspan="1" colspan="1">20.4</td><td rowspan="1" colspan="1">19.3</td><td rowspan="1" colspan="1">20.0</td><td rowspan="1" colspan="1">17.6</td><td rowspan="1" colspan="1">19.9</td></tr><tr><td rowspan="1" colspan="1">
                      <abbrev xmlns:xlink="http://www.w3.org/1999/xlink" xlink:title="head width" id="ABBRID0E5VBM" xlink:type="simple">HW</abbrev>
                    </td><td rowspan="1" colspan="1">13.2</td><td rowspan="1" colspan="1">13.8</td><td rowspan="1" colspan="1">12.3</td><td rowspan="1" colspan="1">12.3</td><td rowspan="1" colspan="1">12.0</td><td rowspan="1" colspan="1">15.6</td><td rowspan="1" colspan="1">16.1</td><td rowspan="1" colspan="1">15.9</td><td rowspan="1" colspan="1">15.1</td><td rowspan="1" colspan="1">14.0</td><td rowspan="1" colspan="1">13.4</td><td rowspan="1" colspan="1">14.2</td><td rowspan="1" colspan="1">11.4</td><td rowspan="1" colspan="1">13.1</td><td rowspan="1" colspan="1">12.6</td><td rowspan="1" colspan="1">12.0</td><td rowspan="1" colspan="1">11.8</td><td rowspan="1" colspan="1">8.8</td><td rowspan="1" colspan="1">13.8</td><td rowspan="1" colspan="1">12.5</td><td rowspan="1" colspan="1">13.0</td><td rowspan="1" colspan="1">12.3</td><td rowspan="1" colspan="1">12.7</td><td rowspan="1" colspan="1">14.8</td><td rowspan="1" colspan="1">13.5</td><td rowspan="1" colspan="1">14.6</td><td rowspan="1" colspan="1">13.4</td><td rowspan="1" colspan="1">14.0</td><td rowspan="1" colspan="1">13.1</td><td rowspan="1" colspan="1">13.9</td><td rowspan="1" colspan="1">14.9</td><td rowspan="1" colspan="1">15.0</td><td rowspan="1" colspan="1">13.1</td><td rowspan="1" colspan="1">14.1</td><td rowspan="1" colspan="1">11.8</td><td rowspan="1" colspan="1">14.0</td><td rowspan="1" colspan="1">13.4</td><td rowspan="1" colspan="1">12.9</td><td rowspan="1" colspan="1">13.0</td><td rowspan="1" colspan="1">14.9</td><td rowspan="1" colspan="1">13.0</td><td rowspan="1" colspan="1">15.4</td><td rowspan="1" colspan="1">11.6</td><td rowspan="1" colspan="1">12.1</td><td rowspan="1" colspan="1">10.9</td><td rowspan="1" colspan="1">14.9</td><td rowspan="1" colspan="1">13.7</td><td rowspan="1" colspan="1">14.5</td><td rowspan="1" colspan="1">14.3</td><td rowspan="1" colspan="1">15.7</td><td rowspan="1" colspan="1">13.9</td><td rowspan="1" colspan="1">12.8</td><td rowspan="1" colspan="1">14.7</td><td rowspan="1" colspan="1">14.4</td><td rowspan="1" colspan="1">14.1</td><td rowspan="1" colspan="1">11.9</td><td rowspan="1" colspan="1">13.8</td></tr><tr><td rowspan="1" colspan="1">
                      <abbrev xmlns:xlink="http://www.w3.org/1999/xlink" xlink:title="head depth" id="ABBRID0ES2BM" xlink:type="simple">HD</abbrev>
                    </td><td rowspan="1" colspan="1">8.0</td><td rowspan="1" colspan="1">7.6</td><td rowspan="1" colspan="1">7.6</td><td rowspan="1" colspan="1">7.3</td><td rowspan="1" colspan="1">7.0</td><td rowspan="1" colspan="1">9.6</td><td rowspan="1" colspan="1">9.8</td><td rowspan="1" colspan="1">10.4</td><td rowspan="1" colspan="1">9.8</td><td rowspan="1" colspan="1">3.4</td><td rowspan="1" colspan="1">8.6</td><td rowspan="1" colspan="1">8.7</td><td rowspan="1" colspan="1">6.6</td><td rowspan="1" colspan="1">8.3</td><td rowspan="1" colspan="1">7.4</td><td rowspan="1" colspan="1">7.2</td><td rowspan="1" colspan="1">6.6</td><td rowspan="1" colspan="1">5.1</td><td rowspan="1" colspan="1">9.2</td><td rowspan="1" colspan="1">8.4</td><td rowspan="1" colspan="1">9.1</td><td rowspan="1" colspan="1">7.6</td><td rowspan="1" colspan="1">8.3</td><td rowspan="1" colspan="1">8.7</td><td rowspan="1" colspan="1">9.2</td><td rowspan="1" colspan="1">9.2</td><td rowspan="1" colspan="1">8.5</td><td rowspan="1" colspan="1">8.3</td><td rowspan="1" colspan="1">7.3</td><td rowspan="1" colspan="1">8.9</td><td rowspan="1" colspan="1">8.2</td><td rowspan="1" colspan="1">8.2</td><td rowspan="1" colspan="1">8.1</td><td rowspan="1" colspan="1">8.9</td><td rowspan="1" colspan="1">7.5</td><td rowspan="1" colspan="1">8.5</td><td rowspan="1" colspan="1">8.1</td><td rowspan="1" colspan="1">8.3</td><td rowspan="1" colspan="1">7.9</td><td rowspan="1" colspan="1">8.1</td><td rowspan="1" colspan="1">7.8</td><td rowspan="1" colspan="1">8.3</td><td rowspan="1" colspan="1">6.5</td><td rowspan="1" colspan="1">7.8</td><td rowspan="1" colspan="1">6.3</td><td rowspan="1" colspan="1">8.2</td><td rowspan="1" colspan="1">8.2</td><td rowspan="1" colspan="1">7.8</td><td rowspan="1" colspan="1">7.7</td><td rowspan="1" colspan="1">7.9</td><td rowspan="1" colspan="1">7.7</td><td rowspan="1" colspan="1">7.0</td><td rowspan="1" colspan="1">8.2</td><td rowspan="1" colspan="1">7.8</td><td rowspan="1" colspan="1">7.6</td><td rowspan="1" colspan="1">7.7</td><td rowspan="1" colspan="1">8.4</td></tr><tr><td rowspan="1" colspan="1">
                      <abbrev xmlns:xlink="http://www.w3.org/1999/xlink" xlink:title="eye diameter" id="ABBRID0EGBCM" xlink:type="simple">ED</abbrev>
                    </td><td rowspan="1" colspan="1">5.2</td><td rowspan="1" colspan="1">4.5</td><td rowspan="1" colspan="1">4.3</td><td rowspan="1" colspan="1">5.3</td><td rowspan="1" colspan="1">4.4</td><td rowspan="1" colspan="1">4.8</td><td rowspan="1" colspan="1">5.0</td><td rowspan="1" colspan="1">5.7</td><td rowspan="1" colspan="1">5.0</td><td rowspan="1" colspan="1">5.3</td><td rowspan="1" colspan="1">5.5</td><td rowspan="1" colspan="1">5.9</td><td rowspan="1" colspan="1">4.4</td><td rowspan="1" colspan="1">4.4</td><td rowspan="1" colspan="1">3.8</td><td rowspan="1" colspan="1">4.1</td><td rowspan="1" colspan="1">3.4</td><td rowspan="1" colspan="1">2.6</td><td rowspan="1" colspan="1">4.9</td><td rowspan="1" colspan="1">4.9</td><td rowspan="1" colspan="1">4.9</td><td rowspan="1" colspan="1">4.8</td><td rowspan="1" colspan="1">6.5</td><td rowspan="1" colspan="1">4.6</td><td rowspan="1" colspan="1">6.0</td><td rowspan="1" colspan="1">4.6</td><td rowspan="1" colspan="1">4.3</td><td rowspan="1" colspan="1">5.5</td><td rowspan="1" colspan="1">4.9</td><td rowspan="1" colspan="1">5.1</td><td rowspan="1" colspan="1">5.8</td><td rowspan="1" colspan="1">5.4</td><td rowspan="1" colspan="1">5.0</td><td rowspan="1" colspan="1">5.5</td><td rowspan="1" colspan="1">4.7</td><td rowspan="1" colspan="1">5.0</td><td rowspan="1" colspan="1">5.0</td><td rowspan="1" colspan="1">4.9</td><td rowspan="1" colspan="1">4.7</td><td rowspan="1" colspan="1">5.1</td><td rowspan="1" colspan="1">4.5</td><td rowspan="1" colspan="1">5.3</td><td rowspan="1" colspan="1">4.2</td><td rowspan="1" colspan="1">5.2</td><td rowspan="1" colspan="1">4.6</td><td rowspan="1" colspan="1">5.8</td><td rowspan="1" colspan="1">5.6</td><td rowspan="1" colspan="1">5.0</td><td rowspan="1" colspan="1">5.1</td><td rowspan="1" colspan="1">5.0</td><td rowspan="1" colspan="1">5.0</td><td rowspan="1" colspan="1">4.8</td><td rowspan="1" colspan="1">5.6</td><td rowspan="1" colspan="1">5.3</td><td rowspan="1" colspan="1">4.9</td><td rowspan="1" colspan="1">4.1</td><td rowspan="1" colspan="1">5.3</td></tr><tr><td rowspan="1" colspan="1">
                      <abbrev xmlns:xlink="http://www.w3.org/1999/xlink" xlink:title="eye to ear distance" id="ABBRID0E1GCM" xlink:type="simple">EE</abbrev>
                    </td><td rowspan="1" colspan="1">5.7</td><td rowspan="1" colspan="1">5.9</td><td rowspan="1" colspan="1">4.9</td><td rowspan="1" colspan="1">5.7</td><td rowspan="1" colspan="1">5.7</td><td rowspan="1" colspan="1">6.4</td><td rowspan="1" colspan="1">7.1</td><td rowspan="1" colspan="1">7.0</td><td rowspan="1" colspan="1">6.8</td><td rowspan="1" colspan="1">5.8</td><td rowspan="1" colspan="1">6.2</td><td rowspan="1" colspan="1">6.4</td><td rowspan="1" colspan="1">4.8</td><td rowspan="1" colspan="1">6.2</td><td rowspan="1" colspan="1">5.8</td><td rowspan="1" colspan="1">5.5</td><td rowspan="1" colspan="1">5.9</td><td rowspan="1" colspan="1">4.4</td><td rowspan="1" colspan="1">6.9</td><td rowspan="1" colspan="1">6.1</td><td rowspan="1" colspan="1">6.2</td><td rowspan="1" colspan="1">5.7</td><td rowspan="1" colspan="1">5.3</td><td rowspan="1" colspan="1">6.5</td><td rowspan="1" colspan="1">6.2</td><td rowspan="1" colspan="1">6.2</td><td rowspan="1" colspan="1">6.2</td><td rowspan="1" colspan="1">5.8</td><td rowspan="1" colspan="1">5.1</td><td rowspan="1" colspan="1">6.2</td><td rowspan="1" colspan="1">5.6</td><td rowspan="1" colspan="1">5.7</td><td rowspan="1" colspan="1">5.4</td><td rowspan="1" colspan="1">6.2</td><td rowspan="1" colspan="1">4.3</td><td rowspan="1" colspan="1">6.5</td><td rowspan="1" colspan="1">5.9</td><td rowspan="1" colspan="1">5.7</td><td rowspan="1" colspan="1">5.8</td><td rowspan="1" colspan="1">6.1</td><td rowspan="1" colspan="1">5.4</td><td rowspan="1" colspan="1">6.5</td><td rowspan="1" colspan="1">5.0</td><td rowspan="1" colspan="1">4.9</td><td rowspan="1" colspan="1">4.7</td><td rowspan="1" colspan="1">6.5</td><td rowspan="1" colspan="1">6.2</td><td rowspan="1" colspan="1">5.9</td><td rowspan="1" colspan="1">5.9</td><td rowspan="1" colspan="1">6.0</td><td rowspan="1" colspan="1">5.9</td><td rowspan="1" colspan="1">5.3</td><td rowspan="1" colspan="1">6.1</td><td rowspan="1" colspan="1">6.0</td><td rowspan="1" colspan="1">6.0</td><td rowspan="1" colspan="1">4.9</td><td rowspan="1" colspan="1">6.3</td></tr><tr><td rowspan="1" colspan="1">
                      <abbrev xmlns:xlink="http://www.w3.org/1999/xlink" xlink:title="eye to snout distance or snout length" id="ABBRID0EOMCM" xlink:type="simple">ES</abbrev>
                    </td><td rowspan="1" colspan="1">7.4</td><td rowspan="1" colspan="1">7.6</td><td rowspan="1" colspan="1">7.0</td><td rowspan="1" colspan="1">7.0</td><td rowspan="1" colspan="1">7.2</td><td rowspan="1" colspan="1">8.6</td><td rowspan="1" colspan="1">8.7</td><td rowspan="1" colspan="1">9.5</td><td rowspan="1" colspan="1">8.6</td><td rowspan="1" colspan="1">8.3</td><td rowspan="1" colspan="1">7.8</td><td rowspan="1" colspan="1">9.1</td><td rowspan="1" colspan="1">6.8</td><td rowspan="1" colspan="1">7.7</td><td rowspan="1" colspan="1">7.5</td><td rowspan="1" colspan="1">7.6</td><td rowspan="1" colspan="1">6.9</td><td rowspan="1" colspan="1">5.0</td><td rowspan="1" colspan="1">9.0</td><td rowspan="1" colspan="1">8.3</td><td rowspan="1" colspan="1">8.3</td><td rowspan="1" colspan="1">8.2</td><td rowspan="1" colspan="1">8.7</td><td rowspan="1" colspan="1">8.8</td><td rowspan="1" colspan="1">8.4</td><td rowspan="1" colspan="1">8.3</td><td rowspan="1" colspan="1">7.7</td><td rowspan="1" colspan="1">7.9</td><td rowspan="1" colspan="1">7.4</td><td rowspan="1" colspan="1">8.1</td><td rowspan="1" colspan="1">8.4</td><td rowspan="1" colspan="1">8.8</td><td rowspan="1" colspan="1">8.1</td><td rowspan="1" colspan="1">8.6</td><td rowspan="1" colspan="1">7.3</td><td rowspan="1" colspan="1">8.5</td><td rowspan="1" colspan="1">8.3</td><td rowspan="1" colspan="1">8.2</td><td rowspan="1" colspan="1">8.1</td><td rowspan="1" colspan="1">9.2</td><td rowspan="1" colspan="1">7.3</td><td rowspan="1" colspan="1">9.3</td><td rowspan="1" colspan="1">6.9</td><td rowspan="1" colspan="1">7.5</td><td rowspan="1" colspan="1">6.4</td><td rowspan="1" colspan="1">8.3</td><td rowspan="1" colspan="1">7.9</td><td rowspan="1" colspan="1">7.9</td><td rowspan="1" colspan="1">8.5</td><td rowspan="1" colspan="1">7.9</td><td rowspan="1" colspan="1">7.9</td><td rowspan="1" colspan="1">7.3</td><td rowspan="1" colspan="1">8.2</td><td rowspan="1" colspan="1">7.9</td><td rowspan="1" colspan="1">7.9</td><td rowspan="1" colspan="1">7.2</td><td rowspan="1" colspan="1">8.0</td></tr><tr><td rowspan="1" colspan="1">
                      <abbrev xmlns:xlink="http://www.w3.org/1999/xlink" xlink:title="eye to nostril distance" id="ABBRID0ECSCM" xlink:type="simple">EN</abbrev>
                    </td><td rowspan="1" colspan="1">5.7</td><td rowspan="1" colspan="1">5.4</td><td rowspan="1" colspan="1">4.9</td><td rowspan="1" colspan="1">5.3</td><td rowspan="1" colspan="1">5.4</td><td rowspan="1" colspan="1">6.0</td><td rowspan="1" colspan="1">6.2</td><td rowspan="1" colspan="1">6.5</td><td rowspan="1" colspan="1">6.2</td><td rowspan="1" colspan="1">6.0</td><td rowspan="1" colspan="1">5.5</td><td rowspan="1" colspan="1">6.8</td><td rowspan="1" colspan="1">5.1</td><td rowspan="1" colspan="1">5.5</td><td rowspan="1" colspan="1">6.7</td><td rowspan="1" colspan="1">6.3</td><td rowspan="1" colspan="1">6.2</td><td rowspan="1" colspan="1">4.5</td><td rowspan="1" colspan="1">6.5</td><td rowspan="1" colspan="1">6.2</td><td rowspan="1" colspan="1">6.1</td><td rowspan="1" colspan="1">6.2</td><td rowspan="1" colspan="1">6.2</td><td rowspan="1" colspan="1">6.6</td><td rowspan="1" colspan="1">6.0</td><td rowspan="1" colspan="1">6.3</td><td rowspan="1" colspan="1">5.7</td><td rowspan="1" colspan="1">5.8</td><td rowspan="1" colspan="1">5.4</td><td rowspan="1" colspan="1">6.0</td><td rowspan="1" colspan="1">6.2</td><td rowspan="1" colspan="1">6.4</td><td rowspan="1" colspan="1">5.8</td><td rowspan="1" colspan="1">6.2</td><td rowspan="1" colspan="1">5.3</td><td rowspan="1" colspan="1">6.5</td><td rowspan="1" colspan="1">6.2</td><td rowspan="1" colspan="1">5.9</td><td rowspan="1" colspan="1">6.1</td><td rowspan="1" colspan="1">6.6</td><td rowspan="1" colspan="1">5.6</td><td rowspan="1" colspan="1">6.5</td><td rowspan="1" colspan="1">5.2</td><td rowspan="1" colspan="1">5.5</td><td rowspan="1" colspan="1">4.9</td><td rowspan="1" colspan="1">6.1</td><td rowspan="1" colspan="1">5.8</td><td rowspan="1" colspan="1">6.0</td><td rowspan="1" colspan="1">6.1</td><td rowspan="1" colspan="1">6.0</td><td rowspan="1" colspan="1">5.8</td><td rowspan="1" colspan="1">5.4</td><td rowspan="1" colspan="1">6.1</td><td rowspan="1" colspan="1">6.0</td><td rowspan="1" colspan="1">5.9</td><td rowspan="1" colspan="1">5.6</td><td rowspan="1" colspan="1">5.9</td></tr><tr><td rowspan="1" colspan="1">
                      <abbrev xmlns:xlink="http://www.w3.org/1999/xlink" xlink:title="interorbital distance" id="ABBRID0EWXCM" xlink:type="simple">IO</abbrev>
                    </td><td rowspan="1" colspan="1">5.4</td><td rowspan="1" colspan="1">4.7</td><td rowspan="1" colspan="1">4.7</td><td rowspan="1" colspan="1">4.2</td><td rowspan="1" colspan="1">5.2</td><td rowspan="1" colspan="1">5.7</td><td rowspan="1" colspan="1">5.4</td><td rowspan="1" colspan="1">5.4</td><td rowspan="1" colspan="1">3.9</td><td rowspan="1" colspan="1">4.8</td><td rowspan="1" colspan="1">4.7</td><td rowspan="1" colspan="1">5.5</td><td rowspan="1" colspan="1">4.3</td><td rowspan="1" colspan="1">2.9</td><td rowspan="1" colspan="1">5.6</td><td rowspan="1" colspan="1">5.4</td><td rowspan="1" colspan="1">5.6</td><td rowspan="1" colspan="1">4.2</td><td rowspan="1" colspan="1">6.6</td><td rowspan="1" colspan="1">5.6</td><td rowspan="1" colspan="1">5.4</td><td rowspan="1" colspan="1">5.1</td><td rowspan="1" colspan="1">4.9</td><td rowspan="1" colspan="1">3.5</td><td rowspan="1" colspan="1">5.7</td><td rowspan="1" colspan="1">3.3</td><td rowspan="1" colspan="1">3.1</td><td rowspan="1" colspan="1">5.6</td><td rowspan="1" colspan="1">4.5</td><td rowspan="1" colspan="1">4.7</td><td rowspan="1" colspan="1">5.6</td><td rowspan="1" colspan="1">5.7</td><td rowspan="1" colspan="1">5.7</td><td rowspan="1" colspan="1">5.6</td><td rowspan="1" colspan="1">4.2</td><td rowspan="1" colspan="1">5.5</td><td rowspan="1" colspan="1">5.4</td><td rowspan="1" colspan="1">5.3</td><td rowspan="1" colspan="1">5.1</td><td rowspan="1" colspan="1">5.6</td><td rowspan="1" colspan="1">5.0</td><td rowspan="1" colspan="1">5.6</td><td rowspan="1" colspan="1">4.2</td><td rowspan="1" colspan="1">4.0</td><td rowspan="1" colspan="1">4.3</td><td rowspan="1" colspan="1">5.8</td><td rowspan="1" colspan="1">5.5</td><td rowspan="1" colspan="1">5.4</td><td rowspan="1" colspan="1">5.5</td><td rowspan="1" colspan="1">5.8</td><td rowspan="1" colspan="1">5.5</td><td rowspan="1" colspan="1">4.9</td><td rowspan="1" colspan="1">5.7</td><td rowspan="1" colspan="1">5.6</td><td rowspan="1" colspan="1">5.3</td><td rowspan="1" colspan="1">4.8</td><td rowspan="1" colspan="1">6.1</td></tr><tr><td rowspan="1" colspan="1">
                      <abbrev xmlns:xlink="http://www.w3.org/1999/xlink" xlink:title="and ear length" id="ABBRID0EK4CM" xlink:type="simple">EL</abbrev>
                    </td><td rowspan="1" colspan="1">1.0</td><td rowspan="1" colspan="1">1.4</td><td rowspan="1" colspan="1">1.1</td><td rowspan="1" colspan="1">1.3</td><td rowspan="1" colspan="1">1.0</td><td rowspan="1" colspan="1">1.9</td><td rowspan="1" colspan="1">1.4</td><td rowspan="1" colspan="1">1.5</td><td rowspan="1" colspan="1">1.4</td><td rowspan="1" colspan="1">1.3</td><td rowspan="1" colspan="1">1.3</td><td rowspan="1" colspan="1">1.6</td><td rowspan="1" colspan="1">1.2</td><td rowspan="1" colspan="1">0.9</td><td rowspan="1" colspan="1">0.8</td><td rowspan="1" colspan="1">0.8</td><td rowspan="1" colspan="1">0.7</td><td rowspan="1" colspan="1">0.3</td><td rowspan="1" colspan="1">1.3</td><td rowspan="1" colspan="1">1.1</td><td rowspan="1" colspan="1">1.2</td><td rowspan="1" colspan="1">1.0</td><td rowspan="1" colspan="1">1.5</td><td rowspan="1" colspan="1">1.2</td><td rowspan="1" colspan="1">0.9</td><td rowspan="1" colspan="1">1.2</td><td rowspan="1" colspan="1">1.0</td><td rowspan="1" colspan="1">1.4</td><td rowspan="1" colspan="1">1.6</td><td rowspan="1" colspan="1">1.5</td><td rowspan="1" colspan="1">1.2</td><td rowspan="1" colspan="1">1.3</td><td rowspan="1" colspan="1">1.2</td><td rowspan="1" colspan="1">1.2</td><td rowspan="1" colspan="1">0.9</td><td rowspan="1" colspan="1">1.4</td><td rowspan="1" colspan="1">1.5</td><td rowspan="1" colspan="1">1.7</td><td rowspan="1" colspan="1">1.4</td><td rowspan="1" colspan="1">1.8</td><td rowspan="1" colspan="1">1.6</td><td rowspan="1" colspan="1">1.8</td><td rowspan="1" colspan="1">1.0</td><td rowspan="1" colspan="1">1.3</td><td rowspan="1" colspan="1">1.5</td><td rowspan="1" colspan="1">1.1</td><td rowspan="1" colspan="1">1.1</td><td rowspan="1" colspan="1">1.1</td><td rowspan="1" colspan="1">1.5</td><td rowspan="1" colspan="1">1.5</td><td rowspan="1" colspan="1">1.2</td><td rowspan="1" colspan="1">1.2</td><td rowspan="1" colspan="1">1.0</td><td rowspan="1" colspan="1">1.2</td><td rowspan="1" colspan="1">1.3</td><td rowspan="1" colspan="1">1.4</td><td rowspan="1" colspan="1">1.4</td></tr><tr><td rowspan="1" colspan="1">
                      <abbrev xmlns:xlink="http://www.w3.org/1999/xlink" xlink:title="internarial distance" id="ABBRID0E5CDM" xlink:type="simple">IN</abbrev>
                    </td><td rowspan="1" colspan="1">1.7</td><td rowspan="1" colspan="1">2.1</td><td rowspan="1" colspan="1">2.3</td><td rowspan="1" colspan="1">2.1</td><td rowspan="1" colspan="1">2.2</td><td rowspan="1" colspan="1">2.7</td><td rowspan="1" colspan="1">2.6</td><td rowspan="1" colspan="1">2.5</td><td rowspan="1" colspan="1">3.1</td><td rowspan="1" colspan="1">2.1</td><td rowspan="1" colspan="1">2.2</td><td rowspan="1" colspan="1">2.5</td><td rowspan="1" colspan="1">1.8</td><td rowspan="1" colspan="1">2.3</td><td rowspan="1" colspan="1">2.8</td><td rowspan="1" colspan="1">2.6</td><td rowspan="1" colspan="1">2.6</td><td rowspan="1" colspan="1">2.0</td><td rowspan="1" colspan="1">2.8</td><td rowspan="1" colspan="1">2.5</td><td rowspan="1" colspan="1">2.5</td><td rowspan="1" colspan="1">2.3</td><td rowspan="1" colspan="1">2.7</td><td rowspan="1" colspan="1">2.2</td><td rowspan="1" colspan="1">2.5</td><td rowspan="1" colspan="1">2.2</td><td rowspan="1" colspan="1">2.1</td><td rowspan="1" colspan="1">2.1</td><td rowspan="1" colspan="1">2.0</td><td rowspan="1" colspan="1">2.2</td><td rowspan="1" colspan="1">2.4</td><td rowspan="1" colspan="1">2.5</td><td rowspan="1" colspan="1">2.4</td><td rowspan="1" colspan="1">2.3</td><td rowspan="1" colspan="1">2.0</td><td rowspan="1" colspan="1">2.3</td><td rowspan="1" colspan="1">2.4</td><td rowspan="1" colspan="1">2.5</td><td rowspan="1" colspan="1">2.3</td><td rowspan="1" colspan="1">2.3</td><td rowspan="1" colspan="1">2.3</td><td rowspan="1" colspan="1">2.6</td><td rowspan="1" colspan="1">1.9</td><td rowspan="1" colspan="1">2.2</td><td rowspan="1" colspan="1">1.8</td><td rowspan="1" colspan="1">2.3</td><td rowspan="1" colspan="1">2.0</td><td rowspan="1" colspan="1">2.3</td><td rowspan="1" colspan="1">2.4</td><td rowspan="1" colspan="1">2.2</td><td rowspan="1" colspan="1">2.0</td><td rowspan="1" colspan="1">2.0</td><td rowspan="1" colspan="1">2.3</td><td rowspan="1" colspan="1">2.2</td><td rowspan="1" colspan="1">2.2</td><td rowspan="1" colspan="1">2.1</td><td rowspan="1" colspan="1">2.3</td></tr></tbody></table></table-wrap></tp:treatment-sec><tp:treatment-sec><!--Section generated to contain objects referenced in tp:taxon-treatment.--><table-wrap id="T4" position="float" orientation="portrait"><label>Table 4.</label><caption><p>Summary statistics of the normalized morphometric data for the putative species of the <italic><tp:taxon-name><tp:taxon-name-part taxon-name-part-type="genus" reg="Cyrtodactylus">Cyrtodactylus</tp:taxon-name-part><tp:taxon-name-part taxon-name-part-type="species" reg="brevipalmatus">brevipalmatus</tp:taxon-name-part></tp:taxon-name></italic> group. SD = ± standard deviation. Character abbreviations are listed in the Materials and methods.</p></caption><table id="TID0E6TDI" rules="all"><tbody><tr><th rowspan="1" colspan="1">Species</th><th rowspan="1" colspan="1">
                      <abbrev xmlns:xlink="http://www.w3.org/1999/xlink" xlink:title="snout-vent length" id="ABBRID0EAMCI" xlink:type="simple">SVL</abbrev>
                    </th><th rowspan="1" colspan="1">
                      <abbrev xmlns:xlink="http://www.w3.org/1999/xlink" xlink:title="axilla to groin length" id="ABBRID0EIMCI" xlink:type="simple">AG</abbrev>
                    </th><th rowspan="1" colspan="1">
                      <abbrev xmlns:xlink="http://www.w3.org/1999/xlink" xlink:title="humeral length" id="ABBRID0EQMCI" xlink:type="simple">HumL</abbrev>
                    </th><th rowspan="1" colspan="1">
                      <abbrev xmlns:xlink="http://www.w3.org/1999/xlink" xlink:title="forearm length" id="ABBRID0EYMCI" xlink:type="simple">ForL</abbrev>
                    </th><th rowspan="1" colspan="1">
                      <abbrev xmlns:xlink="http://www.w3.org/1999/xlink" xlink:title="femur length" id="ABBRID0EANCI" xlink:type="simple">FemL</abbrev>
                    </th><th rowspan="1" colspan="1">
                      <abbrev xmlns:xlink="http://www.w3.org/1999/xlink" xlink:title="tibia length" id="ABBRID0EINCI" xlink:type="simple">TibL</abbrev>
                    </th><th rowspan="1" colspan="1">
                      <abbrev xmlns:xlink="http://www.w3.org/1999/xlink" xlink:title="head length" id="ABBRID0EQNCI" xlink:type="simple">HL</abbrev>
                    </th><th rowspan="1" colspan="1">
                      <abbrev xmlns:xlink="http://www.w3.org/1999/xlink" xlink:title="head width" id="ABBRID0EYNCI" xlink:type="simple">HW</abbrev>
                    </th><th rowspan="1" colspan="1">
                      <abbrev xmlns:xlink="http://www.w3.org/1999/xlink" xlink:title="head depth" id="ABBRID0EAOCI" xlink:type="simple">HD</abbrev>
                    </th><th rowspan="1" colspan="1">
                      <abbrev xmlns:xlink="http://www.w3.org/1999/xlink" xlink:title="eye diameter" id="ABBRID0EIOCI" xlink:type="simple">ED</abbrev>
                    </th><th rowspan="1" colspan="1">
                      <abbrev xmlns:xlink="http://www.w3.org/1999/xlink" xlink:title="eye to ear distance" id="ABBRID0EQOCI" xlink:type="simple">EE</abbrev>
                    </th><th rowspan="1" colspan="1">
                      <abbrev xmlns:xlink="http://www.w3.org/1999/xlink" xlink:title="eye to snout distance or snout length" id="ABBRID0EYOCI" xlink:type="simple">ES</abbrev>
                    </th><th rowspan="1" colspan="1">
                      <abbrev xmlns:xlink="http://www.w3.org/1999/xlink" xlink:title="eye to nostril distance" id="ABBRID0EAPCI" xlink:type="simple">EN</abbrev>
                    </th><th rowspan="1" colspan="1">
                      <abbrev xmlns:xlink="http://www.w3.org/1999/xlink" xlink:title="interorbital distance" id="ABBRID0EIPCI" xlink:type="simple">IO</abbrev>
                    </th><th rowspan="1" colspan="1">
                      <abbrev xmlns:xlink="http://www.w3.org/1999/xlink" xlink:title="and ear length" id="ABBRID0EQPCI" xlink:type="simple">EL</abbrev>
                    </th><th rowspan="1" colspan="1">
                      <abbrev xmlns:xlink="http://www.w3.org/1999/xlink" xlink:title="internarial distance" id="ABBRID0EYPCI" xlink:type="simple">IN</abbrev>
                    </th></tr><tr><td rowspan="1" colspan="17"><bold><italic><tp:taxon-name><tp:taxon-name-part taxon-name-part-type="genus" reg="Cyrtodactylus">C.</tp:taxon-name-part><tp:taxon-name-part taxon-name-part-type="species" reg="brevipalmatus">brevipalmatus</tp:taxon-name-part></tp:taxon-name></italic></bold> (<italic>N</italic> = 5)</td></tr><tr><td rowspan="1" colspan="1">Mean</td><td rowspan="1" colspan="1">1.82</td><td rowspan="1" colspan="1">1.49</td><td rowspan="1" colspan="1">0.96</td><td rowspan="1" colspan="1">0.96</td><td rowspan="1" colspan="1">1.06</td><td rowspan="1" colspan="1">1.02</td><td rowspan="1" colspan="1">1.27</td><td rowspan="1" colspan="1">1.10</td><td rowspan="1" colspan="1">0.87</td><td rowspan="1" colspan="1">0.67</td><td rowspan="1" colspan="1">0.75</td><td rowspan="1" colspan="1">0.86</td><td rowspan="1" colspan="1">0.73</td><td rowspan="1" colspan="1">0.68</td><td rowspan="1" colspan="1">0.07</td><td rowspan="1" colspan="1">0.32</td></tr><tr><td rowspan="1" colspan="1">SD</td><td rowspan="1" colspan="1">0.020</td><td rowspan="1" colspan="1">0.027</td><td rowspan="1" colspan="1">0.031</td><td rowspan="1" colspan="1">0.023</td><td rowspan="1" colspan="1">0.024</td><td rowspan="1" colspan="1">0.036</td><td rowspan="1" colspan="1">0.012</td><td rowspan="1" colspan="1">0.006</td><td rowspan="1" colspan="1">0.017</td><td rowspan="1" colspan="1">0.041</td><td rowspan="1" colspan="1">0.025</td><td rowspan="1" colspan="1">0.008</td><td rowspan="1" colspan="1">0.019</td><td rowspan="1" colspan="1">0.043</td><td rowspan="1" colspan="1">0.058</td><td rowspan="1" colspan="1">0.041</td></tr><tr><td rowspan="1" colspan="1">Lower</td><td rowspan="1" colspan="1">1.80</td><td rowspan="1" colspan="1">1.46</td><td rowspan="1" colspan="1">0.92</td><td rowspan="1" colspan="1">0.92</td><td rowspan="1" colspan="1">1.02</td><td rowspan="1" colspan="1">0.97</td><td rowspan="1" colspan="1">1.25</td><td rowspan="1" colspan="1">1.10</td><td rowspan="1" colspan="1">0.86</td><td rowspan="1" colspan="1">0.63</td><td rowspan="1" colspan="1">0.71</td><td rowspan="1" colspan="1">0.85</td><td rowspan="1" colspan="1">0.70</td><td rowspan="1" colspan="1">0.62</td><td rowspan="1" colspan="1">-0.02</td><td rowspan="1" colspan="1">0.25</td></tr><tr><td rowspan="1" colspan="1">Upper</td><td rowspan="1" colspan="1">1.85</td><td rowspan="1" colspan="1">1.52</td><td rowspan="1" colspan="1">0.99</td><td rowspan="1" colspan="1">0.98</td><td rowspan="1" colspan="1">1.09</td><td rowspan="1" colspan="1">1.07</td><td rowspan="1" colspan="1">1.29</td><td rowspan="1" colspan="1">1.11</td><td rowspan="1" colspan="1">0.89</td><td rowspan="1" colspan="1">0.73</td><td rowspan="1" colspan="1">0.77</td><td rowspan="1" colspan="1">0.87</td><td rowspan="1" colspan="1">0.75</td><td rowspan="1" colspan="1">0.73</td><td rowspan="1" colspan="1">0.13</td><td rowspan="1" colspan="1">0.36</td></tr><tr><td rowspan="1" colspan="17"><bold><italic><tp:taxon-name><tp:taxon-name-part taxon-name-part-type="genus" reg="Cyrtodactylus">C.</tp:taxon-name-part><tp:taxon-name-part taxon-name-part-type="species" reg="elok">elok</tp:taxon-name-part></tp:taxon-name></italic></bold> (<italic>N</italic> = 4)</td></tr><tr><td rowspan="1" colspan="1">Mean</td><td rowspan="1" colspan="1">1.91</td><td rowspan="1" colspan="1">1.59</td><td rowspan="1" colspan="1">0.80</td><td rowspan="1" colspan="1">1.05</td><td rowspan="1" colspan="1">1.14</td><td rowspan="1" colspan="1">1.13</td><td rowspan="1" colspan="1">1.34</td><td rowspan="1" colspan="1">1.20</td><td rowspan="1" colspan="1">1.00</td><td rowspan="1" colspan="1">0.71</td><td rowspan="1" colspan="1">0.83</td><td rowspan="1" colspan="1">0.95</td><td rowspan="1" colspan="1">0.79</td><td rowspan="1" colspan="1">0.70</td><td rowspan="1" colspan="1">0.19</td><td rowspan="1" colspan="1">0.43</td></tr><tr><td rowspan="1" colspan="1">SD</td><td rowspan="1" colspan="1">0.016</td><td rowspan="1" colspan="1">0.012</td><td rowspan="1" colspan="1">0.341</td><td rowspan="1" colspan="1">0.026</td><td rowspan="1" colspan="1">0.022</td><td rowspan="1" colspan="1">0.024</td><td rowspan="1" colspan="1">0.001</td><td rowspan="1" colspan="1">0.012</td><td rowspan="1" colspan="1">0.008</td><td rowspan="1" colspan="1">0.017</td><td rowspan="1" colspan="1">0.020</td><td rowspan="1" colspan="1">0.008</td><td rowspan="1" colspan="1">0.010</td><td rowspan="1" colspan="1">0.070</td><td rowspan="1" colspan="1">0.062</td><td rowspan="1" colspan="1">0.033</td></tr><tr><td rowspan="1" colspan="1">Lower</td><td rowspan="1" colspan="1">1.89</td><td rowspan="1" colspan="1">1.57</td><td rowspan="1" colspan="1">0.34</td><td rowspan="1" colspan="1">1.02</td><td rowspan="1" colspan="1">1.11</td><td rowspan="1" colspan="1">1.10</td><td rowspan="1" colspan="1">1.34</td><td rowspan="1" colspan="1">1.18</td><td rowspan="1" colspan="1">0.98</td><td rowspan="1" colspan="1">0.68</td><td rowspan="1" colspan="1">0.81</td><td rowspan="1" colspan="1">0.94</td><td rowspan="1" colspan="1">0.78</td><td rowspan="1" colspan="1">0.61</td><td rowspan="1" colspan="1">0.15</td><td rowspan="1" colspan="1">0.40</td></tr><tr><td rowspan="1" colspan="1">Upper</td><td rowspan="1" colspan="1">1.93</td><td rowspan="1" colspan="1">1.60</td><td rowspan="1" colspan="1">1.09</td><td rowspan="1" colspan="1">1.08</td><td rowspan="1" colspan="1">1.16</td><td rowspan="1" colspan="1">1.15</td><td rowspan="1" colspan="1">1.34</td><td rowspan="1" colspan="1">1.21</td><td rowspan="1" colspan="1">1.00</td><td rowspan="1" colspan="1">0.72</td><td rowspan="1" colspan="1">0.85</td><td rowspan="1" colspan="1">0.95</td><td rowspan="1" colspan="1">0.80</td><td rowspan="1" colspan="1">0.76</td><td rowspan="1" colspan="1">0.28</td><td rowspan="1" colspan="1">0.48</td></tr><tr><td rowspan="1" colspan="17"><bold><italic><tp:taxon-name><tp:taxon-name-part taxon-name-part-type="genus" reg="Cyrtodactylus">Cyrtodactylus</tp:taxon-name-part><tp:taxon-name-part taxon-name-part-type="species" reg="fluvicavus">fluvicavus</tp:taxon-name-part></tp:taxon-name></italic> sp. nov.</bold> (<italic>N</italic> = 7)</td></tr><tr><td rowspan="1" colspan="1">Mean</td><td rowspan="1" colspan="1">1.86</td><td rowspan="1" colspan="1">1.52</td><td rowspan="1" colspan="1">0.95</td><td rowspan="1" colspan="1">1.01</td><td rowspan="1" colspan="1">1.11</td><td rowspan="1" colspan="1">1.03</td><td rowspan="1" colspan="1">1.31</td><td rowspan="1" colspan="1">1.14</td><td rowspan="1" colspan="1">0.91</td><td rowspan="1" colspan="1">0.69</td><td rowspan="1" colspan="1">0.78</td><td rowspan="1" colspan="1">0.92</td><td rowspan="1" colspan="1">0.79</td><td rowspan="1" colspan="1">0.73</td><td rowspan="1" colspan="1">0.20</td><td rowspan="1" colspan="1">0.38</td></tr><tr><td rowspan="1" colspan="1">SD</td><td rowspan="1" colspan="1">0.027</td><td rowspan="1" colspan="1">0.009</td><td rowspan="1" colspan="1">0.013</td><td rowspan="1" colspan="1">0.017</td><td rowspan="1" colspan="1">0.018</td><td rowspan="1" colspan="1">0.012</td><td rowspan="1" colspan="1">0.007</td><td rowspan="1" colspan="1">0.011</td><td rowspan="1" colspan="1">0.011</td><td rowspan="1" colspan="1">0.007</td><td rowspan="1" colspan="1">0.016</td><td rowspan="1" colspan="1">0.008</td><td rowspan="1" colspan="1">0.011</td><td rowspan="1" colspan="1">0.006</td><td rowspan="1" colspan="1">0.04</td><td rowspan="1" colspan="1">0.02</td></tr><tr><td rowspan="1" colspan="1">Lower</td><td rowspan="1" colspan="1">1.82</td><td rowspan="1" colspan="1">1.51</td><td rowspan="1" colspan="1">0.94</td><td rowspan="1" colspan="1">0.98</td><td rowspan="1" colspan="1">1.10</td><td rowspan="1" colspan="1">1.01</td><td rowspan="1" colspan="1">1.30</td><td rowspan="1" colspan="1">1.13</td><td rowspan="1" colspan="1">0.90</td><td rowspan="1" colspan="1">0.68</td><td rowspan="1" colspan="1">0.76</td><td rowspan="1" colspan="1">0.91</td><td rowspan="1" colspan="1">0.78</td><td rowspan="1" colspan="1">0.72</td><td rowspan="1" colspan="1">0.14</td><td rowspan="1" colspan="1">0.35</td></tr><tr><td rowspan="1" colspan="1">Upper</td><td rowspan="1" colspan="1">1.89</td><td rowspan="1" colspan="1">1.54</td><td rowspan="1" colspan="1">0.98</td><td rowspan="1" colspan="1">1.04</td><td rowspan="1" colspan="1">1.15</td><td rowspan="1" colspan="1">1.05</td><td rowspan="1" colspan="1">1.32</td><td rowspan="1" colspan="1">1.16</td><td rowspan="1" colspan="1">0.93</td><td rowspan="1" colspan="1">0.70</td><td rowspan="1" colspan="1">0.81</td><td rowspan="1" colspan="1">0.94</td><td rowspan="1" colspan="1">0.81</td><td rowspan="1" colspan="1">0.74</td><td rowspan="1" colspan="1">0.24</td><td rowspan="1" colspan="1">0.40</td></tr><tr><td rowspan="1" colspan="17"><bold><italic><tp:taxon-name><tp:taxon-name-part taxon-name-part-type="genus" reg="Cyrtodactylus">C.</tp:taxon-name-part><tp:taxon-name-part taxon-name-part-type="species" reg="interdigitalis">interdigitalis</tp:taxon-name-part></tp:taxon-name></italic></bold> (<italic>N</italic> = 4)</td></tr><tr><td rowspan="1" colspan="1">Mean</td><td rowspan="1" colspan="1">1.86</td><td rowspan="1" colspan="1">1.50</td><td rowspan="1" colspan="1">0.98</td><td rowspan="1" colspan="1">1.01</td><td rowspan="1" colspan="1">1.10</td><td rowspan="1" colspan="1">1.08</td><td rowspan="1" colspan="1">1.30</td><td rowspan="1" colspan="1">1.12</td><td rowspan="1" colspan="1">0.80</td><td rowspan="1" colspan="1">0.72</td><td rowspan="1" colspan="1">0.76</td><td rowspan="1" colspan="1">0.90</td><td rowspan="1" colspan="1">0.77</td><td rowspan="1" colspan="1">0.68</td><td rowspan="1" colspan="1">0.13</td><td rowspan="1" colspan="1">0.33</td></tr><tr><td rowspan="1" colspan="1">SD</td><td rowspan="1" colspan="1">0.060</td><td rowspan="1" colspan="1">0.016</td><td rowspan="1" colspan="1">0.032</td><td rowspan="1" colspan="1">0.015</td><td rowspan="1" colspan="1">0.020</td><td rowspan="1" colspan="1">0.007</td><td rowspan="1" colspan="1">0.012</td><td rowspan="1" colspan="1">0.006</td><td rowspan="1" colspan="1">0.187</td><td rowspan="1" colspan="1">0.026</td><td rowspan="1" colspan="1">0.026</td><td rowspan="1" colspan="1">0.024</td><td rowspan="1" colspan="1">0.034</td><td rowspan="1" colspan="1">0.0307</td><td rowspan="1" colspan="1">0.033</td><td rowspan="1" colspan="1">0.035</td></tr><tr><td rowspan="1" colspan="1">Lower</td><td rowspan="1" colspan="1">1.78</td><td rowspan="1" colspan="1">1.48</td><td rowspan="1" colspan="1">0.94</td><td rowspan="1" colspan="1">0.99</td><td rowspan="1" colspan="1">1.07</td><td rowspan="1" colspan="1">1.07</td><td rowspan="1" colspan="1">1.28</td><td rowspan="1" colspan="1">1.12</td><td rowspan="1" colspan="1">0.56</td><td rowspan="1" colspan="1">0.69</td><td rowspan="1" colspan="1">0.73</td><td rowspan="1" colspan="1">0.88</td><td rowspan="1" colspan="1">0.74</td><td rowspan="1" colspan="1">0.66</td><td rowspan="1" colspan="1">0.10</td><td rowspan="1" colspan="1">0.29</td></tr><tr><td rowspan="1" colspan="1">Upper</td><td rowspan="1" colspan="1">1.91</td><td rowspan="1" colspan="1">1.52</td><td rowspan="1" colspan="1">1.01</td><td rowspan="1" colspan="1">1.02</td><td rowspan="1" colspan="1">1.12</td><td rowspan="1" colspan="1">1.09</td><td rowspan="1" colspan="1">1.31</td><td rowspan="1" colspan="1">1.13</td><td rowspan="1" colspan="1">0.96</td><td rowspan="1" colspan="1">0.75</td><td rowspan="1" colspan="1">0.79</td><td rowspan="1" colspan="1">0.94</td><td rowspan="1" colspan="1">0.81</td><td rowspan="1" colspan="1">0.73</td><td rowspan="1" colspan="1">0.17</td><td rowspan="1" colspan="1">0.38</td></tr><tr><td rowspan="1" colspan="17"><bold><italic><tp:taxon-name><tp:taxon-name-part taxon-name-part-type="genus" reg="Cyrtodactylus">Cyrtodactylus</tp:taxon-name-part><tp:taxon-name-part taxon-name-part-type="species" reg="kochangensis">kochangensis</tp:taxon-name-part></tp:taxon-name></italic> sp. nov.</bold> (<italic>N</italic> = 1)</td></tr><tr><td rowspan="1" colspan="1">Value</td><td rowspan="1" colspan="1">1.78</td><td rowspan="1" colspan="1">1.51</td><td rowspan="1" colspan="1">1.00</td><td rowspan="1" colspan="1">0.95</td><td rowspan="1" colspan="1">1.05</td><td rowspan="1" colspan="1">1.02</td><td rowspan="1" colspan="1">1.30</td><td rowspan="1" colspan="1">1.14</td><td rowspan="1" colspan="1">0.91</td><td rowspan="1" colspan="1">0.69</td><td rowspan="1" colspan="1">0.76</td><td rowspan="1" colspan="1">0.91</td><td rowspan="1" colspan="1">0.78</td><td rowspan="1" colspan="1">0.68</td><td rowspan="1" colspan="1">0.05</td><td rowspan="1" colspan="1">0.36</td></tr><tr><td rowspan="1" colspan="17"><bold><tp:taxon-name><tp:taxon-name-part taxon-name-part-type="genus" reg="Cyrtodactylus">C.</tp:taxon-name-part></tp:taxon-name><tp:taxon-name><tp:taxon-name-part taxon-name-part-type="genus" reg="Cyrtodactylus"/><tp:taxon-name-part taxon-name-part-type="uncertainty-rank">cf.</tp:taxon-name-part><tp:taxon-name-part taxon-name-part-type="species" reg="kochangensis">kochangensis</tp:taxon-name-part></tp:taxon-name> sp. nov.</bold> (<italic>N</italic> = 1)</td></tr><tr><td rowspan="1" colspan="1">Value</td><td rowspan="1" colspan="1">1.85</td><td rowspan="1" colspan="1">1.50</td><td rowspan="1" colspan="1">1.02</td><td rowspan="1" colspan="1">0.94</td><td rowspan="1" colspan="1">1.08</td><td rowspan="1" colspan="1">1.08</td><td rowspan="1" colspan="1">1.27</td><td rowspan="1" colspan="1">1.09</td><td rowspan="1" colspan="1">0.90</td><td rowspan="1" colspan="1">0.72</td><td rowspan="1" colspan="1">0.70</td><td rowspan="1" colspan="1">0.88</td><td rowspan="1" colspan="1">0.75</td><td rowspan="1" colspan="1">0.60</td><td rowspan="1" colspan="1">0.12</td><td rowspan="1" colspan="1">0.36</td></tr><tr><td rowspan="1" colspan="17"><bold><italic><tp:taxon-name><tp:taxon-name-part taxon-name-part-type="genus" reg="Cyrtodactylus">C.</tp:taxon-name-part><tp:taxon-name-part taxon-name-part-type="species" reg="ngati">ngati</tp:taxon-name-part></tp:taxon-name></italic></bold> (<italic>N</italic> = 3)</td></tr><tr><td rowspan="1" colspan="1">Mean</td><td rowspan="1" colspan="1">1.83</td><td rowspan="1" colspan="1">1.47</td><td rowspan="1" colspan="1">0.91</td><td rowspan="1" colspan="1">0.99</td><td rowspan="1" colspan="1">1.06</td><td rowspan="1" colspan="1">1.05</td><td rowspan="1" colspan="1">1.31</td><td rowspan="1" colspan="1">1.08</td><td rowspan="1" colspan="1">0.85</td><td rowspan="1" colspan="1">0.57</td><td rowspan="1" colspan="1">0.76</td><td rowspan="1" colspan="1">0.86</td><td rowspan="1" colspan="1">0.81</td><td rowspan="1" colspan="1">0.74</td><td rowspan="1" colspan="1">-0.12</td><td rowspan="1" colspan="1">0.43</td></tr><tr><td rowspan="1" colspan="1">SD</td><td rowspan="1" colspan="1">0.009</td><td rowspan="1" colspan="1">0.002</td><td rowspan="1" colspan="1">0.004</td><td rowspan="1" colspan="1">0.007</td><td rowspan="1" colspan="1">0.000</td><td rowspan="1" colspan="1">0.006</td><td rowspan="1" colspan="1">0.001</td><td rowspan="1" colspan="1">0.003</td><td rowspan="1" colspan="1">0.010</td><td rowspan="1" colspan="1">0.035</td><td rowspan="1" colspan="1">0.016</td><td rowspan="1" colspan="1">0.015</td><td rowspan="1" colspan="1">0.004</td><td rowspan="1" colspan="1">0.009</td><td rowspan="1" colspan="1">0.019</td><td rowspan="1" colspan="1">0.008</td></tr><tr><td rowspan="1" colspan="1">Lower</td><td rowspan="1" colspan="1">1.82</td><td rowspan="1" colspan="1">1.47</td><td rowspan="1" colspan="1">0.91</td><td rowspan="1" colspan="1">0.98</td><td rowspan="1" colspan="1">1.06</td><td rowspan="1" colspan="1">1.04</td><td rowspan="1" colspan="1">1.31</td><td rowspan="1" colspan="1">1.08</td><td rowspan="1" colspan="1">0.84</td><td rowspan="1" colspan="1">0.55</td><td rowspan="1" colspan="1">0.74</td><td rowspan="1" colspan="1">0.85</td><td rowspan="1" colspan="1">0.80</td><td rowspan="1" colspan="1">0.73</td><td rowspan="1" colspan="1">-0.13</td><td rowspan="1" colspan="1">0.42</td></tr><tr><td rowspan="1" colspan="1">Upper</td><td rowspan="1" colspan="1">1.84</td><td rowspan="1" colspan="1">1.47</td><td rowspan="1" colspan="1">0.91</td><td rowspan="1" colspan="1">1.00</td><td rowspan="1" colspan="1">1.06</td><td rowspan="1" colspan="1">1.05</td><td rowspan="1" colspan="1">1.31</td><td rowspan="1" colspan="1">1.09</td><td rowspan="1" colspan="1">0.86</td><td rowspan="1" colspan="1">0.61</td><td rowspan="1" colspan="1">0.77</td><td rowspan="1" colspan="1">0.88</td><td rowspan="1" colspan="1">0.81</td><td rowspan="1" colspan="1">0.75</td><td rowspan="1" colspan="1">-0.09</td><td rowspan="1" colspan="1">0.43</td></tr><tr><td rowspan="1" colspan="17"><bold><italic><tp:taxon-name><tp:taxon-name-part taxon-name-part-type="genus" reg="Cyrtodactylus">C.</tp:taxon-name-part><tp:taxon-name-part taxon-name-part-type="species" reg="ngati">ngati</tp:taxon-name-part></tp:taxon-name></italic>3</bold> (<italic>N</italic> = 3)</td></tr><tr><td rowspan="1" colspan="1">Mean</td><td rowspan="1" colspan="1">1.88</td><td rowspan="1" colspan="1">1.58</td><td rowspan="1" colspan="1">0.94</td><td rowspan="1" colspan="1">1.00</td><td rowspan="1" colspan="1">1.12</td><td rowspan="1" colspan="1">1.07</td><td rowspan="1" colspan="1">1.32</td><td rowspan="1" colspan="1">1.12</td><td rowspan="1" colspan="1">0.95</td><td rowspan="1" colspan="1">0.69</td><td rowspan="1" colspan="1">0.81</td><td rowspan="1" colspan="1">0.93</td><td rowspan="1" colspan="1">0.80</td><td rowspan="1" colspan="1">0.77</td><td rowspan="1" colspan="1">0.08</td><td rowspan="1" colspan="1">0.41</td></tr><tr><td rowspan="1" colspan="1">SD</td><td rowspan="1" colspan="1">0.039</td><td rowspan="1" colspan="1">0.001</td><td rowspan="1" colspan="1">0.002</td><td rowspan="1" colspan="1">0.02</td><td rowspan="1" colspan="1">0.001</td><td rowspan="1" colspan="1">0.017</td><td rowspan="1" colspan="1">0.007</td><td rowspan="1" colspan="1">0.002</td><td rowspan="1" colspan="1">0.014</td><td rowspan="1" colspan="1">0.003</td><td rowspan="1" colspan="1">0.004</td><td rowspan="1" colspan="1">0.007</td><td rowspan="1" colspan="1">0.006</td><td rowspan="1" colspan="1">0.022</td><td rowspan="1" colspan="1">0.016</td><td rowspan="1" colspan="1">0.01</td></tr><tr><td rowspan="1" colspan="1">Lower</td><td rowspan="1" colspan="1">1.85</td><td rowspan="1" colspan="1">1.58</td><td rowspan="1" colspan="1">0.93</td><td rowspan="1" colspan="1">0.98</td><td rowspan="1" colspan="1">1.12</td><td rowspan="1" colspan="1">1.05</td><td rowspan="1" colspan="1">1.31</td><td rowspan="1" colspan="1">1.12</td><td rowspan="1" colspan="1">0.94</td><td rowspan="1" colspan="1">0.69</td><td rowspan="1" colspan="1">0.80</td><td rowspan="1" colspan="1">0.92</td><td rowspan="1" colspan="1">0.79</td><td rowspan="1" colspan="1">0.74</td><td rowspan="1" colspan="1">0.07</td><td rowspan="1" colspan="1">0.40</td></tr><tr><td rowspan="1" colspan="1">Upper</td><td rowspan="1" colspan="1">1.92</td><td rowspan="1" colspan="1">1.58</td><td rowspan="1" colspan="1">0.94</td><td rowspan="1" colspan="1">1.02</td><td rowspan="1" colspan="1">1.12</td><td rowspan="1" colspan="1">1.09</td><td rowspan="1" colspan="1">1.33</td><td rowspan="1" colspan="1">1.12</td><td rowspan="1" colspan="1">0.96</td><td rowspan="1" colspan="1">0.69</td><td rowspan="1" colspan="1">0.81</td><td rowspan="1" colspan="1">0.94</td><td rowspan="1" colspan="1">0.80</td><td rowspan="1" colspan="1">0.78</td><td rowspan="1" colspan="1">0.10</td><td rowspan="1" colspan="1">0.42</td></tr><tr><td rowspan="1" colspan="17"><bold><italic><tp:taxon-name><tp:taxon-name-part taxon-name-part-type="genus" reg="Cyrtodactylus">C.</tp:taxon-name-part><tp:taxon-name-part taxon-name-part-type="species" reg="ngati">ngati</tp:taxon-name-part></tp:taxon-name></italic>4</bold> (<italic>N</italic> = 1)</td></tr><tr><td rowspan="1" colspan="1">Value</td><td rowspan="1" colspan="1">1.87</td><td rowspan="1" colspan="1">1.50</td><td rowspan="1" colspan="1">0.87</td><td rowspan="1" colspan="1">1.02</td><td rowspan="1" colspan="1">1.13</td><td rowspan="1" colspan="1">1.07</td><td rowspan="1" colspan="1">1.33</td><td rowspan="1" colspan="1">1.11</td><td rowspan="1" colspan="1">0.91</td><td rowspan="1" colspan="1">0.72</td><td rowspan="1" colspan="1">0.79</td><td rowspan="1" colspan="1">0.94</td><td rowspan="1" colspan="1">0.83</td><td rowspan="1" colspan="1">0.75</td><td rowspan="1" colspan="1">0.51</td><td rowspan="1" colspan="1">0.43</td></tr><tr><td rowspan="1" colspan="17"><bold><tp:taxon-name><tp:taxon-name-part taxon-name-part-type="genus" reg="Cyrtodactylus">C.</tp:taxon-name-part><tp:taxon-name-part taxon-name-part-type="uncertainty-rank">cf.</tp:taxon-name-part><tp:taxon-name-part taxon-name-part-type="species" reg="ngati">ngati</tp:taxon-name-part></tp:taxon-name>1</bold> (<italic>N</italic> = 1)</td></tr><tr><td rowspan="1" colspan="1">Value</td><td rowspan="1" colspan="1">1.89</td><td rowspan="1" colspan="1">1.59</td><td rowspan="1" colspan="1">0.96</td><td rowspan="1" colspan="1">1.03</td><td rowspan="1" colspan="1">1.13</td><td rowspan="1" colspan="1">1.12</td><td rowspan="1" colspan="1">1.34</td><td rowspan="1" colspan="1">1.12</td><td rowspan="1" colspan="1">0.95</td><td rowspan="1" colspan="1">0.85</td><td rowspan="1" colspan="1">0.76</td><td rowspan="1" colspan="1">0.96</td><td rowspan="1" colspan="1">0.82</td><td rowspan="1" colspan="1">0.73</td><td rowspan="1" colspan="1">0.28</td><td rowspan="1" colspan="1">0.49</td></tr><tr><td rowspan="1" colspan="17"><bold><tp:taxon-name><tp:taxon-name-part taxon-name-part-type="genus" reg="Cyrtodactylus">C.</tp:taxon-name-part><tp:taxon-name-part taxon-name-part-type="uncertainty-rank">cf.</tp:taxon-name-part><tp:taxon-name-part taxon-name-part-type="species" reg="ngati">ngati</tp:taxon-name-part></tp:taxon-name>2</bold> (<italic>N</italic> = 2)</td></tr><tr><td rowspan="1" colspan="1">Mean</td><td rowspan="1" colspan="1">1.92</td><td rowspan="1" colspan="1">1.59</td><td rowspan="1" colspan="1">1.01</td><td rowspan="1" colspan="1">1.02</td><td rowspan="1" colspan="1">1.17</td><td rowspan="1" colspan="1">1.1</td><td rowspan="1" colspan="1">1.34</td><td rowspan="1" colspan="1">1.15</td><td rowspan="1" colspan="1">0.95</td><td rowspan="1" colspan="1">0.72</td><td rowspan="1" colspan="1">0.80</td><td rowspan="1" colspan="1">0.94</td><td rowspan="1" colspan="1">0.80</td><td rowspan="1" colspan="1">0.65</td><td rowspan="1" colspan="1">0.03</td><td rowspan="1" colspan="1">0.37</td></tr><tr><td rowspan="1" colspan="1">SD</td><td rowspan="1" colspan="1">0.035</td><td rowspan="1" colspan="1">0.000</td><td rowspan="1" colspan="1">0.000</td><td rowspan="1" colspan="1">0.000</td><td rowspan="1" colspan="1">0.000</td><td rowspan="1" colspan="1">0.000</td><td rowspan="1" colspan="1">0.000</td><td rowspan="1" colspan="1">0.000</td><td rowspan="1" colspan="1">0.000</td><td rowspan="1" colspan="1">0.000</td><td rowspan="1" colspan="1">0.000</td><td rowspan="1" colspan="1">0.000</td><td rowspan="1" colspan="1">0.000</td><td rowspan="1" colspan="1">0.000</td><td rowspan="1" colspan="1">0.000</td><td rowspan="1" colspan="1">0.000</td></tr><tr><td rowspan="1" colspan="1">Lower</td><td rowspan="1" colspan="1">1.89</td><td rowspan="1" colspan="1">1.59</td><td rowspan="1" colspan="1">1.01</td><td rowspan="1" colspan="1">1.02</td><td rowspan="1" colspan="1">1.17</td><td rowspan="1" colspan="1">1.10</td><td rowspan="1" colspan="1">1.34</td><td rowspan="1" colspan="1">1.15</td><td rowspan="1" colspan="1">0.95</td><td rowspan="1" colspan="1">0.72</td><td rowspan="1" colspan="1">0.80</td><td rowspan="1" colspan="1">0.94</td><td rowspan="1" colspan="1">0.80</td><td rowspan="1" colspan="1">0.65</td><td rowspan="1" colspan="1">0.03</td><td rowspan="1" colspan="1">0.37</td></tr><tr><td rowspan="1" colspan="1">Upper</td><td rowspan="1" colspan="1">1.94</td><td rowspan="1" colspan="1">1.59</td><td rowspan="1" colspan="1">1.01</td><td rowspan="1" colspan="1">1.02</td><td rowspan="1" colspan="1">1.17</td><td rowspan="1" colspan="1">1.10</td><td rowspan="1" colspan="1">1.34</td><td rowspan="1" colspan="1">1.15</td><td rowspan="1" colspan="1">0.95</td><td rowspan="1" colspan="1">0.72</td><td rowspan="1" colspan="1">0.80</td><td rowspan="1" colspan="1">0.94</td><td rowspan="1" colspan="1">0.80</td><td rowspan="1" colspan="1">0.65</td><td rowspan="1" colspan="1">0.03</td><td rowspan="1" colspan="1">0.37</td></tr><tr><td rowspan="1" colspan="17"><bold><italic><tp:taxon-name><tp:taxon-name-part taxon-name-part-type="genus" reg="Cyrtodactylus">Cyrtodactylus</tp:taxon-name-part><tp:taxon-name-part taxon-name-part-type="species" reg="rivularis">rivularis</tp:taxon-name-part></tp:taxon-name></italic> sp. nov.</bold> (<italic>N</italic> = 2)</td></tr><tr><td rowspan="1" colspan="1">Mean</td><td rowspan="1" colspan="1">1.85</td><td rowspan="1" colspan="1">1.53</td><td rowspan="1" colspan="1">0.89</td><td rowspan="1" colspan="1">0.98</td><td rowspan="1" colspan="1">1.04</td><td rowspan="1" colspan="1">1.03</td><td rowspan="1" colspan="1">1.30</td><td rowspan="1" colspan="1">1.16</td><td rowspan="1" colspan="1">0.91</td><td rowspan="1" colspan="1">0.76</td><td rowspan="1" colspan="1">0.80</td><td rowspan="1" colspan="1">0.91</td><td rowspan="1" colspan="1">0.77</td><td rowspan="1" colspan="1">0.75</td><td rowspan="1" colspan="1">0.05</td><td rowspan="1" colspan="1">0.34</td></tr><tr><td rowspan="1" colspan="1">SD</td><td rowspan="1" colspan="1">0.025</td><td rowspan="1" colspan="1">0.01</td><td rowspan="1" colspan="1">0.002</td><td rowspan="1" colspan="1">0.007</td><td rowspan="1" colspan="1">0.007</td><td rowspan="1" colspan="1">0.005</td><td rowspan="1" colspan="1">0.005</td><td rowspan="1" colspan="1">0.001</td><td rowspan="1" colspan="1">0.013</td><td rowspan="1" colspan="1">0.007</td><td rowspan="1" colspan="1">0.024</td><td rowspan="1" colspan="1">0.005</td><td rowspan="1" colspan="1">0.004</td><td rowspan="1" colspan="1">0.025</td><td rowspan="1" colspan="1">0.019</td><td rowspan="1" colspan="1">0.016</td></tr><tr><td rowspan="1" colspan="1">Lower</td><td rowspan="1" colspan="1">1.83</td><td rowspan="1" colspan="1">1.53</td><td rowspan="1" colspan="1">0.89</td><td rowspan="1" colspan="1">0.97</td><td rowspan="1" colspan="1">1.03</td><td rowspan="1" colspan="1">1.03</td><td rowspan="1" colspan="1">1.29</td><td rowspan="1" colspan="1">1.16</td><td rowspan="1" colspan="1">0.91</td><td rowspan="1" colspan="1">0.75</td><td rowspan="1" colspan="1">0.79</td><td rowspan="1" colspan="1">0.91</td><td rowspan="1" colspan="1">0.77</td><td rowspan="1" colspan="1">0.74</td><td rowspan="1" colspan="1">0.04</td><td rowspan="1" colspan="1">0.33</td></tr><tr><td rowspan="1" colspan="1">Upper</td><td rowspan="1" colspan="1">1.87</td><td rowspan="1" colspan="1">1.54</td><td rowspan="1" colspan="1">0.90</td><td rowspan="1" colspan="1">0.98</td><td rowspan="1" colspan="1">1.04</td><td rowspan="1" colspan="1">1.04</td><td rowspan="1" colspan="1">1.30</td><td rowspan="1" colspan="1">1.16</td><td rowspan="1" colspan="1">0.92</td><td rowspan="1" colspan="1">0.76</td><td rowspan="1" colspan="1">0.82</td><td rowspan="1" colspan="1">0.91</td><td rowspan="1" colspan="1">0.78</td><td rowspan="1" colspan="1">0.77</td><td rowspan="1" colspan="1">0.06</td><td rowspan="1" colspan="1">0.35</td></tr><tr><td rowspan="1" colspan="17"><bold><tp:taxon-name><tp:taxon-name-part taxon-name-part-type="genus" reg="Cyrtodactylus">C.</tp:taxon-name-part><tp:taxon-name-part taxon-name-part-type="species" reg="rukhadeva">rukhadeva</tp:taxon-name-part></tp:taxon-name> and <tp:taxon-name><tp:taxon-name-part taxon-name-part-type="genus" reg="Cyrtodactylus">C.</tp:taxon-name-part><tp:taxon-name-part taxon-name-part-type="uncertainty-rank">cf.</tp:taxon-name-part><tp:taxon-name-part taxon-name-part-type="species" reg="rukhadeva">rukhadeva</tp:taxon-name-part></tp:taxon-name></bold> (<italic>N</italic> = 10)</td></tr><tr><td rowspan="1" colspan="1">Mean</td><td rowspan="1" colspan="1">1.85</td><td rowspan="1" colspan="1">1.49</td><td rowspan="1" colspan="1">1.01</td><td rowspan="1" colspan="1">0.95</td><td rowspan="1" colspan="1">1.05</td><td rowspan="1" colspan="1">1.02</td><td rowspan="1" colspan="1">1.30</td><td rowspan="1" colspan="1">1.14</td><td rowspan="1" colspan="1">0.92</td><td rowspan="1" colspan="1">0.71</td><td rowspan="1" colspan="1">0.75</td><td rowspan="1" colspan="1">0.91</td><td rowspan="1" colspan="1">0.77</td><td rowspan="1" colspan="1">0.67</td><td rowspan="1" colspan="1">0.09</td><td rowspan="1" colspan="1">0.35</td></tr><tr><td rowspan="1" colspan="1">SD</td><td rowspan="1" colspan="1">0.026</td><td rowspan="1" colspan="1">0.028</td><td rowspan="1" colspan="1">0.055</td><td rowspan="1" colspan="1">0.029</td><td rowspan="1" colspan="1">0.027</td><td rowspan="1" colspan="1">0.023</td><td rowspan="1" colspan="1">0.009</td><td rowspan="1" colspan="1">0.018</td><td rowspan="1" colspan="1">0.025</td><td rowspan="1" colspan="1">0.036</td><td rowspan="1" colspan="1">0.034</td><td rowspan="1" colspan="1">0.014</td><td rowspan="1" colspan="1">0.015</td><td rowspan="1" colspan="1">0.087</td><td rowspan="1" colspan="1">0.069</td><td rowspan="1" colspan="1">0.022</td></tr><tr><td rowspan="1" colspan="1">Lower</td><td rowspan="1" colspan="1">1.79</td><td rowspan="1" colspan="1">1.45</td><td rowspan="1" colspan="1">0.91</td><td rowspan="1" colspan="1">0.90</td><td rowspan="1" colspan="1">0.99</td><td rowspan="1" colspan="1">0.97</td><td rowspan="1" colspan="1">1.29</td><td rowspan="1" colspan="1">1.10</td><td rowspan="1" colspan="1">0.87</td><td rowspan="1" colspan="1">0.62</td><td rowspan="1" colspan="1">0.70</td><td rowspan="1" colspan="1">0.89</td><td rowspan="1" colspan="1">0.74</td><td rowspan="1" colspan="1">0.46</td><td rowspan="1" colspan="1">0.00</td><td rowspan="1" colspan="1">0.32</td></tr><tr><td rowspan="1" colspan="1">Upper</td><td rowspan="1" colspan="1">1.88</td><td rowspan="1" colspan="1">1.54</td><td rowspan="1" colspan="1">1.08</td><td rowspan="1" colspan="1">1.00</td><td rowspan="1" colspan="1">1.09</td><td rowspan="1" colspan="1">1.05</td><td rowspan="1" colspan="1">1.32</td><td rowspan="1" colspan="1">1.16</td><td rowspan="1" colspan="1">0.95</td><td rowspan="1" colspan="1">0.75</td><td rowspan="1" colspan="1">0.80</td><td rowspan="1" colspan="1">0.92</td><td rowspan="1" colspan="1">0.79</td><td rowspan="1" colspan="1">0.73</td><td rowspan="1" colspan="1">0.23</td><td rowspan="1" colspan="1">0.38</td></tr><tr><td rowspan="1" colspan="17"><bold><italic><tp:taxon-name><tp:taxon-name-part taxon-name-part-type="genus" reg="Cyrtodactylus">Cyrtodactylus</tp:taxon-name-part><tp:taxon-name-part taxon-name-part-type="species" reg="uthaiensis">uthaiensis</tp:taxon-name-part></tp:taxon-name></italic> sp. nov.</bold> (<italic>N</italic> = 1)</td></tr><tr><td rowspan="1" colspan="1">Value</td><td rowspan="1" colspan="1">1.76</td><td rowspan="1" colspan="1">1.80</td><td rowspan="1" colspan="1">0.95</td><td rowspan="1" colspan="1">0.99</td><td rowspan="1" colspan="1">1.09</td><td rowspan="1" colspan="1">1.02</td><td rowspan="1" colspan="1">1.28</td><td rowspan="1" colspan="1">1.10</td><td rowspan="1" colspan="1">0.76</td><td rowspan="1" colspan="1">0.72</td><td rowspan="1" colspan="1">0.74</td><td rowspan="1" colspan="1">0.88</td><td rowspan="1" colspan="1">0.75</td><td rowspan="1" colspan="1">0.68</td><td rowspan="1" colspan="1">0.19</td><td rowspan="1" colspan="1">0.32</td></tr><tr><td rowspan="1" colspan="17"><bold><italic><tp:taxon-name><tp:taxon-name-part taxon-name-part-type="genus" reg="Cyrtodactylus">C.</tp:taxon-name-part></tp:taxon-name></italic> sp.9 (Thong Pha Phum</bold>) (<italic>N</italic> = 8)</td></tr><tr><td rowspan="1" colspan="1">Mean</td><td rowspan="1" colspan="1">1.86</td><td rowspan="1" colspan="1">1.53</td><td rowspan="1" colspan="1">0.91</td><td rowspan="1" colspan="1">0.97</td><td rowspan="1" colspan="1">1.08</td><td rowspan="1" colspan="1">1.02</td><td rowspan="1" colspan="1">1.30</td><td rowspan="1" colspan="1">1.16</td><td rowspan="1" colspan="1">0.89</td><td rowspan="1" colspan="1">0.71</td><td rowspan="1" colspan="1">0.77</td><td rowspan="1" colspan="1">0.90</td><td rowspan="1" colspan="1">0.77</td><td rowspan="1" colspan="1">0.74</td><td rowspan="1" colspan="1">0.09</td><td rowspan="1" colspan="1">0.34</td></tr><tr><td rowspan="1" colspan="1">SD</td><td rowspan="1" colspan="1">0.024</td><td rowspan="1" colspan="1">0.016</td><td rowspan="1" colspan="1">0.034</td><td rowspan="1" colspan="1">0.021</td><td rowspan="1" colspan="1">0.032</td><td rowspan="1" colspan="1">0.019</td><td rowspan="1" colspan="1">0.014</td><td rowspan="1" colspan="1">0.017</td><td rowspan="1" colspan="1">0.008</td><td rowspan="1" colspan="1">0.015</td><td rowspan="1" colspan="1">0.004</td><td rowspan="1" colspan="1">0.012</td><td rowspan="1" colspan="1">0.007</td><td rowspan="1" colspan="1">0.012</td><td rowspan="1" colspan="1">0.061</td><td rowspan="1" colspan="1">0.023</td></tr><tr><td rowspan="1" colspan="1">Lower</td><td rowspan="1" colspan="1">1.81</td><td rowspan="1" colspan="1">1.50</td><td rowspan="1" colspan="1">0.86</td><td rowspan="1" colspan="1">0.93</td><td rowspan="1" colspan="1">1.02</td><td rowspan="1" colspan="1">0.99</td><td rowspan="1" colspan="1">1.27</td><td rowspan="1" colspan="1">1.14</td><td rowspan="1" colspan="1">0.88</td><td rowspan="1" colspan="1">0.69</td><td rowspan="1" colspan="1">0.76</td><td rowspan="1" colspan="1">0.89</td><td rowspan="1" colspan="1">0.76</td><td rowspan="1" colspan="1">0.72</td><td rowspan="1" colspan="1">0.00</td><td rowspan="1" colspan="1">0.30</td></tr><tr><td rowspan="1" colspan="1">Upper</td><td rowspan="1" colspan="1">1.88</td><td rowspan="1" colspan="1">1.55</td><td rowspan="1" colspan="1">0.95</td><td rowspan="1" colspan="1">1.00</td><td rowspan="1" colspan="1">1.12</td><td rowspan="1" colspan="1">1.05</td><td rowspan="1" colspan="1">1.32</td><td rowspan="1" colspan="1">1.19</td><td rowspan="1" colspan="1">0.90</td><td rowspan="1" colspan="1">0.74</td><td rowspan="1" colspan="1">0.78</td><td rowspan="1" colspan="1">0.93</td><td rowspan="1" colspan="1">0.78</td><td rowspan="1" colspan="1">0.76</td><td rowspan="1" colspan="1">0.18</td><td rowspan="1" colspan="1">0.38</td></tr><tr><td rowspan="1" colspan="17"><bold><italic><tp:taxon-name><tp:taxon-name-part taxon-name-part-type="genus" reg="Cyrtodactylus">C.</tp:taxon-name-part></tp:taxon-name></italic> sp.11</bold> (<italic>N</italic> = 1)</td></tr><tr><td rowspan="1" colspan="1">Value</td><td rowspan="1" colspan="1">1.83</td><td rowspan="1" colspan="1">1.53</td><td rowspan="1" colspan="1">1.01</td><td rowspan="1" colspan="1">0.99</td><td rowspan="1" colspan="1">1.13</td><td rowspan="1" colspan="1">1.09</td><td rowspan="1" colspan="1">1.30</td><td rowspan="1" colspan="1">1.14</td><td rowspan="1" colspan="1">0.75</td><td rowspan="1" colspan="1">0.70</td><td rowspan="1" colspan="1">0.78</td><td rowspan="1" colspan="1">0.92</td><td rowspan="1" colspan="1">0.78</td><td rowspan="1" colspan="1">0.61</td><td rowspan="1" colspan="1">0.08</td><td rowspan="1" colspan="1">0.35</td></tr><tr><td rowspan="1" colspan="17"><bold><italic><tp:taxon-name><tp:taxon-name-part taxon-name-part-type="genus" reg="Cyrtodactylus">C.</tp:taxon-name-part></tp:taxon-name></italic> sp.13</bold> (<italic>N</italic> = 2)</td></tr><tr><td rowspan="1" colspan="1">Mean</td><td rowspan="1" colspan="1">1.83</td><td rowspan="1" colspan="1">1.45</td><td rowspan="1" colspan="1">0.94</td><td rowspan="1" colspan="1">0.94</td><td rowspan="1" colspan="1">1.07</td><td rowspan="1" colspan="1">1.01</td><td rowspan="1" colspan="1">1.27</td><td rowspan="1" colspan="1">1.11</td><td rowspan="1" colspan="1">0.91</td><td rowspan="1" colspan="1">0.67</td><td rowspan="1" colspan="1">0.75</td><td rowspan="1" colspan="1">0.88</td><td rowspan="1" colspan="1">0.76</td><td rowspan="1" colspan="1">0.74</td><td rowspan="1" colspan="1">0.15</td><td rowspan="1" colspan="1">0.34</td></tr><tr><td rowspan="1" colspan="1">SD</td><td rowspan="1" colspan="1">0.040</td><td rowspan="1" colspan="1">0.000</td><td rowspan="1" colspan="1">0.000</td><td rowspan="1" colspan="1">0.000</td><td rowspan="1" colspan="1">0.000</td><td rowspan="1" colspan="1">0.000</td><td rowspan="1" colspan="1">0.000</td><td rowspan="1" colspan="1">0.000</td><td rowspan="1" colspan="1">0.000</td><td rowspan="1" colspan="1">0.000</td><td rowspan="1" colspan="1">0.000</td><td rowspan="1" colspan="1">0.000</td><td rowspan="1" colspan="1">0.000</td><td rowspan="1" colspan="1">0.000</td><td rowspan="1" colspan="1">0.000</td><td rowspan="1" colspan="1">0.000</td></tr><tr><td rowspan="1" colspan="1">Lower</td><td rowspan="1" colspan="1">1.80</td><td rowspan="1" colspan="1">1.45</td><td rowspan="1" colspan="1">0.94</td><td rowspan="1" colspan="1">0.94</td><td rowspan="1" colspan="1">1.07</td><td rowspan="1" colspan="1">1.01</td><td rowspan="1" colspan="1">1.27</td><td rowspan="1" colspan="1">1.11</td><td rowspan="1" colspan="1">0.91</td><td rowspan="1" colspan="1">0.67</td><td rowspan="1" colspan="1">0.75</td><td rowspan="1" colspan="1">0.88</td><td rowspan="1" colspan="1">0.76</td><td rowspan="1" colspan="1">0.74</td><td rowspan="1" colspan="1">0.15</td><td rowspan="1" colspan="1">0.34</td></tr><tr><td rowspan="1" colspan="1">Upper</td><td rowspan="1" colspan="1">1.86</td><td rowspan="1" colspan="1">1.45</td><td rowspan="1" colspan="1">0.94</td><td rowspan="1" colspan="1">0.94</td><td rowspan="1" colspan="1">1.07</td><td rowspan="1" colspan="1">1.01</td><td rowspan="1" colspan="1">1.27</td><td rowspan="1" colspan="1">1.11</td><td rowspan="1" colspan="1">0.91</td><td rowspan="1" colspan="1">0.67</td><td rowspan="1" colspan="1">0.75</td><td rowspan="1" colspan="1">0.88</td><td rowspan="1" colspan="1">0.76</td><td rowspan="1" colspan="1">0.74</td><td rowspan="1" colspan="1">0.15</td><td rowspan="1" colspan="1">0.34</td></tr></tbody></table></table-wrap><fig id="F2" position="float" orientation="portrait"><object-id xmlns:xlink="http://www.w3.org/1999/xlink" content-type="doi" xlink:type="simple">10.3897/zookeys.1129.90535.figure2</object-id><object-id xmlns:xlink="http://www.w3.org/1999/xlink" content-type="arpha" xlink:type="simple">CECE1A10-696A-5A3D-9B7A-FF98A8E3B584</object-id><label>Figure 2.</label><caption><p>Maximum clade credibility <abbrev xmlns:xlink="http://www.w3.org/1999/xlink" xlink:title="Bayesian Evolutionary Analysis Sampling Trees" id="ABBRID0E4KBG" xlink:type="simple">BEAST</abbrev> phylogeny of the <italic><tp:taxon-name><tp:taxon-name-part taxon-name-part-type="genus" reg="Cyrtodactylus">Cyrtodactylus</tp:taxon-name-part><tp:taxon-name-part taxon-name-part-type="species" reg="brevipalmatus">brevipalmatus</tp:taxon-name-part></tp:taxon-name></italic> group highlighting the new species described herein. Bayesian posterior probabilities (<abbrev xmlns:xlink="http://www.w3.org/1999/xlink" xlink:title="Bayesian posterior probabilities" id="ABBRID0EMLBG" xlink:type="simple">BPP</abbrev>) are listed at the nodes.</p></caption><graphic xmlns:xlink="http://www.w3.org/1999/xlink" xlink:href="zookeys-1129-109_article-90535__-g002.jpg" position="float" orientation="portrait" xlink:type="simple" id="oo_769823.jpg"><uri content-type="original_file" xlink:type="simple">https://binary.pensoft.net/fig/769823</uri></graphic></fig><table-wrap id="T2" position="float" orientation="portrait"><label>Table 2.</label><caption><p>Mean (minimum–maximum) percentages of uncorrected pairwise sequence divergence (<italic>p</italic>-distances) among the putative species of the <italic><tp:taxon-name><tp:taxon-name-part taxon-name-part-type="genus" reg="Cyrtodactylus">Cyrtodactylus</tp:taxon-name-part><tp:taxon-name-part taxon-name-part-type="species" reg="brevipalmatus">brevipalmatus</tp:taxon-name-part></tp:taxon-name></italic> group based on 1,386 base pairs of mitochondrial NADH dehydrogenase subunit 2 gene (<abbrev xmlns:xlink="http://www.w3.org/1999/xlink" xlink:title="NADH dehydrogenase subunit 2" id="ABBRID0E4QBG" xlink:type="simple">ND2</abbrev>) and adjacent tRNAs. Intraspecific <italic>p</italic>-distance are in bold font. n/a = data not applicable.</p></caption><table id="TID0E5DCI" rules="all"><tbody><tr><th rowspan="1" colspan="1"/><th rowspan="1" colspan="1">
                  <italic>
                    <tp:taxon-name><tp:taxon-name-part taxon-name-part-type="genus" reg="Cyrtodactylus">C.</tp:taxon-name-part><tp:taxon-name-part taxon-name-part-type="species" reg="brevipalmatus">brevipalmatus</tp:taxon-name-part></tp:taxon-name>
                  </italic>
                </th><th rowspan="1" colspan="1"><tp:taxon-name><tp:taxon-name-part taxon-name-part-type="genus" reg="Cyrtodactylus">C.</tp:taxon-name-part><tp:taxon-name-part taxon-name-part-type="uncertainty-rank">cf.</tp:taxon-name-part><tp:taxon-name-part taxon-name-part-type="species" reg="ngati">ngati</tp:taxon-name-part></tp:taxon-name>1</th><th rowspan="1" colspan="1"><tp:taxon-name><tp:taxon-name-part taxon-name-part-type="genus" reg="Cyrtodactylus">C.</tp:taxon-name-part><tp:taxon-name-part taxon-name-part-type="uncertainty-rank">cf.</tp:taxon-name-part><tp:taxon-name-part taxon-name-part-type="species" reg="ngati">ngati</tp:taxon-name-part></tp:taxon-name>2</th><th rowspan="1" colspan="1">
                  <italic>
                    <tp:taxon-name><tp:taxon-name-part taxon-name-part-type="genus" reg="Cyrtodactylus">C.</tp:taxon-name-part><tp:taxon-name-part taxon-name-part-type="species" reg="elok">elok</tp:taxon-name-part></tp:taxon-name>
                  </italic>
                </th><th rowspan="1" colspan="1"><italic><tp:taxon-name><tp:taxon-name-part taxon-name-part-type="genus" reg="Cyrtodactylus">Cyrtodactylus</tp:taxon-name-part><tp:taxon-name-part taxon-name-part-type="species" reg="fluvicavus">fluvicavus</tp:taxon-name-part></tp:taxon-name></italic> sp. nov.</th><th rowspan="1" colspan="1">
                  <italic>
                    <tp:taxon-name><tp:taxon-name-part taxon-name-part-type="genus" reg="Cyrtodactylus">C.</tp:taxon-name-part><tp:taxon-name-part taxon-name-part-type="species" reg="interdigitalis">interdigitalis</tp:taxon-name-part></tp:taxon-name>
                  </italic>
                </th><th rowspan="1" colspan="1"><italic><tp:taxon-name><tp:taxon-name-part taxon-name-part-type="genus" reg="Cyrtodactylus">Cyrtodactylus</tp:taxon-name-part><tp:taxon-name-part taxon-name-part-type="species" reg="kochangensis">kochangensis</tp:taxon-name-part></tp:taxon-name></italic> sp. nov.</th><th rowspan="1" colspan="1"><italic><tp:taxon-name><tp:taxon-name-part taxon-name-part-type="genus" reg="Cyrtodactylus">C.</tp:taxon-name-part><tp:taxon-name-part taxon-name-part-type="species" reg="ngati">ngati</tp:taxon-name-part></tp:taxon-name></italic>, <italic><tp:taxon-name><tp:taxon-name-part taxon-name-part-type="genus" reg="Cyrtodactylus">C.</tp:taxon-name-part><tp:taxon-name-part taxon-name-part-type="species" reg="ngati">ngati</tp:taxon-name-part></tp:taxon-name></italic>3 and <italic><tp:taxon-name><tp:taxon-name-part taxon-name-part-type="genus" reg="Cyrtodactylus">C.</tp:taxon-name-part><tp:taxon-name-part taxon-name-part-type="species" reg="ngati">ngati</tp:taxon-name-part></tp:taxon-name></italic>4</th><th rowspan="1" colspan="1"><italic><tp:taxon-name><tp:taxon-name-part taxon-name-part-type="genus" reg="Cyrtodactylus">Cyrtodactylus</tp:taxon-name-part><tp:taxon-name-part taxon-name-part-type="species" reg="rivularis">rivularis</tp:taxon-name-part></tp:taxon-name></italic> sp. nov.</th><th rowspan="1" colspan="1">
                  <italic>
                    <tp:taxon-name><tp:taxon-name-part taxon-name-part-type="genus" reg="Cyrtodactylus">C.</tp:taxon-name-part><tp:taxon-name-part taxon-name-part-type="species" reg="rukhadeva">rukhadeva</tp:taxon-name-part></tp:taxon-name>
                  </italic>
                </th><th rowspan="1" colspan="1"><italic><tp:taxon-name><tp:taxon-name-part taxon-name-part-type="genus" reg="Cyrtodactylus">C.</tp:taxon-name-part></tp:taxon-name></italic> sp.9 (Thong Pha Phum)</th><th rowspan="1" colspan="1"><italic><tp:taxon-name><tp:taxon-name-part taxon-name-part-type="genus" reg="Cyrtodactylus">C.</tp:taxon-name-part></tp:taxon-name></italic> sp.10</th><th rowspan="1" colspan="1"><italic><tp:taxon-name><tp:taxon-name-part taxon-name-part-type="genus" reg="Cyrtodactylus">C.</tp:taxon-name-part></tp:taxon-name></italic> sp.11</th><th rowspan="1" colspan="1"><italic><tp:taxon-name><tp:taxon-name-part taxon-name-part-type="genus" reg="Cyrtodactylus">C.</tp:taxon-name-part></tp:taxon-name></italic> sp.14</th><th rowspan="1" colspan="1"><italic><tp:taxon-name><tp:taxon-name-part taxon-name-part-type="genus" reg="Cyrtodactylus">Cyrtodactylus</tp:taxon-name-part><tp:taxon-name-part taxon-name-part-type="species" reg="uthaiensis">uthaiensis</tp:taxon-name-part></tp:taxon-name></italic> sp. nov.</th></tr><tr><td rowspan="1" colspan="1"><italic><tp:taxon-name><tp:taxon-name-part taxon-name-part-type="genus" reg="Cyrtodactylus">C.</tp:taxon-name-part><tp:taxon-name-part taxon-name-part-type="species" reg="brevipalmatus">brevipalmatus</tp:taxon-name-part></tp:taxon-name> N</italic> = 1</td><td rowspan="1" colspan="1">
                  <bold>n/a</bold>
                </td><td rowspan="1" colspan="14"/></tr><tr><td rowspan="1" colspan="1"><tp:taxon-name><tp:taxon-name-part taxon-name-part-type="genus" reg="Cyrtodactylus">C.</tp:taxon-name-part><tp:taxon-name-part taxon-name-part-type="uncertainty-rank">cf.</tp:taxon-name-part><tp:taxon-name-part taxon-name-part-type="species" reg="ngati">ngati</tp:taxon-name-part></tp:taxon-name>1 <italic>N</italic> = 1</td><td rowspan="1" colspan="1">21.03</td><td rowspan="1" colspan="1">
                  <bold>n/a</bold>
                </td><td rowspan="1" colspan="13"/></tr><tr><td rowspan="1" colspan="1"><tp:taxon-name><tp:taxon-name-part taxon-name-part-type="genus" reg="Cyrtodactylus">C.</tp:taxon-name-part><tp:taxon-name-part taxon-name-part-type="uncertainty-rank">cf.</tp:taxon-name-part><tp:taxon-name-part taxon-name-part-type="species" reg="ngati">ngati</tp:taxon-name-part></tp:taxon-name>2 <italic>N</italic> = 1</td><td rowspan="1" colspan="1">21.68</td><td rowspan="1" colspan="1">4.39</td><td rowspan="1" colspan="1">
                  <bold>n/a</bold>
                </td><td rowspan="1" colspan="12"/></tr><tr><td rowspan="1" colspan="1"><italic><tp:taxon-name><tp:taxon-name-part taxon-name-part-type="genus" reg="Cyrtodactylus">C.</tp:taxon-name-part><tp:taxon-name-part taxon-name-part-type="species" reg="elok">elok</tp:taxon-name-part></tp:taxon-name> N</italic> = 1</td><td rowspan="1" colspan="1">20.77</td><td rowspan="1" colspan="1">22.58</td><td rowspan="1" colspan="1">21.42</td><td rowspan="1" colspan="1">
                  <bold>n/a</bold>
                </td><td rowspan="1" colspan="11"/></tr><tr><td rowspan="2" colspan="1"><italic><tp:taxon-name><tp:taxon-name-part taxon-name-part-type="genus" reg="Cyrtodactylus">Cyrtodactylus</tp:taxon-name-part><tp:taxon-name-part taxon-name-part-type="species" reg="fluvicavus">fluvicavus</tp:taxon-name-part></tp:taxon-name></italic> sp. nov. <italic>N</italic> = 7</td><td rowspan="1" colspan="1">18.86</td><td rowspan="1" colspan="1">10.64</td><td rowspan="1" colspan="1">11.02</td><td rowspan="1" colspan="1">20.15</td><td rowspan="1" colspan="1">
                  <bold>0.10</bold>
                </td><td rowspan="2" colspan="10"/></tr><tr><td rowspan="1" colspan="1">(18.84–18.97)</td><td rowspan="1" colspan="1">(10.58–10.84)</td><td rowspan="1" colspan="1">(10.97–11.23)</td><td rowspan="1" colspan="1">(20.13–20.26)</td><td rowspan="1" colspan="1">
                  <bold>(0.00–0.26)</bold>
                </td></tr><tr><td rowspan="2" colspan="1"><italic><tp:taxon-name><tp:taxon-name-part taxon-name-part-type="genus" reg="Cyrtodactylus">C.</tp:taxon-name-part><tp:taxon-name-part taxon-name-part-type="species" reg="interdigitalis">interdigitalis</tp:taxon-name-part></tp:taxon-name> N</italic> = 1</td><td rowspan="2" colspan="1">20.77</td><td rowspan="2" colspan="1">6.97</td><td rowspan="2" colspan="1">9.16</td><td rowspan="2" colspan="1">22.84</td><td rowspan="1" colspan="1">12.02</td><td rowspan="2" colspan="1">
                  <bold>n/a</bold>
                </td><td rowspan="2" colspan="9"/></tr><tr><td rowspan="1" colspan="1">(12.00–12.13)</td></tr><tr><td rowspan="2" colspan="1"><italic><tp:taxon-name><tp:taxon-name-part taxon-name-part-type="genus" reg="Cyrtodactylus">Cyrtodactylus</tp:taxon-name-part><tp:taxon-name-part taxon-name-part-type="species" reg="kochangensis">kochangensis</tp:taxon-name-part></tp:taxon-name></italic> sp. nov. <italic>N</italic> = 1</td><td rowspan="2" colspan="1">19.35</td><td rowspan="2" colspan="1">14.58</td><td rowspan="2" colspan="1">14.71</td><td rowspan="2" colspan="1">20.90</td><td rowspan="1" colspan="1">12.31</td><td rowspan="2" colspan="1">15.23</td><td rowspan="2" colspan="1">
                  <bold>n/a</bold>
                </td><td rowspan="2" colspan="8"/></tr><tr><td rowspan="1" colspan="1">(12.26–12.31)</td></tr><tr><td rowspan="2" colspan="1"><italic><tp:taxon-name><tp:taxon-name-part taxon-name-part-type="genus" reg="Cyrtodactylus">C.</tp:taxon-name-part><tp:taxon-name-part taxon-name-part-type="species" reg="ngati">ngati</tp:taxon-name-part></tp:taxon-name></italic>, <italic><tp:taxon-name><tp:taxon-name-part taxon-name-part-type="genus" reg="Cyrtodactylus">C.</tp:taxon-name-part><tp:taxon-name-part taxon-name-part-type="species" reg="ngati">ngati</tp:taxon-name-part></tp:taxon-name></italic>3 and <italic><tp:taxon-name><tp:taxon-name-part taxon-name-part-type="genus" reg="Cyrtodactylus">C.</tp:taxon-name-part><tp:taxon-name-part taxon-name-part-type="species" reg="ngati">ngati</tp:taxon-name-part></tp:taxon-name></italic>4 <italic>N</italic> = 7</td><td rowspan="1" colspan="1">20.70</td><td rowspan="1" colspan="1">3.30</td><td rowspan="1" colspan="1">3.71</td><td rowspan="1" colspan="1">21.11</td><td rowspan="1" colspan="1">11.34</td><td rowspan="1" colspan="1">8.13</td><td rowspan="1" colspan="1">14.58</td><td rowspan="1" colspan="1">
                  <bold>0.84</bold>
                </td><td rowspan="2" colspan="7"/></tr><tr><td rowspan="1" colspan="1">(20.65–20.90)</td><td rowspan="1" colspan="1">(2.84–4.00)</td><td rowspan="1" colspan="1">(3.35–4.26)</td><td rowspan="1" colspan="1">(20.90–21.42)</td><td rowspan="1" colspan="1">(11.10–11.87)</td><td rowspan="1" colspan="1">(7.74–8.65)</td><td rowspan="1" colspan="1">(14.45–14.84)</td><td rowspan="1" colspan="1">
                  <bold>(0.00–1.55)</bold>
                </td></tr><tr><td rowspan="2" colspan="1"><italic><tp:taxon-name><tp:taxon-name-part taxon-name-part-type="genus" reg="Cyrtodactylus">Cyrtodactylus</tp:taxon-name-part><tp:taxon-name-part taxon-name-part-type="species" reg="rivularis">rivularis</tp:taxon-name-part></tp:taxon-name></italic> sp. nov. <italic>N</italic> = 2</td><td rowspan="1" colspan="1">20.00</td><td rowspan="1" colspan="1">15.87</td><td rowspan="1" colspan="1">15.03</td><td rowspan="1" colspan="1">21.61</td><td rowspan="1" colspan="1">12.57</td><td rowspan="1" colspan="1">15.48</td><td rowspan="1" colspan="1">12.26</td><td rowspan="1" colspan="1">15.03</td><td rowspan="2" colspan="1">
                  <bold>0.52</bold>
                </td><td rowspan="2" colspan="6"/></tr><tr><td rowspan="1" colspan="1">(19.74–20.26)</td><td rowspan="1" colspan="1">(15.61–16.13)</td><td rowspan="1" colspan="1">(14.84–15.23)</td><td rowspan="1" colspan="1">(21.42–21.81)</td><td rowspan="1" colspan="1">(12.26–13.03)</td><td rowspan="1" colspan="1">(15.23–15.74)</td><td rowspan="1" colspan="1">(12.00–12.52)</td><td rowspan="1" colspan="1">(14.71–15.48)</td></tr><tr><td rowspan="2" colspan="1"><italic><tp:taxon-name><tp:taxon-name-part taxon-name-part-type="genus" reg="Cyrtodactylus">C.</tp:taxon-name-part><tp:taxon-name-part taxon-name-part-type="species" reg="rukhadeva">rukhadeva</tp:taxon-name-part></tp:taxon-name> N</italic> = 2</td><td rowspan="1" colspan="1">20.65</td><td rowspan="1" colspan="1">15.42</td><td rowspan="1" colspan="1">15.48</td><td rowspan="1" colspan="1">21.61</td><td rowspan="1" colspan="1">12.25</td><td rowspan="1" colspan="1">16.00</td><td rowspan="1" colspan="1">13.10</td><td rowspan="1" colspan="1">15.23</td><td rowspan="1" colspan="1">4.65</td><td rowspan="2" colspan="1">
                  <bold>1.55</bold>
                </td><td rowspan="2" colspan="5"/></tr><tr><td rowspan="1" colspan="1">(20.13–21.16)</td><td rowspan="1" colspan="1">(14.84–16.00)</td><td rowspan="1" colspan="1">(14.84–16.13)</td><td rowspan="1" colspan="1">(21.16–22.06)</td><td rowspan="1" colspan="1">(11.61–13.03)</td><td rowspan="1" colspan="1">(15.35–16.65)</td><td rowspan="1" colspan="1">(12.52–13.68)</td><td rowspan="1" colspan="1">(14.19–16.23)</td><td rowspan="1" colspan="1">(3.61–5.68)</td></tr><tr><td rowspan="2" colspan="1"><italic><tp:taxon-name><tp:taxon-name-part taxon-name-part-type="genus" reg="Cyrtodactylus">C.</tp:taxon-name-part></tp:taxon-name></italic> sp.9 (Thong Pha Phum) <italic>N</italic> = 9</td><td rowspan="1" colspan="1">20.34</td><td rowspan="1" colspan="1">7.93</td><td rowspan="1" colspan="1">9.51</td><td rowspan="1" colspan="1">22.02</td><td rowspan="1" colspan="1">9.75</td><td rowspan="1" colspan="1">8.96</td><td rowspan="1" colspan="1">13.22</td><td rowspan="1" colspan="1">8.81</td><td rowspan="1" colspan="1">13.12</td><td rowspan="1" colspan="1">13.25</td><td rowspan="1" colspan="1">
                  <bold>0.22</bold>
                </td><td rowspan="2" colspan="4"/></tr><tr><td rowspan="1" colspan="1">(20.13–20.65)</td><td rowspan="1" colspan="1">(7.74–8.00)</td><td rowspan="1" colspan="1">(9.42–9.55)</td><td rowspan="1" colspan="1">(21.81–22.32)</td><td rowspan="1" colspan="1">(9.55–9.94)</td><td rowspan="1" colspan="1">(8.77–9.03)</td><td rowspan="1" colspan="1">(13.03–13.29)</td><td rowspan="1" colspan="1">(8.13–9.68)</td><td rowspan="1" colspan="1">(12.77–13.42)</td><td rowspan="1" colspan="1">(12.52–13.94)</td><td rowspan="1" colspan="1">
                  <bold>(0.00–0.52)</bold>
                </td></tr><tr><td rowspan="2" colspan="1"><italic><tp:taxon-name><tp:taxon-name-part taxon-name-part-type="genus" reg="Cyrtodactylus">C.</tp:taxon-name-part></tp:taxon-name></italic> sp.10 <italic>N</italic> = 1</td><td rowspan="2" colspan="1">19.87</td><td rowspan="2" colspan="1">9.29</td><td rowspan="2" colspan="1">10.84</td><td rowspan="2" colspan="1">21.94</td><td rowspan="1" colspan="1">10.12</td><td rowspan="2" colspan="1">10.19</td><td rowspan="2" colspan="1">13.68</td><td rowspan="1" colspan="1">10.21</td><td rowspan="1" colspan="1">13.94</td><td rowspan="1" colspan="1">14.32</td><td rowspan="1" colspan="1">8.06</td><td rowspan="2" colspan="1">
                  <bold>n/a</bold>
                </td><td rowspan="2" colspan="3"/></tr><tr><td rowspan="1" colspan="1">(10.06–10.32)</td><td rowspan="1" colspan="1">(10.06–10.45)</td><td rowspan="1" colspan="1">(13.68–14.19)</td><td rowspan="1" colspan="1">(13.68–14.97)</td><td rowspan="1" colspan="1">(7.87–8.13)</td></tr><tr><td rowspan="2" colspan="1"><italic><tp:taxon-name><tp:taxon-name-part taxon-name-part-type="genus" reg="Cyrtodactylus">C.</tp:taxon-name-part></tp:taxon-name></italic> sp.11 <italic>N</italic> = 1</td><td rowspan="2" colspan="1">20.39</td><td rowspan="2" colspan="1">7.23</td><td rowspan="2" colspan="1">8.90</td><td rowspan="2" colspan="1">22.19</td><td rowspan="1" colspan="1">11.12</td><td rowspan="2" colspan="1">3.87</td><td rowspan="2" colspan="1">14.58</td><td rowspan="1" colspan="1">8.28</td><td rowspan="1" colspan="1">15.35 1)</td><td rowspan="1" colspan="1">15.61</td><td rowspan="1" colspan="1">8.96</td><td rowspan="2" colspan="1">10.45</td><td rowspan="2" colspan="1">
                  <bold>n/a</bold>
                </td><td rowspan="2" colspan="2"/></tr><tr><td rowspan="1" colspan="1">(11.10–11.23)</td><td rowspan="1" colspan="1">(8.00–8.65)</td><td rowspan="1" colspan="1">(15.10–15.6</td><td rowspan="1" colspan="1">(14.97–16.26)</td><td rowspan="1" colspan="1">(8.77–9.03)</td></tr><tr><td rowspan="2" colspan="1"><italic><tp:taxon-name><tp:taxon-name-part taxon-name-part-type="genus" reg="Cyrtodactylus">C.</tp:taxon-name-part></tp:taxon-name></italic> sp.14 <italic>N</italic> = 1</td><td rowspan="2" colspan="1">6.45</td><td rowspan="2" colspan="1">20.90</td><td rowspan="2" colspan="1">20.65</td><td rowspan="2" colspan="1">20.00</td><td rowspan="1" colspan="1">18.34</td><td rowspan="2" colspan="1">20.13</td><td rowspan="2" colspan="1">19.10</td><td rowspan="1" colspan="1">20.52</td><td rowspan="1" colspan="1">19.74</td><td rowspan="1" colspan="1">20.00</td><td rowspan="1" colspan="1">19.60</td><td rowspan="2" colspan="1">18.84</td><td rowspan="2" colspan="1">19.61</td><td rowspan="2" colspan="1">
                  <bold>n/a</bold>
                </td><td rowspan="1" colspan="1"/></tr><tr><td rowspan="1" colspan="1">(18.32–18.45)</td><td rowspan="1" colspan="1">(20.26–20.65)</td><td rowspan="1" colspan="1">(19.48–20.00)</td><td rowspan="1" colspan="1">(19.48–20.52)</td><td rowspan="1" colspan="1">(19.48–19.87)</td><td rowspan="1" colspan="1"/></tr><tr><td rowspan="2" colspan="1"><italic><tp:taxon-name><tp:taxon-name-part taxon-name-part-type="genus" reg="Cyrtodactylus">Cyrtodactylus</tp:taxon-name-part><tp:taxon-name-part taxon-name-part-type="species" reg="uthaiensis">uthaiensis</tp:taxon-name-part></tp:taxon-name></italic> sp. nov. <italic>N</italic> = 1</td><td rowspan="2" colspan="1">19.74</td><td rowspan="2" colspan="1">5.81</td><td rowspan="2" colspan="1">8.13</td><td rowspan="2" colspan="1">21.16</td><td rowspan="1" colspan="1">10.12</td><td rowspan="2" colspan="1">7.1</td><td rowspan="2" colspan="1">13.94</td><td rowspan="1" colspan="1">6.97</td><td rowspan="1" colspan="1">13.94</td><td rowspan="1" colspan="1">13.94</td><td rowspan="1" colspan="1">7.80</td><td rowspan="2" colspan="1">8.39</td><td rowspan="2" colspan="1">6.58</td><td rowspan="2" colspan="1">19.48</td><td rowspan="2" colspan="1">
                  <bold>n/a</bold>
                </td></tr><tr><td rowspan="1" colspan="1">(10.06–10.32)</td><td rowspan="1" colspan="1">(6.58–7.61)</td><td rowspan="1" colspan="1">(13.68–14.19)</td><td rowspan="1" colspan="1">(13.29–14.58)</td><td rowspan="1" colspan="1">(7.61–7.87)</td></tr></tbody></table></table-wrap></tp:treatment-sec><ref-list><ref id="B21"><mixed-citation xmlns:xlink="http://www.w3.org/1999/xlink" xlink:type="simple"><person-group><name name-style="western"><surname>Grismer</surname><given-names>LL</given-names></name><name name-style="western"><surname>Rujirawan</surname><given-names>A</given-names></name><name name-style="western"><surname>Yodthong</surname><given-names>S</given-names></name><name name-style="western"><surname>Stuart</surname><given-names>BL</given-names></name><name name-style="western"><surname>Le</surname><given-names>MD</given-names></name><name name-style="western"><surname>Le</surname><given-names>DT</given-names></name><name name-style="western"><surname>Chuaynkern</surname><given-names>Y</given-names></name><name name-style="western"><surname>Wood Jr</surname><given-names>PL</given-names></name><name name-style="western"><surname>Aowphol</surname><given-names>A</given-names></name></person-group> (<year>2022</year>) <article-title>The taxonomy and phylogeny of the <italic><tp:taxon-name><tp:taxon-name-part taxon-name-part-type="genus">Cyrtodactylus</tp:taxon-name-part><tp:taxon-name-part taxon-name-part-type="species">brevipalmatus</tp:taxon-name-part></tp:taxon-name></italic> group (<tp:taxon-name><tp:taxon-name-part taxon-name-part-type="order">Squamata</tp:taxon-name-part></tp:taxon-name>: <tp:taxon-name><tp:taxon-name-part taxon-name-part-type="family">Gekkonidae</tp:taxon-name-part></tp:taxon-name>) with emphasis on <italic><tp:taxon-name><tp:taxon-name-part taxon-name-part-type="genus">C.</tp:taxon-name-part><tp:taxon-name-part taxon-name-part-type="species">interdigitalis</tp:taxon-name-part></tp:taxon-name></italic> and <italic><tp:taxon-name><tp:taxon-name-part taxon-name-part-type="genus">C.</tp:taxon-name-part><tp:taxon-name-part taxon-name-part-type="species">ngati</tp:taxon-name-part></tp:taxon-name></italic>.</article-title><source>Vertebrate Zoology</source><volume>72</volume>: <fpage>245</fpage>–<lpage>269</lpage>. <ext-link xlink:type="simple" ext-link-type="doi" xlink:href="10.3897/vz.72.e80615">https://doi.org/10.3897/vz.72.e80615</ext-link></mixed-citation></ref><ref id="B20"><mixed-citation xmlns:xlink="http://www.w3.org/1999/xlink" xlink:type="simple"><person-group><name name-style="western"><surname>Grismer</surname><given-names>LL</given-names></name><name name-style="western"><surname>Suwannapoom</surname><given-names>C</given-names></name><name name-style="western"><surname>Pawangkhanant</surname><given-names>P</given-names></name><name name-style="western"><surname>Nazarov</surname><given-names>RA</given-names></name><name name-style="western"><surname>Yushchenko</surname><given-names>PV</given-names></name><name name-style="western"><surname>Naiduangchan</surname><given-names>M</given-names></name><name name-style="western"><surname>Le</surname><given-names>MD</given-names></name><name name-style="western"><surname>Luu</surname><given-names>VQ</given-names></name><name name-style="western"><surname>Poyarkov</surname><given-names>NA</given-names></name></person-group> (<year>2021c</year>) <article-title>A new cryptic arboreal species of the <italic><tp:taxon-name><tp:taxon-name-part taxon-name-part-type="genus">Cyrtodactylus</tp:taxon-name-part><tp:taxon-name-part taxon-name-part-type="species">brevipalmatus</tp:taxon-name-part></tp:taxon-name></italic> group (<tp:taxon-name><tp:taxon-name-part taxon-name-part-type="order">Squamata</tp:taxon-name-part></tp:taxon-name>: <tp:taxon-name><tp:taxon-name-part taxon-name-part-type="family">Gekkonidae</tp:taxon-name-part></tp:taxon-name>) from the uplands of western Thailand.</article-title><source>Vertebrate Zoology</source><volume>71</volume>: <fpage>723</fpage>–<lpage>746</lpage>. <ext-link xlink:type="simple" ext-link-type="doi" xlink:href="10.3897/vz.71.e76069">https://doi.org/10.3897/vz.71.e76069</ext-link></mixed-citation></ref><ref id="B57"><mixed-citation xmlns:xlink="http://www.w3.org/1999/xlink" xlink:type="simple"><person-group><name name-style="western"><surname>Ulber</surname><given-names>T</given-names></name></person-group> (<year>1993</year>) <article-title>Bemerkungen über cyrtodactyline Geckos aus Thailand nebst Beschreibungen von zwei neuen Arten (<tp:taxon-name><tp:taxon-name-part taxon-name-part-type="class">Reptilia</tp:taxon-name-part></tp:taxon-name>: <tp:taxon-name><tp:taxon-name-part taxon-name-part-type="family">Gekkonidae</tp:taxon-name-part></tp:taxon-name>).</article-title><source>Mitteilungen aus dem Museum für Naturkunde in Berlin</source><volume>69</volume>(<issue>2</issue>): <fpage>187</fpage>–<lpage>200</lpage>. <ext-link xlink:type="simple" ext-link-type="doi" xlink:href="10.1002/mmnz.19930690202">https://doi.org/10.1002/mmnz.19930690202</ext-link></mixed-citation></ref></ref-list></tp:taxon-treatment>
