# Supplementary material for: ﻿Integrative taxonomy delimits and diagnoses cryptic arboreal species of the Cyrtodactylusbrevipalmatus group (Squamata, Gekkonidae) with descriptions of four new species from Thailand
Source: Zookeys. 2022 Nov 15;1129:109–62. doi: 10.3897/zookeys.1129.90535 (PMC9836718; doi:10.3897/zookeys.1129.90535)
Supplement: XML Treatment for Cyrtodactylus kochangensis [file zookeys.1129.90535-treatment3.xml]

<!DOCTYPE tp:taxon-treatment
  PUBLIC "-//TaxonX//DTD Taxonomic Treatment Publishing DTD v0 20100105//EN" "tax-treatment-NSO.dtd">
<tp:taxon-treatment xmlns:tp="http://www.plazi.org/taxpub"><tp:treatment-meta><kwd-group><label>Taxon classification</label><kwd>
                <named-content content-type="kingdom">Animalia</named-content>
              </kwd><kwd>
                <named-content content-type="order">Squamata</named-content>
              </kwd><kwd>
                <named-content content-type="family">Gekkonidae</named-content>
              </kwd></kwd-group><mixed-citation publication-type="journal"><person-group><name><surname>Grismer</surname><given-names>L. Lee</given-names></name><name><surname>Aowphol</surname><given-names>Anchalee</given-names></name><name><surname>Yodthong</surname><given-names>Siriporn</given-names></name><name><surname>Ampai</surname><given-names>Natee</given-names></name><name><surname>Termprayoon</surname><given-names>Korkhwan</given-names></name><name><surname>Aksornneam</surname><given-names>Akrachai</given-names></name><name><surname>Rujirawan</surname><given-names>Attapol</given-names></name></person-group><article-title>﻿Integrative taxonomy delimits and diagnoses cryptic arboreal species of the <italic><tp:taxon-name><tp:taxon-name-part taxon-name-part-type="genus" reg="Cyrtodactylus">Cyrtodactylus</tp:taxon-name-part><tp:taxon-name-part taxon-name-part-type="species" reg="brevipalmatus">brevipalmatus</tp:taxon-name-part></tp:taxon-name></italic> group (<tp:taxon-name><tp:taxon-name-part taxon-name-part-type="order">Squamata</tp:taxon-name-part></tp:taxon-name>, <tp:taxon-name><tp:taxon-name-part taxon-name-part-type="family">Gekkonidae</tp:taxon-name-part></tp:taxon-name>) with descriptions of four new species from Thailand</article-title><source>Zookeys</source><day>15</day><month>11</month><year>2022</year><volume>1129</volume><fpage>109</fpage><lpage>162</lpage><pub-id pub-id-type="doi">10.3897/zookeys.1129.90535</pub-id></mixed-citation></tp:treatment-meta><tp:nomenclature><label>﻿</label><tp:taxon-name>
              <object-id xmlns:xlink="http://www.w3.org/1999/xlink" content-type="arpha" xlink:type="simple">7E67190E-06B0-564C-B4C8-E5A323705A73</object-id>
              <tp:taxon-name-part taxon-name-part-type="genus" reg="Cyrtodactylus">Cyrtodactylus</tp:taxon-name-part>
              <tp:taxon-name-part taxon-name-part-type="species" reg="kochangensis">kochangensis</tp:taxon-name-part>
              <object-id xmlns:xlink="http://www.w3.org/1999/xlink" content-type="zoobank" xlink:type="simple">https://zoobank.org/96DF655B-BBB7-4C06-9418-744EBCD14703</object-id>
            </tp:taxon-name><tp:taxon-status xmlns:xlink="http://www.w3.org/1999/xlink" xlink:type="simple">sp. nov.</tp:taxon-status><xref ref-type="fig" rid="F10">Fig. 10 Suggested Common Name: Ko Chang Bent-toed Gecko</xref></tp:nomenclature><tp:treatment-sec sec-type="Holotype" id="SECID0E2JDM"><title>Holotype.</title><p>Adult female ZMKU R 00945 from Ko Chang Island, Ko Phayam Subdistrict, Mueang Ranong District, Ranong Province, Thailand (<named-content xmlns:xlink="http://www.w3.org/1999/xlink" content-type="dwc:verbatimCoordinates" xlink:type="simple"><named-content content-type="geo-json" specific-use="{&#34;type&#34;:&#34;Point&#34;,&#34;coordinates&#34;:[98.439990,9.824110]}" id="NCID0EEKDM" xlink:type="simple">9.82411°N, 98.43999°E</named-content></named-content>, 36 m a.s.l.), collected by Siriporn Yodthong, Natee Ampai, Attapol Rujirawan, and Piyawan Puanprapai on 8 July 2017.</p></tp:treatment-sec><tp:treatment-sec sec-type="material" id="SECID0EJKDM"><title>Additional material examined.</title><p><tp:taxon-name><tp:taxon-name-part taxon-name-part-type="genus" reg="Cyrtodactylus">Cyrtodactylus</tp:taxon-name-part><tp:taxon-name-part taxon-name-part-type="uncertainty-rank">cf.</tp:taxon-name-part><tp:taxon-name-part taxon-name-part-type="species" reg="kochangensis">kochangensis</tp:taxon-name-part></tp:taxon-name> sp. nov. adult male THNHM 01667 from Khlong Naka Wildlife Sanctuary, Suk Samran District, Ranong Province, Thailand (~N 9.4596, E 98.5044, elevation unknown), collected by Yodchaiy Chuaynkern between 28 December 2000 and 2 January 2001.</p></tp:treatment-sec><tp:treatment-sec sec-type="diagnosis" id="SECID0E3KDM"><title>Diagnosis</title><p><bold>(based on the holotype).</bold><italic><tp:taxon-name><tp:taxon-name-part taxon-name-part-type="genus" reg="Cyrtodactylus">Cyrtodactylus</tp:taxon-name-part><tp:taxon-name-part taxon-name-part-type="species" reg="kochangensis">kochangensis</tp:taxon-name-part></tp:taxon-name></italic> sp. nov. can be separated from all other species of the <italic><tp:taxon-name><tp:taxon-name-part taxon-name-part-type="genus" reg="Cyrtodactylus"/><tp:taxon-name-part taxon-name-part-type="species" reg="brevipalmatus">brevipalmatus</tp:taxon-name-part></tp:taxon-name></italic> group by the combination of having 12 or 13 supralabials, nine infralabials, 34 paravertebral tubercles, 14 rows of longitudinally arranged tubercles, 35 transverse rows of ventrals, 172 longitudinal rows of ventrals, 8 or 9 expanded subdigital lamellae on the fourth toe, 11 or 12 unexpanded subdigital lamellae on the fourth toe, 19–21 total subdigital lamellae on the fourth toe; eight expanded subdigital lamellae on the fourth finger, ten unexpanded subdigital lamellae on the fourth finger, 18 total subdigital lamellae on the fourth finger; 12 total enlarged femoral scales; 12 enlarged precloacal scales; enlarged femoral and enlarged precloacal scales not continuous; proximal femoral scales less than one-half the size of the distal femorals; small tubercles on forelimbs and flanks; large dorsolateral caudal tubercles and a wide ventrolateral caudal fringe not composed homogeneous scales; tail square in cross-section; slightly enlarged paired medial subcaudals not posteromedially furrowed; maximum <abbrev xmlns:xlink="http://www.w3.org/1999/xlink" xlink:title="snout-vent length" id="ABBRID0EZLDM" xlink:type="simple">SVL</abbrev> 60.1 mm; five dark transverse body bands (Tables <xref ref-type="table" rid="T4">4</xref>, <xref ref-type="table" rid="T5">5</xref>).</p></tp:treatment-sec><tp:treatment-sec sec-type="description" id="SECID0EFMDM"><title>Description of holotype</title><p><bold>(Fig. <xref ref-type="fig" rid="F10">10</xref>).</bold> Adult female <abbrev xmlns:xlink="http://www.w3.org/1999/xlink" xlink:title="snout-vent length" id="ABBRID0ESMDM" xlink:type="simple">SVL</abbrev> 60.1 mm; head moderate in length (<abbrev xmlns:xlink="http://www.w3.org/1999/xlink" xlink:title="head length" id="ABBRID0EWMDM" xlink:type="simple">HL</abbrev>/<abbrev xmlns:xlink="http://www.w3.org/1999/xlink" xlink:title="snout-vent length" id="ABBRID0E1MDM" xlink:type="simple">SVL</abbrev> 0.29), width (<abbrev xmlns:xlink="http://www.w3.org/1999/xlink" xlink:title="head width" id="ABBRID0E5MDM" xlink:type="simple">HW</abbrev>/<abbrev xmlns:xlink="http://www.w3.org/1999/xlink" xlink:title="head length" id="ABBRID0ECNDM" xlink:type="simple">HL</abbrev> 0.67), depth (<abbrev xmlns:xlink="http://www.w3.org/1999/xlink" xlink:title="head depth" id="ABBRID0EGNDM" xlink:type="simple">HD</abbrev>/<abbrev xmlns:xlink="http://www.w3.org/1999/xlink" xlink:title="head length" id="ABBRID0EKNDM" xlink:type="simple">HL</abbrev> 0.38), distinct from neck, triangular in dorsal profile; lores flat anteriorly, weakly inflated posteriorly; prefrontal region slightly concave; canthus rostralis rounded; snout elongate (<abbrev xmlns:xlink="http://www.w3.org/1999/xlink" xlink:title="eye to snout distance or snout length" id="ABBRID0EONDM" xlink:type="simple">ES</abbrev>/<abbrev xmlns:xlink="http://www.w3.org/1999/xlink" xlink:title="head length" id="ABBRID0ESNDM" xlink:type="simple">HL</abbrev> 0.40), rounded in dorsal profile; eye large (<abbrev xmlns:xlink="http://www.w3.org/1999/xlink" xlink:title="eye diameter" id="ABBRID0EWNDM" xlink:type="simple">ED</abbrev>/<abbrev xmlns:xlink="http://www.w3.org/1999/xlink" xlink:title="head length" id="ABBRID0E1NDM" xlink:type="simple">HL</abbrev> 0.24); ear opening subcircular, small; eye to ear distance greater than diameter of eye; rostral rectangular, furrowed dorsally, bordered posteriorly by large left and right supranasals and one slightly smaller azygous internasal, bordered laterally by first supralabials; external nares bordered anteriorly by rostral, dorsally by large supranasal, posteriorly by two slightly smaller postnasals, bordered ventrally by first supralabial; 12R/13L rectangular supralabials tapering smoothly to below eye; 9R/9L infralabials tapering smoothly to below eye; scales of rostrum and lores domed, slightly larger than granular scales on top of head and occiput; scales of occiput intermixed with distinct, small tubercles; superciliaries subrectangular, largest anteriorly; mental triangular, bordered laterally by first infralabials and posteriorly by large left and right trapazoidal postmentals contacting medially for approximately 40% of their length posterior to mental; one row of six (R,L) slightly enlarged sublabials extending posteriorly fifth infralabials, subsequent sublabials much smaller; gular and throat scales small, granular, grading posteriorly into slightly larger, flatter, smooth, imbricate, pectoral and ventral scales.</p><fig id="F10" position="float" orientation="portrait"><object-id xmlns:xlink="http://www.w3.org/1999/xlink" content-type="doi" xlink:type="simple">10.3897/zookeys.1129.90535.figure10</object-id><object-id xmlns:xlink="http://www.w3.org/1999/xlink" content-type="arpha" xlink:type="simple">CD090ADE-34AC-506C-A2AD-9D04153C1156</object-id><label>Figure 10.</label><caption><p>Holotype of <italic><tp:taxon-name><tp:taxon-name-part taxon-name-part-type="genus" reg="Cyrtodactylus">Cyrtodactylus</tp:taxon-name-part><tp:taxon-name-part taxon-name-part-type="species" reg="kochangensis">kochangensis</tp:taxon-name-part></tp:taxon-name></italic> sp. nov. ZMKU R 00945 (field no. AA 04439) from Thailand, Ranong Province, Mueng Ranong District, Ko Phayam Subdistrict, Ko Chang <bold>A</bold> dorsal view <bold>B</bold> ventral view <bold>C</bold> dorsal view of head <bold>D</bold> ventral view of femoral and precloacal regions <bold>E</bold> dorsal view of tail <bold>F</bold> ventral view of tail <bold>G</bold> holotype in life.</p></caption><graphic xmlns:xlink="http://www.w3.org/1999/xlink" xlink:href="zookeys-1129-109_article-90535__-g010.jpg" position="float" orientation="portrait" xlink:type="simple" id="oo_769831.jpg"><uri content-type="original_file" xlink:type="simple">https://binary.pensoft.net/fig/769831</uri></graphic></fig><p>Body relatively short (<abbrev xmlns:xlink="http://www.w3.org/1999/xlink" xlink:title="axilla to groin length" id="ABBRID0EGPDM" xlink:type="simple">AG</abbrev>/<abbrev xmlns:xlink="http://www.w3.org/1999/xlink" xlink:title="snout-vent length" id="ABBRID0EKPDM" xlink:type="simple">SVL</abbrev> 0.48) with well-defined ventrolateral folds; dorsal scales small, granular, interspersed with larger conical, semi-regularly arranged, weakly keeled tubercles; tubercles extend from occipital region onto base of tail and slightly beyond as paravertebral rows; tubercles of nape and occiput smaller than those on body; approximately 14 longitudinal rows of tubercles at midbody; approximately 34 paravertebral tubercles; tubercles on upper flanks smaller than those on dorsum; approximately 35 longitudinal rows of flat, imbricate, ventral scales much larger than dorsal scales; approximately 172 transverse rows of ventral scales; no pore-bearing, precloacal scales; 12 enlarged precloacal scales; no deep precloacal groove or depression; and approximately three rows of post-precloacal scales on midline.</p><p>Forelimbs moderate in stature, relatively short (<abbrev xmlns:xlink="http://www.w3.org/1999/xlink" xlink:title="forearm length" id="ABBRID0EQPDM" xlink:type="simple">ForL</abbrev>/<abbrev xmlns:xlink="http://www.w3.org/1999/xlink" xlink:title="snout-vent length" id="ABBRID0EUPDM" xlink:type="simple">SVL</abbrev> 0.13); granular scales of forearm slightly larger than those on body, interspersed with tubercles; palmar scales rounded, slightly raised; digits well-developed, relatively short, inflected at basal interphalangeal joints; digits narrower distal to inflections; subdigital lamellae wide, transversely expanded proximal to joint inflections, narrower transverse lamellae distal to joint inflections; claws well-developed, claw base sheathed by a dorsal and ventral scale; 8R/8L expanded and 10R/10L unexpanded lamellae beneath the fourth finger; hind limbs larger and thicker than forelimbs, moderate in length (<abbrev xmlns:xlink="http://www.w3.org/1999/xlink" xlink:title="tibia length" id="ABBRID0EYPDM" xlink:type="simple">TibL</abbrev>/<abbrev xmlns:xlink="http://www.w3.org/1999/xlink" xlink:title="snout-vent length" id="ABBRID0E3PDM" xlink:type="simple">SVL</abbrev> 0.14), covered dorsally by granular scales interspersed with moderately sized, conical tubercles dorsally and posteriorly and anteriorly by flat, slightly larger, subimbricate scales; ventral scales of thigh flat, subimbricate, larger than dorsals; subtibial scales flat, imbricate; no pore-bearing femoral scales; 6R/6L enlarged femoral scales; enlarged femoral scales not contiguous with enlarged precloacal scales, terminating distally at knee; proximal femoral scales smaller than distal femorals, the former forming an abrupt union with much smaller, rounded, ventral scales of posteroventral margin of thigh; plantar scales flat; digits relatively long, well-developed, inflected at basal interphalangeal joints; 9R/8L wide, transversely expanded subdigital lamellae on the fourth toe proximal to joint inflection that extend onto sole, and 12R/11L unexpanded lamellae beneath the fourth toe; and claws well-developed, sheathed by a dorsal and ventral scale at base.</p><p>Tail original (but in two pieces), long 80.3 mm (<abbrev xmlns:xlink="http://www.w3.org/1999/xlink" xlink:title="tail length" id="ABBRID0ECQDM" xlink:type="simple">TL</abbrev>/<abbrev xmlns:xlink="http://www.w3.org/1999/xlink" xlink:title="snout-vent length" id="ABBRID0EGQDM" xlink:type="simple">SVL</abbrev> 1.34), 4.0 mm in width at base, tapering to a point; nearly square in cross-section; dorsal scales flat, square bearing tubercles forming paravertebral rows and large tubercles forming a dorsolateral longitudinal row; slightly larger, posteriorly directed, semi-spinose tubercles forming wide distinct ventrolateral caudal fringe; scales of ventrolateral fringe generally interspersed at regular intervals with larger spinose scales; medial subcaudal scales paired, slightly enlarged; subcaudals, larger than dorsal caudal scales; base of tail bearing hemipenial swellings; one conical postcloacal tubercle at base of hemipenial swellings; and postcloacal scales flat, imbricate.</p></tp:treatment-sec><tp:treatment-sec sec-type="Coloration in life" id="SECID0EKQDM"><title>Coloration in life</title><p><bold>(Fig. <xref ref-type="fig" rid="F10">10</xref>).</bold> Ground color of the head, body, limbs, and tail pale brown; faint, diffuse mottling on rostrum; lores darkly colored; wide, distinct, pale-colored postorbital stripe; nuchal band faint, bearing two posterior projections; three very faint, wide, irregularly shaped body bands between limb insertions edged in slightly darker brown; band interspaces bearing irregularly shaped, faint, dark-colored markings; dark-colored speckling on limbs and digits; digits bearing pale-colored bands; four wide, faint, dark-colored caudal bands separated by three pale-colored bands on original portion of tail; all caudal bands encircle tail; all ventral surfaces beige, generally immaculate; and iris orangish to coppery in color.</p></tp:treatment-sec><tp:treatment-sec sec-type="variation" id="SECID0EXQDM"><title>Variation.</title><p>The additional specimen (THNHM 01667) closely approximates the holotype in overall coloration and pattern except that it is more boldly marked. It has four dark-colored body bands as opposed to three and a complete original tail bearing eight dark-colored and seven pale-colored bands. The pale-colored postorbital stripe is slightly thinner and less distinct. Meristic and morphometric differences are listed in Table <xref ref-type="table" rid="T5">5</xref>. Given its overall morphological and color pattern similarities and close geographic proximity to the holotype (~ 40 km), we consider this individual as <tp:taxon-name><tp:taxon-name-part taxon-name-part-type="genus" reg="Cyrtodactylus">C.</tp:taxon-name-part><tp:taxon-name-part taxon-name-part-type="uncertainty-rank">cf.</tp:taxon-name-part><tp:taxon-name-part taxon-name-part-type="species" reg="kochangensis">kochangensis</tp:taxon-name-part></tp:taxon-name> sp. nov. pending genetic data.</p></tp:treatment-sec><tp:treatment-sec sec-type="distribution" id="SECID0EORDM"><title>Distribution.</title><p><italic><tp:taxon-name><tp:taxon-name-part taxon-name-part-type="genus" reg="Cyrtodactylus">Cyrtodactylus</tp:taxon-name-part><tp:taxon-name-part taxon-name-part-type="species" reg="kochangensis">kochangensis</tp:taxon-name-part></tp:taxon-name></italic> sp. nov. is currently known only from the type locality at Ko Chang Island, Ko Phayam Subdistrict, Mueang Ranong District, Ranong Province, Thailand. The additional population of pending species status occurs in the Khlong Naka Wildlife Sanctuary, Suk Samran District Ranong Province.</p></tp:treatment-sec><tp:treatment-sec sec-type="etymology" id="SECID0E6RDM"><title>Etymology.</title><p>The specific epithet <italic>kochangensis</italic> is in reference to the type locality, Ko Chang, Ranong Province, Thailand</p></tp:treatment-sec><tp:treatment-sec sec-type="comparisons" id="SECID0EHSDM"><title>Comparisons</title><p><bold>(based on the holotype)</bold>. <italic><tp:taxon-name><tp:taxon-name-part taxon-name-part-type="genus" reg="Cyrtodactylus">Cyrtodactylus</tp:taxon-name-part><tp:taxon-name-part taxon-name-part-type="species" reg="kochangensis">kochangensis</tp:taxon-name-part></tp:taxon-name></italic> sp. nov. forms a clade with the sister species <italic><tp:taxon-name><tp:taxon-name-part taxon-name-part-type="genus" reg="Cyrtodactylus">Cyrtodactylus</tp:taxon-name-part><tp:taxon-name-part taxon-name-part-type="species" reg="rivularis">rivularis</tp:taxon-name-part></tp:taxon-name></italic> sp. nov. and <italic><tp:taxon-name><tp:taxon-name-part taxon-name-part-type="genus" reg="Cyrtodactylus">C.</tp:taxon-name-part><tp:taxon-name-part taxon-name-part-type="species" reg="rukhadeva">rukhadeva</tp:taxon-name-part></tp:taxon-name></italic> (Fig. <xref ref-type="fig" rid="F2">2</xref>) from which it differs by an uncorrected pairwise sequence divergence of 12.00–12.52% and 12.52–13.68%, respectively (Table <xref ref-type="table" rid="T2">2</xref>) and it and <tp:taxon-name><tp:taxon-name-part taxon-name-part-type="genus" reg="Cyrtodactylus">C.</tp:taxon-name-part><tp:taxon-name-part taxon-name-part-type="uncertainty-rank">cf.</tp:taxon-name-part><tp:taxon-name-part taxon-name-part-type="species" reg="kochangensis">kochangensis</tp:taxon-name-part></tp:taxon-name> sp. nov. are separated from <italic><tp:taxon-name><tp:taxon-name-part taxon-name-part-type="genus" reg="Cyrtodactylus">C.</tp:taxon-name-part><tp:taxon-name-part taxon-name-part-type="species" reg="rukhadeva">rukhadeva</tp:taxon-name-part></tp:taxon-name></italic> and <italic><tp:taxon-name><tp:taxon-name-part taxon-name-part-type="genus" reg="Cyrtodactylus">Cyrtodactylus</tp:taxon-name-part><tp:taxon-name-part taxon-name-part-type="species" reg="rivularis">rivularis</tp:taxon-name-part></tp:taxon-name></italic> sp. nov. by geographic distance of no less than ~280–470 km (Fig. <xref ref-type="fig" rid="F1">1</xref>). The small sample size (<italic>N</italic> = 1) precludes it from statistical analyses, however at this point, it differs from <italic><tp:taxon-name><tp:taxon-name-part taxon-name-part-type="genus" reg="Cyrtodactylus">C.</tp:taxon-name-part><tp:taxon-name-part taxon-name-part-type="species" reg="rukhadeva">rukhadeva</tp:taxon-name-part></tp:taxon-name></italic> and <tp:taxon-name><tp:taxon-name-part taxon-name-part-type="genus" reg="Cyrtodactylus">C.</tp:taxon-name-part><tp:taxon-name-part taxon-name-part-type="uncertainty-rank">cf.</tp:taxon-name-part><tp:taxon-name-part taxon-name-part-type="species" reg="rukhadeva">rukhadeva</tp:taxon-name-part></tp:taxon-name> in having 34 <abbrev xmlns:xlink="http://www.w3.org/1999/xlink" xlink:title="number of paravertebral tubercles" id="ABBRID0EZVDM" xlink:type="simple">PVT</abbrev> versus 26–30; 14 <abbrev xmlns:xlink="http://www.w3.org/1999/xlink" xlink:title="number of longitudinal rows of body tubercles" id="ABBRID0E4VDM" xlink:type="simple">LRT</abbrev> versus 18–20; 172 <abbrev xmlns:xlink="http://www.w3.org/1999/xlink" xlink:title="number of transverse rows of ventral scales" id="ABBRID0EBWDM" xlink:type="simple">VSM</abbrev> versus 152–165; 12 <abbrev xmlns:xlink="http://www.w3.org/1999/xlink" xlink:title="total number of enlarged femoral scales" id="ABBRID0EFWDM" xlink:type="simple">FS</abbrev> versus 13–18; 12 <abbrev xmlns:xlink="http://www.w3.org/1999/xlink" xlink:title="number of enlarged precloacal scales" id="ABBRID0EJWDM" xlink:type="simple">PCS</abbrev> versus 13–17 and 1 PCT versus 2 or 3, collectively. From <italic><tp:taxon-name><tp:taxon-name-part taxon-name-part-type="genus" reg="Cyrtodactylus">C.</tp:taxon-name-part><tp:taxon-name-part taxon-name-part-type="species" reg="rukhadeva">rukhadeva</tp:taxon-name-part></tp:taxon-name></italic> by having 12 <abbrev xmlns:xlink="http://www.w3.org/1999/xlink" xlink:title="total number of enlarged femoral scales" id="ABBRID0EYWDM" xlink:type="simple">FS</abbrev> versus 16 or 17; and five <abbrev xmlns:xlink="http://www.w3.org/1999/xlink" xlink:title="and the number of dark body bands" id="ABBRID0E3WDM" xlink:type="simple">BB</abbrev> versus three. From <italic><tp:taxon-name><tp:taxon-name-part taxon-name-part-type="genus" reg="Cyrtodactylus">Cyrtodactylus</tp:taxon-name-part><tp:taxon-name-part taxon-name-part-type="species" reg="rivularis">rivularis</tp:taxon-name-part></tp:taxon-name></italic> sp. nov. it differs in having 14 <abbrev xmlns:xlink="http://www.w3.org/1999/xlink" xlink:title="number of longitudinal rows of body tubercles" id="ABBRID0ELXDM" xlink:type="simple">LRT</abbrev> versus 18–20; 172 <abbrev xmlns:xlink="http://www.w3.org/1999/xlink" xlink:title="number of transverse rows of ventral scales" id="ABBRID0EPXDM" xlink:type="simple">VSM</abbrev> versus 160–166; 12 <abbrev xmlns:xlink="http://www.w3.org/1999/xlink" xlink:title="total number of enlarged femoral scales" id="ABBRID0ETXDM" xlink:type="simple">FS</abbrev> versus 14–16; and five <abbrev xmlns:xlink="http://www.w3.org/1999/xlink" xlink:title="and the number of dark body bands" id="ABBRID0EXXDM" xlink:type="simple">BB</abbrev> versus three or four. Discrete differences between <italic><tp:taxon-name><tp:taxon-name-part taxon-name-part-type="genus" reg="Cyrtodactylus">Cyrtodactylus</tp:taxon-name-part><tp:taxon-name-part taxon-name-part-type="species" reg="kochangensis">kochangensis</tp:taxon-name-part></tp:taxon-name></italic> sp. nov. and <tp:taxon-name><tp:taxon-name-part taxon-name-part-type="genus" reg="Cyrtodactylus">C.</tp:taxon-name-part><tp:taxon-name-part taxon-name-part-type="uncertainty-rank">cf.</tp:taxon-name-part><tp:taxon-name-part taxon-name-part-type="species" reg="kochangensis">kochangensis</tp:taxon-name-part></tp:taxon-name> sp. nov. and all other species and populations are presented in Tables <xref ref-type="table" rid="T4">4</xref>, <xref ref-type="table" rid="T5">5</xref>.</p></tp:treatment-sec><tp:treatment-sec sec-type="natural history" id="SECID0E2YDM"><title>Natural history.</title><p>The holotype (ZMKU R 00945) was collected at night (2107 h) among branches of a small tree approximately 100 cm above the ground at 36 m elevation with a temperature of 28.6 °C and relative humidity of 83.9%. The surrounding habitat was dry evergreen forest with a rocky stream nearby (Fig. <xref ref-type="fig" rid="F11">11</xref>). The new species was found to co-occur with two other species of gekkonid lizards, <italic><tp:taxon-name><tp:taxon-name-part taxon-name-part-type="genus" reg="Cyrtodactylus">Cyrtodactylus</tp:taxon-name-part><tp:taxon-name-part taxon-name-part-type="species" reg="oldhami">oldhami</tp:taxon-name-part></tp:taxon-name></italic> (Theobald, 1876) and <italic><tp:taxon-name><tp:taxon-name-part taxon-name-part-type="genus" reg="Gekko">Gekko</tp:taxon-name-part><tp:taxon-name-part taxon-name-part-type="species" reg="tokehos">tokehos</tp:taxon-name-part></tp:taxon-name></italic> (Grismer, Wood, Grismer, Quah, Thy, Phimmachak, Sivongxay, Seateun, Stuart, Siler, Mulcahy, Anamza &amp; Brown, 2019).</p><fig id="F11" position="float" orientation="portrait"><object-id xmlns:xlink="http://www.w3.org/1999/xlink" content-type="doi" xlink:type="simple">10.3897/zookeys.1129.90535.figure11</object-id><object-id xmlns:xlink="http://www.w3.org/1999/xlink" content-type="arpha" xlink:type="simple">48F00AFB-8559-56D9-AEC0-41F79C090107</object-id><label>Figure 11.</label><caption><p>Habitat of <italic><tp:taxon-name><tp:taxon-name-part taxon-name-part-type="genus" reg="Cyrtodactylus">Cyrtodactylus</tp:taxon-name-part><tp:taxon-name-part taxon-name-part-type="species" reg="kochangensis">kochangensis</tp:taxon-name-part></tp:taxon-name></italic> sp. nov. at Thailand, Ranong Province, Mueng Ranong District, Ko Phayam Subdistrict, Ko Chang.</p></caption><graphic xmlns:xlink="http://www.w3.org/1999/xlink" xlink:href="zookeys-1129-109_article-90535__-g011.jpg" position="float" orientation="portrait" xlink:type="simple" id="oo_769832.jpg"><uri content-type="original_file" xlink:type="simple">https://binary.pensoft.net/fig/769832</uri></graphic></fig></tp:treatment-sec><tp:treatment-sec><!--Section generated to contain objects referenced in tp:taxon-treatment.--><table-wrap id="T4" position="float" orientation="portrait"><label>Table 4.</label><caption><p>Summary statistics of the normalized morphometric data for the putative species of the <italic><tp:taxon-name><tp:taxon-name-part taxon-name-part-type="genus" reg="Cyrtodactylus">Cyrtodactylus</tp:taxon-name-part><tp:taxon-name-part taxon-name-part-type="species" reg="brevipalmatus">brevipalmatus</tp:taxon-name-part></tp:taxon-name></italic> group. SD = ± standard deviation. Character abbreviations are listed in the Materials and methods.</p></caption><table id="TID0E6TDI" rules="all"><tbody><tr><th rowspan="1" colspan="1">Species</th><th rowspan="1" colspan="1">
                      <abbrev xmlns:xlink="http://www.w3.org/1999/xlink" xlink:title="snout-vent length" id="ABBRID0EAMCI" xlink:type="simple">SVL</abbrev>
                    </th><th rowspan="1" colspan="1">
                      <abbrev xmlns:xlink="http://www.w3.org/1999/xlink" xlink:title="axilla to groin length" id="ABBRID0EIMCI" xlink:type="simple">AG</abbrev>
                    </th><th rowspan="1" colspan="1">
                      <abbrev xmlns:xlink="http://www.w3.org/1999/xlink" xlink:title="humeral length" id="ABBRID0EQMCI" xlink:type="simple">HumL</abbrev>
                    </th><th rowspan="1" colspan="1">
                      <abbrev xmlns:xlink="http://www.w3.org/1999/xlink" xlink:title="forearm length" id="ABBRID0EYMCI" xlink:type="simple">ForL</abbrev>
                    </th><th rowspan="1" colspan="1">
                      <abbrev xmlns:xlink="http://www.w3.org/1999/xlink" xlink:title="femur length" id="ABBRID0EANCI" xlink:type="simple">FemL</abbrev>
                    </th><th rowspan="1" colspan="1">
                      <abbrev xmlns:xlink="http://www.w3.org/1999/xlink" xlink:title="tibia length" id="ABBRID0EINCI" xlink:type="simple">TibL</abbrev>
                    </th><th rowspan="1" colspan="1">
                      <abbrev xmlns:xlink="http://www.w3.org/1999/xlink" xlink:title="head length" id="ABBRID0EQNCI" xlink:type="simple">HL</abbrev>
                    </th><th rowspan="1" colspan="1">
                      <abbrev xmlns:xlink="http://www.w3.org/1999/xlink" xlink:title="head width" id="ABBRID0EYNCI" xlink:type="simple">HW</abbrev>
                    </th><th rowspan="1" colspan="1">
                      <abbrev xmlns:xlink="http://www.w3.org/1999/xlink" xlink:title="head depth" id="ABBRID0EAOCI" xlink:type="simple">HD</abbrev>
                    </th><th rowspan="1" colspan="1">
                      <abbrev xmlns:xlink="http://www.w3.org/1999/xlink" xlink:title="eye diameter" id="ABBRID0EIOCI" xlink:type="simple">ED</abbrev>
                    </th><th rowspan="1" colspan="1">
                      <abbrev xmlns:xlink="http://www.w3.org/1999/xlink" xlink:title="eye to ear distance" id="ABBRID0EQOCI" xlink:type="simple">EE</abbrev>
                    </th><th rowspan="1" colspan="1">
                      <abbrev xmlns:xlink="http://www.w3.org/1999/xlink" xlink:title="eye to snout distance or snout length" id="ABBRID0EYOCI" xlink:type="simple">ES</abbrev>
                    </th><th rowspan="1" colspan="1">
                      <abbrev xmlns:xlink="http://www.w3.org/1999/xlink" xlink:title="eye to nostril distance" id="ABBRID0EAPCI" xlink:type="simple">EN</abbrev>
                    </th><th rowspan="1" colspan="1">
                      <abbrev xmlns:xlink="http://www.w3.org/1999/xlink" xlink:title="interorbital distance" id="ABBRID0EIPCI" xlink:type="simple">IO</abbrev>
                    </th><th rowspan="1" colspan="1">
                      <abbrev xmlns:xlink="http://www.w3.org/1999/xlink" xlink:title="and ear length" id="ABBRID0EQPCI" xlink:type="simple">EL</abbrev>
                    </th><th rowspan="1" colspan="1">
                      <abbrev xmlns:xlink="http://www.w3.org/1999/xlink" xlink:title="internarial distance" id="ABBRID0EYPCI" xlink:type="simple">IN</abbrev>
                    </th></tr><tr><td rowspan="1" colspan="17"><bold><italic><tp:taxon-name><tp:taxon-name-part taxon-name-part-type="genus" reg="Cyrtodactylus">C.</tp:taxon-name-part><tp:taxon-name-part taxon-name-part-type="species" reg="brevipalmatus">brevipalmatus</tp:taxon-name-part></tp:taxon-name></italic></bold> (<italic>N</italic> = 5)</td></tr><tr><td rowspan="1" colspan="1">Mean</td><td rowspan="1" colspan="1">1.82</td><td rowspan="1" colspan="1">1.49</td><td rowspan="1" colspan="1">0.96</td><td rowspan="1" colspan="1">0.96</td><td rowspan="1" colspan="1">1.06</td><td rowspan="1" colspan="1">1.02</td><td rowspan="1" colspan="1">1.27</td><td rowspan="1" colspan="1">1.10</td><td rowspan="1" colspan="1">0.87</td><td rowspan="1" colspan="1">0.67</td><td rowspan="1" colspan="1">0.75</td><td rowspan="1" colspan="1">0.86</td><td rowspan="1" colspan="1">0.73</td><td rowspan="1" colspan="1">0.68</td><td rowspan="1" colspan="1">0.07</td><td rowspan="1" colspan="1">0.32</td></tr><tr><td rowspan="1" colspan="1">SD</td><td rowspan="1" colspan="1">0.020</td><td rowspan="1" colspan="1">0.027</td><td rowspan="1" colspan="1">0.031</td><td rowspan="1" colspan="1">0.023</td><td rowspan="1" colspan="1">0.024</td><td rowspan="1" colspan="1">0.036</td><td rowspan="1" colspan="1">0.012</td><td rowspan="1" colspan="1">0.006</td><td rowspan="1" colspan="1">0.017</td><td rowspan="1" colspan="1">0.041</td><td rowspan="1" colspan="1">0.025</td><td rowspan="1" colspan="1">0.008</td><td rowspan="1" colspan="1">0.019</td><td rowspan="1" colspan="1">0.043</td><td rowspan="1" colspan="1">0.058</td><td rowspan="1" colspan="1">0.041</td></tr><tr><td rowspan="1" colspan="1">Lower</td><td rowspan="1" colspan="1">1.80</td><td rowspan="1" colspan="1">1.46</td><td rowspan="1" colspan="1">0.92</td><td rowspan="1" colspan="1">0.92</td><td rowspan="1" colspan="1">1.02</td><td rowspan="1" colspan="1">0.97</td><td rowspan="1" colspan="1">1.25</td><td rowspan="1" colspan="1">1.10</td><td rowspan="1" colspan="1">0.86</td><td rowspan="1" colspan="1">0.63</td><td rowspan="1" colspan="1">0.71</td><td rowspan="1" colspan="1">0.85</td><td rowspan="1" colspan="1">0.70</td><td rowspan="1" colspan="1">0.62</td><td rowspan="1" colspan="1">-0.02</td><td rowspan="1" colspan="1">0.25</td></tr><tr><td rowspan="1" colspan="1">Upper</td><td rowspan="1" colspan="1">1.85</td><td rowspan="1" colspan="1">1.52</td><td rowspan="1" colspan="1">0.99</td><td rowspan="1" colspan="1">0.98</td><td rowspan="1" colspan="1">1.09</td><td rowspan="1" colspan="1">1.07</td><td rowspan="1" colspan="1">1.29</td><td rowspan="1" colspan="1">1.11</td><td rowspan="1" colspan="1">0.89</td><td rowspan="1" colspan="1">0.73</td><td rowspan="1" colspan="1">0.77</td><td rowspan="1" colspan="1">0.87</td><td rowspan="1" colspan="1">0.75</td><td rowspan="1" colspan="1">0.73</td><td rowspan="1" colspan="1">0.13</td><td rowspan="1" colspan="1">0.36</td></tr><tr><td rowspan="1" colspan="17"><bold><italic><tp:taxon-name><tp:taxon-name-part taxon-name-part-type="genus" reg="Cyrtodactylus">C.</tp:taxon-name-part><tp:taxon-name-part taxon-name-part-type="species" reg="elok">elok</tp:taxon-name-part></tp:taxon-name></italic></bold> (<italic>N</italic> = 4)</td></tr><tr><td rowspan="1" colspan="1">Mean</td><td rowspan="1" colspan="1">1.91</td><td rowspan="1" colspan="1">1.59</td><td rowspan="1" colspan="1">0.80</td><td rowspan="1" colspan="1">1.05</td><td rowspan="1" colspan="1">1.14</td><td rowspan="1" colspan="1">1.13</td><td rowspan="1" colspan="1">1.34</td><td rowspan="1" colspan="1">1.20</td><td rowspan="1" colspan="1">1.00</td><td rowspan="1" colspan="1">0.71</td><td rowspan="1" colspan="1">0.83</td><td rowspan="1" colspan="1">0.95</td><td rowspan="1" colspan="1">0.79</td><td rowspan="1" colspan="1">0.70</td><td rowspan="1" colspan="1">0.19</td><td rowspan="1" colspan="1">0.43</td></tr><tr><td rowspan="1" colspan="1">SD</td><td rowspan="1" colspan="1">0.016</td><td rowspan="1" colspan="1">0.012</td><td rowspan="1" colspan="1">0.341</td><td rowspan="1" colspan="1">0.026</td><td rowspan="1" colspan="1">0.022</td><td rowspan="1" colspan="1">0.024</td><td rowspan="1" colspan="1">0.001</td><td rowspan="1" colspan="1">0.012</td><td rowspan="1" colspan="1">0.008</td><td rowspan="1" colspan="1">0.017</td><td rowspan="1" colspan="1">0.020</td><td rowspan="1" colspan="1">0.008</td><td rowspan="1" colspan="1">0.010</td><td rowspan="1" colspan="1">0.070</td><td rowspan="1" colspan="1">0.062</td><td rowspan="1" colspan="1">0.033</td></tr><tr><td rowspan="1" colspan="1">Lower</td><td rowspan="1" colspan="1">1.89</td><td rowspan="1" colspan="1">1.57</td><td rowspan="1" colspan="1">0.34</td><td rowspan="1" colspan="1">1.02</td><td rowspan="1" colspan="1">1.11</td><td rowspan="1" colspan="1">1.10</td><td rowspan="1" colspan="1">1.34</td><td rowspan="1" colspan="1">1.18</td><td rowspan="1" colspan="1">0.98</td><td rowspan="1" colspan="1">0.68</td><td rowspan="1" colspan="1">0.81</td><td rowspan="1" colspan="1">0.94</td><td rowspan="1" colspan="1">0.78</td><td rowspan="1" colspan="1">0.61</td><td rowspan="1" colspan="1">0.15</td><td rowspan="1" colspan="1">0.40</td></tr><tr><td rowspan="1" colspan="1">Upper</td><td rowspan="1" colspan="1">1.93</td><td rowspan="1" colspan="1">1.60</td><td rowspan="1" colspan="1">1.09</td><td rowspan="1" colspan="1">1.08</td><td rowspan="1" colspan="1">1.16</td><td rowspan="1" colspan="1">1.15</td><td rowspan="1" colspan="1">1.34</td><td rowspan="1" colspan="1">1.21</td><td rowspan="1" colspan="1">1.00</td><td rowspan="1" colspan="1">0.72</td><td rowspan="1" colspan="1">0.85</td><td rowspan="1" colspan="1">0.95</td><td rowspan="1" colspan="1">0.80</td><td rowspan="1" colspan="1">0.76</td><td rowspan="1" colspan="1">0.28</td><td rowspan="1" colspan="1">0.48</td></tr><tr><td rowspan="1" colspan="17"><bold><italic><tp:taxon-name><tp:taxon-name-part taxon-name-part-type="genus" reg="Cyrtodactylus">Cyrtodactylus</tp:taxon-name-part><tp:taxon-name-part taxon-name-part-type="species" reg="fluvicavus">fluvicavus</tp:taxon-name-part></tp:taxon-name></italic> sp. nov.</bold> (<italic>N</italic> = 7)</td></tr><tr><td rowspan="1" colspan="1">Mean</td><td rowspan="1" colspan="1">1.86</td><td rowspan="1" colspan="1">1.52</td><td rowspan="1" colspan="1">0.95</td><td rowspan="1" colspan="1">1.01</td><td rowspan="1" colspan="1">1.11</td><td rowspan="1" colspan="1">1.03</td><td rowspan="1" colspan="1">1.31</td><td rowspan="1" colspan="1">1.14</td><td rowspan="1" colspan="1">0.91</td><td rowspan="1" colspan="1">0.69</td><td rowspan="1" colspan="1">0.78</td><td rowspan="1" colspan="1">0.92</td><td rowspan="1" colspan="1">0.79</td><td rowspan="1" colspan="1">0.73</td><td rowspan="1" colspan="1">0.20</td><td rowspan="1" colspan="1">0.38</td></tr><tr><td rowspan="1" colspan="1">SD</td><td rowspan="1" colspan="1">0.027</td><td rowspan="1" colspan="1">0.009</td><td rowspan="1" colspan="1">0.013</td><td rowspan="1" colspan="1">0.017</td><td rowspan="1" colspan="1">0.018</td><td rowspan="1" colspan="1">0.012</td><td rowspan="1" colspan="1">0.007</td><td rowspan="1" colspan="1">0.011</td><td rowspan="1" colspan="1">0.011</td><td rowspan="1" colspan="1">0.007</td><td rowspan="1" colspan="1">0.016</td><td rowspan="1" colspan="1">0.008</td><td rowspan="1" colspan="1">0.011</td><td rowspan="1" colspan="1">0.006</td><td rowspan="1" colspan="1">0.04</td><td rowspan="1" colspan="1">0.02</td></tr><tr><td rowspan="1" colspan="1">Lower</td><td rowspan="1" colspan="1">1.82</td><td rowspan="1" colspan="1">1.51</td><td rowspan="1" colspan="1">0.94</td><td rowspan="1" colspan="1">0.98</td><td rowspan="1" colspan="1">1.10</td><td rowspan="1" colspan="1">1.01</td><td rowspan="1" colspan="1">1.30</td><td rowspan="1" colspan="1">1.13</td><td rowspan="1" colspan="1">0.90</td><td rowspan="1" colspan="1">0.68</td><td rowspan="1" colspan="1">0.76</td><td rowspan="1" colspan="1">0.91</td><td rowspan="1" colspan="1">0.78</td><td rowspan="1" colspan="1">0.72</td><td rowspan="1" colspan="1">0.14</td><td rowspan="1" colspan="1">0.35</td></tr><tr><td rowspan="1" colspan="1">Upper</td><td rowspan="1" colspan="1">1.89</td><td rowspan="1" colspan="1">1.54</td><td rowspan="1" colspan="1">0.98</td><td rowspan="1" colspan="1">1.04</td><td rowspan="1" colspan="1">1.15</td><td rowspan="1" colspan="1">1.05</td><td rowspan="1" colspan="1">1.32</td><td rowspan="1" colspan="1">1.16</td><td rowspan="1" colspan="1">0.93</td><td rowspan="1" colspan="1">0.70</td><td rowspan="1" colspan="1">0.81</td><td rowspan="1" colspan="1">0.94</td><td rowspan="1" colspan="1">0.81</td><td rowspan="1" colspan="1">0.74</td><td rowspan="1" colspan="1">0.24</td><td rowspan="1" colspan="1">0.40</td></tr><tr><td rowspan="1" colspan="17"><bold><italic><tp:taxon-name><tp:taxon-name-part taxon-name-part-type="genus" reg="Cyrtodactylus">C.</tp:taxon-name-part><tp:taxon-name-part taxon-name-part-type="species" reg="interdigitalis">interdigitalis</tp:taxon-name-part></tp:taxon-name></italic></bold> (<italic>N</italic> = 4)</td></tr><tr><td rowspan="1" colspan="1">Mean</td><td rowspan="1" colspan="1">1.86</td><td rowspan="1" colspan="1">1.50</td><td rowspan="1" colspan="1">0.98</td><td rowspan="1" colspan="1">1.01</td><td rowspan="1" colspan="1">1.10</td><td rowspan="1" colspan="1">1.08</td><td rowspan="1" colspan="1">1.30</td><td rowspan="1" colspan="1">1.12</td><td rowspan="1" colspan="1">0.80</td><td rowspan="1" colspan="1">0.72</td><td rowspan="1" colspan="1">0.76</td><td rowspan="1" colspan="1">0.90</td><td rowspan="1" colspan="1">0.77</td><td rowspan="1" colspan="1">0.68</td><td rowspan="1" colspan="1">0.13</td><td rowspan="1" colspan="1">0.33</td></tr><tr><td rowspan="1" colspan="1">SD</td><td rowspan="1" colspan="1">0.060</td><td rowspan="1" colspan="1">0.016</td><td rowspan="1" colspan="1">0.032</td><td rowspan="1" colspan="1">0.015</td><td rowspan="1" colspan="1">0.020</td><td rowspan="1" colspan="1">0.007</td><td rowspan="1" colspan="1">0.012</td><td rowspan="1" colspan="1">0.006</td><td rowspan="1" colspan="1">0.187</td><td rowspan="1" colspan="1">0.026</td><td rowspan="1" colspan="1">0.026</td><td rowspan="1" colspan="1">0.024</td><td rowspan="1" colspan="1">0.034</td><td rowspan="1" colspan="1">0.0307</td><td rowspan="1" colspan="1">0.033</td><td rowspan="1" colspan="1">0.035</td></tr><tr><td rowspan="1" colspan="1">Lower</td><td rowspan="1" colspan="1">1.78</td><td rowspan="1" colspan="1">1.48</td><td rowspan="1" colspan="1">0.94</td><td rowspan="1" colspan="1">0.99</td><td rowspan="1" colspan="1">1.07</td><td rowspan="1" colspan="1">1.07</td><td rowspan="1" colspan="1">1.28</td><td rowspan="1" colspan="1">1.12</td><td rowspan="1" colspan="1">0.56</td><td rowspan="1" colspan="1">0.69</td><td rowspan="1" colspan="1">0.73</td><td rowspan="1" colspan="1">0.88</td><td rowspan="1" colspan="1">0.74</td><td rowspan="1" colspan="1">0.66</td><td rowspan="1" colspan="1">0.10</td><td rowspan="1" colspan="1">0.29</td></tr><tr><td rowspan="1" colspan="1">Upper</td><td rowspan="1" colspan="1">1.91</td><td rowspan="1" colspan="1">1.52</td><td rowspan="1" colspan="1">1.01</td><td rowspan="1" colspan="1">1.02</td><td rowspan="1" colspan="1">1.12</td><td rowspan="1" colspan="1">1.09</td><td rowspan="1" colspan="1">1.31</td><td rowspan="1" colspan="1">1.13</td><td rowspan="1" colspan="1">0.96</td><td rowspan="1" colspan="1">0.75</td><td rowspan="1" colspan="1">0.79</td><td rowspan="1" colspan="1">0.94</td><td rowspan="1" colspan="1">0.81</td><td rowspan="1" colspan="1">0.73</td><td rowspan="1" colspan="1">0.17</td><td rowspan="1" colspan="1">0.38</td></tr><tr><td rowspan="1" colspan="17"><bold><italic><tp:taxon-name><tp:taxon-name-part taxon-name-part-type="genus" reg="Cyrtodactylus">Cyrtodactylus</tp:taxon-name-part><tp:taxon-name-part taxon-name-part-type="species" reg="kochangensis">kochangensis</tp:taxon-name-part></tp:taxon-name></italic> sp. nov.</bold> (<italic>N</italic> = 1)</td></tr><tr><td rowspan="1" colspan="1">Value</td><td rowspan="1" colspan="1">1.78</td><td rowspan="1" colspan="1">1.51</td><td rowspan="1" colspan="1">1.00</td><td rowspan="1" colspan="1">0.95</td><td rowspan="1" colspan="1">1.05</td><td rowspan="1" colspan="1">1.02</td><td rowspan="1" colspan="1">1.30</td><td rowspan="1" colspan="1">1.14</td><td rowspan="1" colspan="1">0.91</td><td rowspan="1" colspan="1">0.69</td><td rowspan="1" colspan="1">0.76</td><td rowspan="1" colspan="1">0.91</td><td rowspan="1" colspan="1">0.78</td><td rowspan="1" colspan="1">0.68</td><td rowspan="1" colspan="1">0.05</td><td rowspan="1" colspan="1">0.36</td></tr><tr><td rowspan="1" colspan="17"><bold><tp:taxon-name><tp:taxon-name-part taxon-name-part-type="genus" reg="Cyrtodactylus">C.</tp:taxon-name-part></tp:taxon-name><tp:taxon-name><tp:taxon-name-part taxon-name-part-type="genus" reg="Cyrtodactylus"/><tp:taxon-name-part taxon-name-part-type="uncertainty-rank">cf.</tp:taxon-name-part><tp:taxon-name-part taxon-name-part-type="species" reg="kochangensis">kochangensis</tp:taxon-name-part></tp:taxon-name> sp. nov.</bold> (<italic>N</italic> = 1)</td></tr><tr><td rowspan="1" colspan="1">Value</td><td rowspan="1" colspan="1">1.85</td><td rowspan="1" colspan="1">1.50</td><td rowspan="1" colspan="1">1.02</td><td rowspan="1" colspan="1">0.94</td><td rowspan="1" colspan="1">1.08</td><td rowspan="1" colspan="1">1.08</td><td rowspan="1" colspan="1">1.27</td><td rowspan="1" colspan="1">1.09</td><td rowspan="1" colspan="1">0.90</td><td rowspan="1" colspan="1">0.72</td><td rowspan="1" colspan="1">0.70</td><td rowspan="1" colspan="1">0.88</td><td rowspan="1" colspan="1">0.75</td><td rowspan="1" colspan="1">0.60</td><td rowspan="1" colspan="1">0.12</td><td rowspan="1" colspan="1">0.36</td></tr><tr><td rowspan="1" colspan="17"><bold><italic><tp:taxon-name><tp:taxon-name-part taxon-name-part-type="genus" reg="Cyrtodactylus">C.</tp:taxon-name-part><tp:taxon-name-part taxon-name-part-type="species" reg="ngati">ngati</tp:taxon-name-part></tp:taxon-name></italic></bold> (<italic>N</italic> = 3)</td></tr><tr><td rowspan="1" colspan="1">Mean</td><td rowspan="1" colspan="1">1.83</td><td rowspan="1" colspan="1">1.47</td><td rowspan="1" colspan="1">0.91</td><td rowspan="1" colspan="1">0.99</td><td rowspan="1" colspan="1">1.06</td><td rowspan="1" colspan="1">1.05</td><td rowspan="1" colspan="1">1.31</td><td rowspan="1" colspan="1">1.08</td><td rowspan="1" colspan="1">0.85</td><td rowspan="1" colspan="1">0.57</td><td rowspan="1" colspan="1">0.76</td><td rowspan="1" colspan="1">0.86</td><td rowspan="1" colspan="1">0.81</td><td rowspan="1" colspan="1">0.74</td><td rowspan="1" colspan="1">-0.12</td><td rowspan="1" colspan="1">0.43</td></tr><tr><td rowspan="1" colspan="1">SD</td><td rowspan="1" colspan="1">0.009</td><td rowspan="1" colspan="1">0.002</td><td rowspan="1" colspan="1">0.004</td><td rowspan="1" colspan="1">0.007</td><td rowspan="1" colspan="1">0.000</td><td rowspan="1" colspan="1">0.006</td><td rowspan="1" colspan="1">0.001</td><td rowspan="1" colspan="1">0.003</td><td rowspan="1" colspan="1">0.010</td><td rowspan="1" colspan="1">0.035</td><td rowspan="1" colspan="1">0.016</td><td rowspan="1" colspan="1">0.015</td><td rowspan="1" colspan="1">0.004</td><td rowspan="1" colspan="1">0.009</td><td rowspan="1" colspan="1">0.019</td><td rowspan="1" colspan="1">0.008</td></tr><tr><td rowspan="1" colspan="1">Lower</td><td rowspan="1" colspan="1">1.82</td><td rowspan="1" colspan="1">1.47</td><td rowspan="1" colspan="1">0.91</td><td rowspan="1" colspan="1">0.98</td><td rowspan="1" colspan="1">1.06</td><td rowspan="1" colspan="1">1.04</td><td rowspan="1" colspan="1">1.31</td><td rowspan="1" colspan="1">1.08</td><td rowspan="1" colspan="1">0.84</td><td rowspan="1" colspan="1">0.55</td><td rowspan="1" colspan="1">0.74</td><td rowspan="1" colspan="1">0.85</td><td rowspan="1" colspan="1">0.80</td><td rowspan="1" colspan="1">0.73</td><td rowspan="1" colspan="1">-0.13</td><td rowspan="1" colspan="1">0.42</td></tr><tr><td rowspan="1" colspan="1">Upper</td><td rowspan="1" colspan="1">1.84</td><td rowspan="1" colspan="1">1.47</td><td rowspan="1" colspan="1">0.91</td><td rowspan="1" colspan="1">1.00</td><td rowspan="1" colspan="1">1.06</td><td rowspan="1" colspan="1">1.05</td><td rowspan="1" colspan="1">1.31</td><td rowspan="1" colspan="1">1.09</td><td rowspan="1" colspan="1">0.86</td><td rowspan="1" colspan="1">0.61</td><td rowspan="1" colspan="1">0.77</td><td rowspan="1" colspan="1">0.88</td><td rowspan="1" colspan="1">0.81</td><td rowspan="1" colspan="1">0.75</td><td rowspan="1" colspan="1">-0.09</td><td rowspan="1" colspan="1">0.43</td></tr><tr><td rowspan="1" colspan="17"><bold><italic><tp:taxon-name><tp:taxon-name-part taxon-name-part-type="genus" reg="Cyrtodactylus">C.</tp:taxon-name-part><tp:taxon-name-part taxon-name-part-type="species" reg="ngati">ngati</tp:taxon-name-part></tp:taxon-name></italic>3</bold> (<italic>N</italic> = 3)</td></tr><tr><td rowspan="1" colspan="1">Mean</td><td rowspan="1" colspan="1">1.88</td><td rowspan="1" colspan="1">1.58</td><td rowspan="1" colspan="1">0.94</td><td rowspan="1" colspan="1">1.00</td><td rowspan="1" colspan="1">1.12</td><td rowspan="1" colspan="1">1.07</td><td rowspan="1" colspan="1">1.32</td><td rowspan="1" colspan="1">1.12</td><td rowspan="1" colspan="1">0.95</td><td rowspan="1" colspan="1">0.69</td><td rowspan="1" colspan="1">0.81</td><td rowspan="1" colspan="1">0.93</td><td rowspan="1" colspan="1">0.80</td><td rowspan="1" colspan="1">0.77</td><td rowspan="1" colspan="1">0.08</td><td rowspan="1" colspan="1">0.41</td></tr><tr><td rowspan="1" colspan="1">SD</td><td rowspan="1" colspan="1">0.039</td><td rowspan="1" colspan="1">0.001</td><td rowspan="1" colspan="1">0.002</td><td rowspan="1" colspan="1">0.02</td><td rowspan="1" colspan="1">0.001</td><td rowspan="1" colspan="1">0.017</td><td rowspan="1" colspan="1">0.007</td><td rowspan="1" colspan="1">0.002</td><td rowspan="1" colspan="1">0.014</td><td rowspan="1" colspan="1">0.003</td><td rowspan="1" colspan="1">0.004</td><td rowspan="1" colspan="1">0.007</td><td rowspan="1" colspan="1">0.006</td><td rowspan="1" colspan="1">0.022</td><td rowspan="1" colspan="1">0.016</td><td rowspan="1" colspan="1">0.01</td></tr><tr><td rowspan="1" colspan="1">Lower</td><td rowspan="1" colspan="1">1.85</td><td rowspan="1" colspan="1">1.58</td><td rowspan="1" colspan="1">0.93</td><td rowspan="1" colspan="1">0.98</td><td rowspan="1" colspan="1">1.12</td><td rowspan="1" colspan="1">1.05</td><td rowspan="1" colspan="1">1.31</td><td rowspan="1" colspan="1">1.12</td><td rowspan="1" colspan="1">0.94</td><td rowspan="1" colspan="1">0.69</td><td rowspan="1" colspan="1">0.80</td><td rowspan="1" colspan="1">0.92</td><td rowspan="1" colspan="1">0.79</td><td rowspan="1" colspan="1">0.74</td><td rowspan="1" colspan="1">0.07</td><td rowspan="1" colspan="1">0.40</td></tr><tr><td rowspan="1" colspan="1">Upper</td><td rowspan="1" colspan="1">1.92</td><td rowspan="1" colspan="1">1.58</td><td rowspan="1" colspan="1">0.94</td><td rowspan="1" colspan="1">1.02</td><td rowspan="1" colspan="1">1.12</td><td rowspan="1" colspan="1">1.09</td><td rowspan="1" colspan="1">1.33</td><td rowspan="1" colspan="1">1.12</td><td rowspan="1" colspan="1">0.96</td><td rowspan="1" colspan="1">0.69</td><td rowspan="1" colspan="1">0.81</td><td rowspan="1" colspan="1">0.94</td><td rowspan="1" colspan="1">0.80</td><td rowspan="1" colspan="1">0.78</td><td rowspan="1" colspan="1">0.10</td><td rowspan="1" colspan="1">0.42</td></tr><tr><td rowspan="1" colspan="17"><bold><italic><tp:taxon-name><tp:taxon-name-part taxon-name-part-type="genus" reg="Cyrtodactylus">C.</tp:taxon-name-part><tp:taxon-name-part taxon-name-part-type="species" reg="ngati">ngati</tp:taxon-name-part></tp:taxon-name></italic>4</bold> (<italic>N</italic> = 1)</td></tr><tr><td rowspan="1" colspan="1">Value</td><td rowspan="1" colspan="1">1.87</td><td rowspan="1" colspan="1">1.50</td><td rowspan="1" colspan="1">0.87</td><td rowspan="1" colspan="1">1.02</td><td rowspan="1" colspan="1">1.13</td><td rowspan="1" colspan="1">1.07</td><td rowspan="1" colspan="1">1.33</td><td rowspan="1" colspan="1">1.11</td><td rowspan="1" colspan="1">0.91</td><td rowspan="1" colspan="1">0.72</td><td rowspan="1" colspan="1">0.79</td><td rowspan="1" colspan="1">0.94</td><td rowspan="1" colspan="1">0.83</td><td rowspan="1" colspan="1">0.75</td><td rowspan="1" colspan="1">0.51</td><td rowspan="1" colspan="1">0.43</td></tr><tr><td rowspan="1" colspan="17"><bold><tp:taxon-name><tp:taxon-name-part taxon-name-part-type="genus" reg="Cyrtodactylus">C.</tp:taxon-name-part><tp:taxon-name-part taxon-name-part-type="uncertainty-rank">cf.</tp:taxon-name-part><tp:taxon-name-part taxon-name-part-type="species" reg="ngati">ngati</tp:taxon-name-part></tp:taxon-name>1</bold> (<italic>N</italic> = 1)</td></tr><tr><td rowspan="1" colspan="1">Value</td><td rowspan="1" colspan="1">1.89</td><td rowspan="1" colspan="1">1.59</td><td rowspan="1" colspan="1">0.96</td><td rowspan="1" colspan="1">1.03</td><td rowspan="1" colspan="1">1.13</td><td rowspan="1" colspan="1">1.12</td><td rowspan="1" colspan="1">1.34</td><td rowspan="1" colspan="1">1.12</td><td rowspan="1" colspan="1">0.95</td><td rowspan="1" colspan="1">0.85</td><td rowspan="1" colspan="1">0.76</td><td rowspan="1" colspan="1">0.96</td><td rowspan="1" colspan="1">0.82</td><td rowspan="1" colspan="1">0.73</td><td rowspan="1" colspan="1">0.28</td><td rowspan="1" colspan="1">0.49</td></tr><tr><td rowspan="1" colspan="17"><bold><tp:taxon-name><tp:taxon-name-part taxon-name-part-type="genus" reg="Cyrtodactylus">C.</tp:taxon-name-part><tp:taxon-name-part taxon-name-part-type="uncertainty-rank">cf.</tp:taxon-name-part><tp:taxon-name-part taxon-name-part-type="species" reg="ngati">ngati</tp:taxon-name-part></tp:taxon-name>2</bold> (<italic>N</italic> = 2)</td></tr><tr><td rowspan="1" colspan="1">Mean</td><td rowspan="1" colspan="1">1.92</td><td rowspan="1" colspan="1">1.59</td><td rowspan="1" colspan="1">1.01</td><td rowspan="1" colspan="1">1.02</td><td rowspan="1" colspan="1">1.17</td><td rowspan="1" colspan="1">1.1</td><td rowspan="1" colspan="1">1.34</td><td rowspan="1" colspan="1">1.15</td><td rowspan="1" colspan="1">0.95</td><td rowspan="1" colspan="1">0.72</td><td rowspan="1" colspan="1">0.80</td><td rowspan="1" colspan="1">0.94</td><td rowspan="1" colspan="1">0.80</td><td rowspan="1" colspan="1">0.65</td><td rowspan="1" colspan="1">0.03</td><td rowspan="1" colspan="1">0.37</td></tr><tr><td rowspan="1" colspan="1">SD</td><td rowspan="1" colspan="1">0.035</td><td rowspan="1" colspan="1">0.000</td><td rowspan="1" colspan="1">0.000</td><td rowspan="1" colspan="1">0.000</td><td rowspan="1" colspan="1">0.000</td><td rowspan="1" colspan="1">0.000</td><td rowspan="1" colspan="1">0.000</td><td rowspan="1" colspan="1">0.000</td><td rowspan="1" colspan="1">0.000</td><td rowspan="1" colspan="1">0.000</td><td rowspan="1" colspan="1">0.000</td><td rowspan="1" colspan="1">0.000</td><td rowspan="1" colspan="1">0.000</td><td rowspan="1" colspan="1">0.000</td><td rowspan="1" colspan="1">0.000</td><td rowspan="1" colspan="1">0.000</td></tr><tr><td rowspan="1" colspan="1">Lower</td><td rowspan="1" colspan="1">1.89</td><td rowspan="1" colspan="1">1.59</td><td rowspan="1" colspan="1">1.01</td><td rowspan="1" colspan="1">1.02</td><td rowspan="1" colspan="1">1.17</td><td rowspan="1" colspan="1">1.10</td><td rowspan="1" colspan="1">1.34</td><td rowspan="1" colspan="1">1.15</td><td rowspan="1" colspan="1">0.95</td><td rowspan="1" colspan="1">0.72</td><td rowspan="1" colspan="1">0.80</td><td rowspan="1" colspan="1">0.94</td><td rowspan="1" colspan="1">0.80</td><td rowspan="1" colspan="1">0.65</td><td rowspan="1" colspan="1">0.03</td><td rowspan="1" colspan="1">0.37</td></tr><tr><td rowspan="1" colspan="1">Upper</td><td rowspan="1" colspan="1">1.94</td><td rowspan="1" colspan="1">1.59</td><td rowspan="1" colspan="1">1.01</td><td rowspan="1" colspan="1">1.02</td><td rowspan="1" colspan="1">1.17</td><td rowspan="1" colspan="1">1.10</td><td rowspan="1" colspan="1">1.34</td><td rowspan="1" colspan="1">1.15</td><td rowspan="1" colspan="1">0.95</td><td rowspan="1" colspan="1">0.72</td><td rowspan="1" colspan="1">0.80</td><td rowspan="1" colspan="1">0.94</td><td rowspan="1" colspan="1">0.80</td><td rowspan="1" colspan="1">0.65</td><td rowspan="1" colspan="1">0.03</td><td rowspan="1" colspan="1">0.37</td></tr><tr><td rowspan="1" colspan="17"><bold><italic><tp:taxon-name><tp:taxon-name-part taxon-name-part-type="genus" reg="Cyrtodactylus">Cyrtodactylus</tp:taxon-name-part><tp:taxon-name-part taxon-name-part-type="species" reg="rivularis">rivularis</tp:taxon-name-part></tp:taxon-name></italic> sp. nov.</bold> (<italic>N</italic> = 2)</td></tr><tr><td rowspan="1" colspan="1">Mean</td><td rowspan="1" colspan="1">1.85</td><td rowspan="1" colspan="1">1.53</td><td rowspan="1" colspan="1">0.89</td><td rowspan="1" colspan="1">0.98</td><td rowspan="1" colspan="1">1.04</td><td rowspan="1" colspan="1">1.03</td><td rowspan="1" colspan="1">1.30</td><td rowspan="1" colspan="1">1.16</td><td rowspan="1" colspan="1">0.91</td><td rowspan="1" colspan="1">0.76</td><td rowspan="1" colspan="1">0.80</td><td rowspan="1" colspan="1">0.91</td><td rowspan="1" colspan="1">0.77</td><td rowspan="1" colspan="1">0.75</td><td rowspan="1" colspan="1">0.05</td><td rowspan="1" colspan="1">0.34</td></tr><tr><td rowspan="1" colspan="1">SD</td><td rowspan="1" colspan="1">0.025</td><td rowspan="1" colspan="1">0.01</td><td rowspan="1" colspan="1">0.002</td><td rowspan="1" colspan="1">0.007</td><td rowspan="1" colspan="1">0.007</td><td rowspan="1" colspan="1">0.005</td><td rowspan="1" colspan="1">0.005</td><td rowspan="1" colspan="1">0.001</td><td rowspan="1" colspan="1">0.013</td><td rowspan="1" colspan="1">0.007</td><td rowspan="1" colspan="1">0.024</td><td rowspan="1" colspan="1">0.005</td><td rowspan="1" colspan="1">0.004</td><td rowspan="1" colspan="1">0.025</td><td rowspan="1" colspan="1">0.019</td><td rowspan="1" colspan="1">0.016</td></tr><tr><td rowspan="1" colspan="1">Lower</td><td rowspan="1" colspan="1">1.83</td><td rowspan="1" colspan="1">1.53</td><td rowspan="1" colspan="1">0.89</td><td rowspan="1" colspan="1">0.97</td><td rowspan="1" colspan="1">1.03</td><td rowspan="1" colspan="1">1.03</td><td rowspan="1" colspan="1">1.29</td><td rowspan="1" colspan="1">1.16</td><td rowspan="1" colspan="1">0.91</td><td rowspan="1" colspan="1">0.75</td><td rowspan="1" colspan="1">0.79</td><td rowspan="1" colspan="1">0.91</td><td rowspan="1" colspan="1">0.77</td><td rowspan="1" colspan="1">0.74</td><td rowspan="1" colspan="1">0.04</td><td rowspan="1" colspan="1">0.33</td></tr><tr><td rowspan="1" colspan="1">Upper</td><td rowspan="1" colspan="1">1.87</td><td rowspan="1" colspan="1">1.54</td><td rowspan="1" colspan="1">0.90</td><td rowspan="1" colspan="1">0.98</td><td rowspan="1" colspan="1">1.04</td><td rowspan="1" colspan="1">1.04</td><td rowspan="1" colspan="1">1.30</td><td rowspan="1" colspan="1">1.16</td><td rowspan="1" colspan="1">0.92</td><td rowspan="1" colspan="1">0.76</td><td rowspan="1" colspan="1">0.82</td><td rowspan="1" colspan="1">0.91</td><td rowspan="1" colspan="1">0.78</td><td rowspan="1" colspan="1">0.77</td><td rowspan="1" colspan="1">0.06</td><td rowspan="1" colspan="1">0.35</td></tr><tr><td rowspan="1" colspan="17"><bold><tp:taxon-name><tp:taxon-name-part taxon-name-part-type="genus" reg="Cyrtodactylus">C.</tp:taxon-name-part><tp:taxon-name-part taxon-name-part-type="species" reg="rukhadeva">rukhadeva</tp:taxon-name-part></tp:taxon-name> and <tp:taxon-name><tp:taxon-name-part taxon-name-part-type="genus" reg="Cyrtodactylus">C.</tp:taxon-name-part><tp:taxon-name-part taxon-name-part-type="uncertainty-rank">cf.</tp:taxon-name-part><tp:taxon-name-part taxon-name-part-type="species" reg="rukhadeva">rukhadeva</tp:taxon-name-part></tp:taxon-name></bold> (<italic>N</italic> = 10)</td></tr><tr><td rowspan="1" colspan="1">Mean</td><td rowspan="1" colspan="1">1.85</td><td rowspan="1" colspan="1">1.49</td><td rowspan="1" colspan="1">1.01</td><td rowspan="1" colspan="1">0.95</td><td rowspan="1" colspan="1">1.05</td><td rowspan="1" colspan="1">1.02</td><td rowspan="1" colspan="1">1.30</td><td rowspan="1" colspan="1">1.14</td><td rowspan="1" colspan="1">0.92</td><td rowspan="1" colspan="1">0.71</td><td rowspan="1" colspan="1">0.75</td><td rowspan="1" colspan="1">0.91</td><td rowspan="1" colspan="1">0.77</td><td rowspan="1" colspan="1">0.67</td><td rowspan="1" colspan="1">0.09</td><td rowspan="1" colspan="1">0.35</td></tr><tr><td rowspan="1" colspan="1">SD</td><td rowspan="1" colspan="1">0.026</td><td rowspan="1" colspan="1">0.028</td><td rowspan="1" colspan="1">0.055</td><td rowspan="1" colspan="1">0.029</td><td rowspan="1" colspan="1">0.027</td><td rowspan="1" colspan="1">0.023</td><td rowspan="1" colspan="1">0.009</td><td rowspan="1" colspan="1">0.018</td><td rowspan="1" colspan="1">0.025</td><td rowspan="1" colspan="1">0.036</td><td rowspan="1" colspan="1">0.034</td><td rowspan="1" colspan="1">0.014</td><td rowspan="1" colspan="1">0.015</td><td rowspan="1" colspan="1">0.087</td><td rowspan="1" colspan="1">0.069</td><td rowspan="1" colspan="1">0.022</td></tr><tr><td rowspan="1" colspan="1">Lower</td><td rowspan="1" colspan="1">1.79</td><td rowspan="1" colspan="1">1.45</td><td rowspan="1" colspan="1">0.91</td><td rowspan="1" colspan="1">0.90</td><td rowspan="1" colspan="1">0.99</td><td rowspan="1" colspan="1">0.97</td><td rowspan="1" colspan="1">1.29</td><td rowspan="1" colspan="1">1.10</td><td rowspan="1" colspan="1">0.87</td><td rowspan="1" colspan="1">0.62</td><td rowspan="1" colspan="1">0.70</td><td rowspan="1" colspan="1">0.89</td><td rowspan="1" colspan="1">0.74</td><td rowspan="1" colspan="1">0.46</td><td rowspan="1" colspan="1">0.00</td><td rowspan="1" colspan="1">0.32</td></tr><tr><td rowspan="1" colspan="1">Upper</td><td rowspan="1" colspan="1">1.88</td><td rowspan="1" colspan="1">1.54</td><td rowspan="1" colspan="1">1.08</td><td rowspan="1" colspan="1">1.00</td><td rowspan="1" colspan="1">1.09</td><td rowspan="1" colspan="1">1.05</td><td rowspan="1" colspan="1">1.32</td><td rowspan="1" colspan="1">1.16</td><td rowspan="1" colspan="1">0.95</td><td rowspan="1" colspan="1">0.75</td><td rowspan="1" colspan="1">0.80</td><td rowspan="1" colspan="1">0.92</td><td rowspan="1" colspan="1">0.79</td><td rowspan="1" colspan="1">0.73</td><td rowspan="1" colspan="1">0.23</td><td rowspan="1" colspan="1">0.38</td></tr><tr><td rowspan="1" colspan="17"><bold><italic><tp:taxon-name><tp:taxon-name-part taxon-name-part-type="genus" reg="Cyrtodactylus">Cyrtodactylus</tp:taxon-name-part><tp:taxon-name-part taxon-name-part-type="species" reg="uthaiensis">uthaiensis</tp:taxon-name-part></tp:taxon-name></italic> sp. nov.</bold> (<italic>N</italic> = 1)</td></tr><tr><td rowspan="1" colspan="1">Value</td><td rowspan="1" colspan="1">1.76</td><td rowspan="1" colspan="1">1.80</td><td rowspan="1" colspan="1">0.95</td><td rowspan="1" colspan="1">0.99</td><td rowspan="1" colspan="1">1.09</td><td rowspan="1" colspan="1">1.02</td><td rowspan="1" colspan="1">1.28</td><td rowspan="1" colspan="1">1.10</td><td rowspan="1" colspan="1">0.76</td><td rowspan="1" colspan="1">0.72</td><td rowspan="1" colspan="1">0.74</td><td rowspan="1" colspan="1">0.88</td><td rowspan="1" colspan="1">0.75</td><td rowspan="1" colspan="1">0.68</td><td rowspan="1" colspan="1">0.19</td><td rowspan="1" colspan="1">0.32</td></tr><tr><td rowspan="1" colspan="17"><bold><italic><tp:taxon-name><tp:taxon-name-part taxon-name-part-type="genus" reg="Cyrtodactylus">C.</tp:taxon-name-part></tp:taxon-name></italic> sp.9 (Thong Pha Phum</bold>) (<italic>N</italic> = 8)</td></tr><tr><td rowspan="1" colspan="1">Mean</td><td rowspan="1" colspan="1">1.86</td><td rowspan="1" colspan="1">1.53</td><td rowspan="1" colspan="1">0.91</td><td rowspan="1" colspan="1">0.97</td><td rowspan="1" colspan="1">1.08</td><td rowspan="1" colspan="1">1.02</td><td rowspan="1" colspan="1">1.30</td><td rowspan="1" colspan="1">1.16</td><td rowspan="1" colspan="1">0.89</td><td rowspan="1" colspan="1">0.71</td><td rowspan="1" colspan="1">0.77</td><td rowspan="1" colspan="1">0.90</td><td rowspan="1" colspan="1">0.77</td><td rowspan="1" colspan="1">0.74</td><td rowspan="1" colspan="1">0.09</td><td rowspan="1" colspan="1">0.34</td></tr><tr><td rowspan="1" colspan="1">SD</td><td rowspan="1" colspan="1">0.024</td><td rowspan="1" colspan="1">0.016</td><td rowspan="1" colspan="1">0.034</td><td rowspan="1" colspan="1">0.021</td><td rowspan="1" colspan="1">0.032</td><td rowspan="1" colspan="1">0.019</td><td rowspan="1" colspan="1">0.014</td><td rowspan="1" colspan="1">0.017</td><td rowspan="1" colspan="1">0.008</td><td rowspan="1" colspan="1">0.015</td><td rowspan="1" colspan="1">0.004</td><td rowspan="1" colspan="1">0.012</td><td rowspan="1" colspan="1">0.007</td><td rowspan="1" colspan="1">0.012</td><td rowspan="1" colspan="1">0.061</td><td rowspan="1" colspan="1">0.023</td></tr><tr><td rowspan="1" colspan="1">Lower</td><td rowspan="1" colspan="1">1.81</td><td rowspan="1" colspan="1">1.50</td><td rowspan="1" colspan="1">0.86</td><td rowspan="1" colspan="1">0.93</td><td rowspan="1" colspan="1">1.02</td><td rowspan="1" colspan="1">0.99</td><td rowspan="1" colspan="1">1.27</td><td rowspan="1" colspan="1">1.14</td><td rowspan="1" colspan="1">0.88</td><td rowspan="1" colspan="1">0.69</td><td rowspan="1" colspan="1">0.76</td><td rowspan="1" colspan="1">0.89</td><td rowspan="1" colspan="1">0.76</td><td rowspan="1" colspan="1">0.72</td><td rowspan="1" colspan="1">0.00</td><td rowspan="1" colspan="1">0.30</td></tr><tr><td rowspan="1" colspan="1">Upper</td><td rowspan="1" colspan="1">1.88</td><td rowspan="1" colspan="1">1.55</td><td rowspan="1" colspan="1">0.95</td><td rowspan="1" colspan="1">1.00</td><td rowspan="1" colspan="1">1.12</td><td rowspan="1" colspan="1">1.05</td><td rowspan="1" colspan="1">1.32</td><td rowspan="1" colspan="1">1.19</td><td rowspan="1" colspan="1">0.90</td><td rowspan="1" colspan="1">0.74</td><td rowspan="1" colspan="1">0.78</td><td rowspan="1" colspan="1">0.93</td><td rowspan="1" colspan="1">0.78</td><td rowspan="1" colspan="1">0.76</td><td rowspan="1" colspan="1">0.18</td><td rowspan="1" colspan="1">0.38</td></tr><tr><td rowspan="1" colspan="17"><bold><italic><tp:taxon-name><tp:taxon-name-part taxon-name-part-type="genus" reg="Cyrtodactylus">C.</tp:taxon-name-part></tp:taxon-name></italic> sp.11</bold> (<italic>N</italic> = 1)</td></tr><tr><td rowspan="1" colspan="1">Value</td><td rowspan="1" colspan="1">1.83</td><td rowspan="1" colspan="1">1.53</td><td rowspan="1" colspan="1">1.01</td><td rowspan="1" colspan="1">0.99</td><td rowspan="1" colspan="1">1.13</td><td rowspan="1" colspan="1">1.09</td><td rowspan="1" colspan="1">1.30</td><td rowspan="1" colspan="1">1.14</td><td rowspan="1" colspan="1">0.75</td><td rowspan="1" colspan="1">0.70</td><td rowspan="1" colspan="1">0.78</td><td rowspan="1" colspan="1">0.92</td><td rowspan="1" colspan="1">0.78</td><td rowspan="1" colspan="1">0.61</td><td rowspan="1" colspan="1">0.08</td><td rowspan="1" colspan="1">0.35</td></tr><tr><td rowspan="1" colspan="17"><bold><italic><tp:taxon-name><tp:taxon-name-part taxon-name-part-type="genus" reg="Cyrtodactylus">C.</tp:taxon-name-part></tp:taxon-name></italic> sp.13</bold> (<italic>N</italic> = 2)</td></tr><tr><td rowspan="1" colspan="1">Mean</td><td rowspan="1" colspan="1">1.83</td><td rowspan="1" colspan="1">1.45</td><td rowspan="1" colspan="1">0.94</td><td rowspan="1" colspan="1">0.94</td><td rowspan="1" colspan="1">1.07</td><td rowspan="1" colspan="1">1.01</td><td rowspan="1" colspan="1">1.27</td><td rowspan="1" colspan="1">1.11</td><td rowspan="1" colspan="1">0.91</td><td rowspan="1" colspan="1">0.67</td><td rowspan="1" colspan="1">0.75</td><td rowspan="1" colspan="1">0.88</td><td rowspan="1" colspan="1">0.76</td><td rowspan="1" colspan="1">0.74</td><td rowspan="1" colspan="1">0.15</td><td rowspan="1" colspan="1">0.34</td></tr><tr><td rowspan="1" colspan="1">SD</td><td rowspan="1" colspan="1">0.040</td><td rowspan="1" colspan="1">0.000</td><td rowspan="1" colspan="1">0.000</td><td rowspan="1" colspan="1">0.000</td><td rowspan="1" colspan="1">0.000</td><td rowspan="1" colspan="1">0.000</td><td rowspan="1" colspan="1">0.000</td><td rowspan="1" colspan="1">0.000</td><td rowspan="1" colspan="1">0.000</td><td rowspan="1" colspan="1">0.000</td><td rowspan="1" colspan="1">0.000</td><td rowspan="1" colspan="1">0.000</td><td rowspan="1" colspan="1">0.000</td><td rowspan="1" colspan="1">0.000</td><td rowspan="1" colspan="1">0.000</td><td rowspan="1" colspan="1">0.000</td></tr><tr><td rowspan="1" colspan="1">Lower</td><td rowspan="1" colspan="1">1.80</td><td rowspan="1" colspan="1">1.45</td><td rowspan="1" colspan="1">0.94</td><td rowspan="1" colspan="1">0.94</td><td rowspan="1" colspan="1">1.07</td><td rowspan="1" colspan="1">1.01</td><td rowspan="1" colspan="1">1.27</td><td rowspan="1" colspan="1">1.11</td><td rowspan="1" colspan="1">0.91</td><td rowspan="1" colspan="1">0.67</td><td rowspan="1" colspan="1">0.75</td><td rowspan="1" colspan="1">0.88</td><td rowspan="1" colspan="1">0.76</td><td rowspan="1" colspan="1">0.74</td><td rowspan="1" colspan="1">0.15</td><td rowspan="1" colspan="1">0.34</td></tr><tr><td rowspan="1" colspan="1">Upper</td><td rowspan="1" colspan="1">1.86</td><td rowspan="1" colspan="1">1.45</td><td rowspan="1" colspan="1">0.94</td><td rowspan="1" colspan="1">0.94</td><td rowspan="1" colspan="1">1.07</td><td rowspan="1" colspan="1">1.01</td><td rowspan="1" colspan="1">1.27</td><td rowspan="1" colspan="1">1.11</td><td rowspan="1" colspan="1">0.91</td><td rowspan="1" colspan="1">0.67</td><td rowspan="1" colspan="1">0.75</td><td rowspan="1" colspan="1">0.88</td><td rowspan="1" colspan="1">0.76</td><td rowspan="1" colspan="1">0.74</td><td rowspan="1" colspan="1">0.15</td><td rowspan="1" colspan="1">0.34</td></tr></tbody></table></table-wrap><table-wrap id="T5" position="float" orientation="portrait"><label>Table 5.</label><caption><p>Sex and raw meristic, categorical, and morphometric data used in the analyses from specimens in the <italic><tp:taxon-name><tp:taxon-name-part taxon-name-part-type="genus" reg="Cyrtodactylus">Cyrtodactylus</tp:taxon-name-part><tp:taxon-name-part taxon-name-part-type="species" reg="brevipalmatus">brevipalmatus</tp:taxon-name-part></tp:taxon-name></italic> group. m = male; f = female; R/L = right/left; / = data unavailable.</p></caption><table id="TID0EDQDK" rules="all"><tbody><tr><th rowspan="1" colspan="1">Species</th><th rowspan="1" colspan="1">
                      <italic>
                        <tp:taxon-name><tp:taxon-name-part taxon-name-part-type="genus" reg="Cyrtodactylus">C.</tp:taxon-name-part><tp:taxon-name-part taxon-name-part-type="species" reg="brevipalmatus">brevipalmatus</tp:taxon-name-part></tp:taxon-name>
                      </italic>
                    </th><th rowspan="1" colspan="1">
                      <tp:taxon-name><tp:taxon-name-part taxon-name-part-type="genus" reg="Cyrtodactylus">C.</tp:taxon-name-part><tp:taxon-name-part taxon-name-part-type="uncertainty-rank">cf.</tp:taxon-name-part><tp:taxon-name-part taxon-name-part-type="species" reg="brevipalmatus">brevipalmatus</tp:taxon-name-part></tp:taxon-name>
                    </th><th rowspan="1" colspan="1">
                      <tp:taxon-name><tp:taxon-name-part taxon-name-part-type="genus" reg="Cyrtodactylus">C.</tp:taxon-name-part><tp:taxon-name-part taxon-name-part-type="uncertainty-rank">cf.</tp:taxon-name-part><tp:taxon-name-part taxon-name-part-type="species" reg="brevipalmatus">brevipalmatus</tp:taxon-name-part></tp:taxon-name>
                    </th><th rowspan="1" colspan="1">
                      <italic>
                        <tp:taxon-name><tp:taxon-name-part taxon-name-part-type="genus" reg="Cyrtodactylus">C.</tp:taxon-name-part><tp:taxon-name-part taxon-name-part-type="species" reg="brevipalmatus">brevipalmatus</tp:taxon-name-part></tp:taxon-name>
                      </italic>
                    </th><th rowspan="1" colspan="1">
                      <italic>
                        <tp:taxon-name><tp:taxon-name-part taxon-name-part-type="genus" reg="Cyrtodactylus">C.</tp:taxon-name-part><tp:taxon-name-part taxon-name-part-type="species" reg="brevipalmatus">brevipalmatus</tp:taxon-name-part></tp:taxon-name>
                      </italic>
                    </th><th rowspan="1" colspan="1">
                      <italic>
                        <tp:taxon-name><tp:taxon-name-part taxon-name-part-type="genus" reg="Cyrtodactylus">C.</tp:taxon-name-part><tp:taxon-name-part taxon-name-part-type="species" reg="elok">elok</tp:taxon-name-part></tp:taxon-name>
                      </italic>
                    </th><th rowspan="1" colspan="1">
                      <italic>
                        <tp:taxon-name><tp:taxon-name-part taxon-name-part-type="genus" reg="Cyrtodactylus">C.</tp:taxon-name-part><tp:taxon-name-part taxon-name-part-type="species" reg="elok">elok</tp:taxon-name-part></tp:taxon-name>
                      </italic>
                    </th><th rowspan="1" colspan="1">
                      <italic>
                        <tp:taxon-name><tp:taxon-name-part taxon-name-part-type="genus" reg="Cyrtodactylus">C.</tp:taxon-name-part><tp:taxon-name-part taxon-name-part-type="species" reg="elok">elok</tp:taxon-name-part></tp:taxon-name>
                      </italic>
                    </th><th rowspan="1" colspan="1">
                      <italic>
                        <tp:taxon-name><tp:taxon-name-part taxon-name-part-type="genus" reg="Cyrtodactylus">C.</tp:taxon-name-part><tp:taxon-name-part taxon-name-part-type="species" reg="elok">elok</tp:taxon-name-part></tp:taxon-name>
                      </italic>
                    </th><th rowspan="1" colspan="1">
                      <italic>
                        <tp:taxon-name><tp:taxon-name-part taxon-name-part-type="genus" reg="Cyrtodactylus">C.</tp:taxon-name-part><tp:taxon-name-part taxon-name-part-type="species" reg="interdigitalis">interdigitalis</tp:taxon-name-part></tp:taxon-name>
                      </italic>
                    </th><th rowspan="1" colspan="1">
                      <italic>
                        <tp:taxon-name><tp:taxon-name-part taxon-name-part-type="genus" reg="Cyrtodactylus">C.</tp:taxon-name-part><tp:taxon-name-part taxon-name-part-type="species" reg="interdigitalis">interdigitalis</tp:taxon-name-part></tp:taxon-name>
                      </italic>
                    </th><th rowspan="1" colspan="1">
                      <italic>
                        <tp:taxon-name><tp:taxon-name-part taxon-name-part-type="genus" reg="Cyrtodactylus">C.</tp:taxon-name-part><tp:taxon-name-part taxon-name-part-type="species" reg="interdigitalis">interdigitalis</tp:taxon-name-part></tp:taxon-name>
                      </italic>
                    </th><th rowspan="1" colspan="1">
                      <italic>
                        <tp:taxon-name><tp:taxon-name-part taxon-name-part-type="genus" reg="Cyrtodactylus">C.</tp:taxon-name-part><tp:taxon-name-part taxon-name-part-type="species" reg="interdigitalis">interdigitalis</tp:taxon-name-part></tp:taxon-name>
                      </italic>
                    </th><th rowspan="1" colspan="1"><italic><tp:taxon-name><tp:taxon-name-part taxon-name-part-type="genus" reg="Cyrtodactylus">C.</tp:taxon-name-part></tp:taxon-name></italic> sp.11</th><th rowspan="1" colspan="1">
                      <italic>
                        <tp:taxon-name><tp:taxon-name-part taxon-name-part-type="genus" reg="Cyrtodactylus">C.</tp:taxon-name-part><tp:taxon-name-part taxon-name-part-type="species" reg="ngati">ngati</tp:taxon-name-part></tp:taxon-name>
                      </italic>
                    </th><th rowspan="1" colspan="1">
                      <italic>
                        <tp:taxon-name><tp:taxon-name-part taxon-name-part-type="genus" reg="Cyrtodactylus">C.</tp:taxon-name-part><tp:taxon-name-part taxon-name-part-type="species" reg="ngati">ngati</tp:taxon-name-part></tp:taxon-name>
                      </italic>
                    </th><th rowspan="1" colspan="1">
                      <italic>
                        <tp:taxon-name><tp:taxon-name-part taxon-name-part-type="genus" reg="Cyrtodactylus">C.</tp:taxon-name-part><tp:taxon-name-part taxon-name-part-type="species" reg="ngati">ngati</tp:taxon-name-part></tp:taxon-name>
                      </italic>
                    </th><th rowspan="1" colspan="1">
                      <italic>
                        <tp:taxon-name><tp:taxon-name-part taxon-name-part-type="genus" reg="Cyrtodactylus">C.</tp:taxon-name-part><tp:taxon-name-part taxon-name-part-type="species" reg="ngati">ngati</tp:taxon-name-part></tp:taxon-name>
                      </italic>
                    </th><th rowspan="1" colspan="1"><italic><tp:taxon-name><tp:taxon-name-part taxon-name-part-type="genus" reg="Cyrtodactylus">C.</tp:taxon-name-part><tp:taxon-name-part taxon-name-part-type="species" reg="ngati">ngati</tp:taxon-name-part></tp:taxon-name></italic>3</th><th rowspan="1" colspan="1"><italic><tp:taxon-name><tp:taxon-name-part taxon-name-part-type="genus" reg="Cyrtodactylus">C.</tp:taxon-name-part><tp:taxon-name-part taxon-name-part-type="species" reg="ngati">ngati</tp:taxon-name-part></tp:taxon-name></italic>3</th><th rowspan="1" colspan="1"><italic><tp:taxon-name><tp:taxon-name-part taxon-name-part-type="genus" reg="Cyrtodactylus">C.</tp:taxon-name-part><tp:taxon-name-part taxon-name-part-type="species" reg="ngati">ngati</tp:taxon-name-part></tp:taxon-name></italic>3</th><th rowspan="1" colspan="1"><italic><tp:taxon-name><tp:taxon-name-part taxon-name-part-type="genus" reg="Cyrtodactylus">C.</tp:taxon-name-part><tp:taxon-name-part taxon-name-part-type="species" reg="ngati">ngati</tp:taxon-name-part></tp:taxon-name></italic>4</th><th rowspan="1" colspan="1"><tp:taxon-name><tp:taxon-name-part taxon-name-part-type="genus" reg="Cyrtodactylus">C.</tp:taxon-name-part><tp:taxon-name-part taxon-name-part-type="uncertainty-rank">cf.</tp:taxon-name-part><tp:taxon-name-part taxon-name-part-type="species" reg="ngati">ngati</tp:taxon-name-part></tp:taxon-name>1</th><th rowspan="1" colspan="1"><tp:taxon-name><tp:taxon-name-part taxon-name-part-type="genus" reg="Cyrtodactylus">C.</tp:taxon-name-part><tp:taxon-name-part taxon-name-part-type="uncertainty-rank">cf.</tp:taxon-name-part><tp:taxon-name-part taxon-name-part-type="species" reg="ngati">ngati</tp:taxon-name-part></tp:taxon-name>2</th><th rowspan="1" colspan="1"><tp:taxon-name><tp:taxon-name-part taxon-name-part-type="genus" reg="Cyrtodactylus">C.</tp:taxon-name-part><tp:taxon-name-part taxon-name-part-type="uncertainty-rank">cf.</tp:taxon-name-part><tp:taxon-name-part taxon-name-part-type="species" reg="ngati">ngati</tp:taxon-name-part></tp:taxon-name>2</th><th rowspan="1" colspan="1">
                      <italic>
                        <tp:taxon-name><tp:taxon-name-part taxon-name-part-type="genus" reg="Cyrtodactylus">C.</tp:taxon-name-part><tp:taxon-name-part taxon-name-part-type="species" reg="rukhadeva">rukhadeva</tp:taxon-name-part></tp:taxon-name>
                      </italic>
                    </th><th rowspan="1" colspan="1">
                      <italic>
                        <tp:taxon-name><tp:taxon-name-part taxon-name-part-type="genus" reg="Cyrtodactylus">C.</tp:taxon-name-part><tp:taxon-name-part taxon-name-part-type="species" reg="rukhadeva">rukhadeva</tp:taxon-name-part></tp:taxon-name>
                      </italic>
                    </th><th rowspan="1" colspan="1">
                      <italic>
                        <tp:taxon-name><tp:taxon-name-part taxon-name-part-type="genus" reg="Cyrtodactylus">C.</tp:taxon-name-part><tp:taxon-name-part taxon-name-part-type="species" reg="rukhadeva">rukhadeva</tp:taxon-name-part></tp:taxon-name>
                      </italic>
                    </th><th rowspan="1" colspan="1">
                      <tp:taxon-name><tp:taxon-name-part taxon-name-part-type="genus" reg="Cyrtodactylus">C.</tp:taxon-name-part><tp:taxon-name-part taxon-name-part-type="uncertainty-rank">cf.</tp:taxon-name-part><tp:taxon-name-part taxon-name-part-type="species" reg="rukhadeva">rukhadeva</tp:taxon-name-part></tp:taxon-name>
                    </th><th rowspan="1" colspan="1">
                      <tp:taxon-name><tp:taxon-name-part taxon-name-part-type="genus" reg="Cyrtodactylus">C.</tp:taxon-name-part><tp:taxon-name-part taxon-name-part-type="uncertainty-rank">cf.</tp:taxon-name-part><tp:taxon-name-part taxon-name-part-type="species" reg="rukhadeva">rukhadeva</tp:taxon-name-part></tp:taxon-name>
                    </th><th rowspan="1" colspan="1">
                      <tp:taxon-name><tp:taxon-name-part taxon-name-part-type="genus" reg="Cyrtodactylus">C.</tp:taxon-name-part><tp:taxon-name-part taxon-name-part-type="uncertainty-rank">cf.</tp:taxon-name-part><tp:taxon-name-part taxon-name-part-type="species" reg="rukhadeva">rukhadeva</tp:taxon-name-part></tp:taxon-name>
                    </th><th rowspan="1" colspan="1">
                      <tp:taxon-name><tp:taxon-name-part taxon-name-part-type="genus" reg="Cyrtodactylus">C.</tp:taxon-name-part><tp:taxon-name-part taxon-name-part-type="uncertainty-rank">cf.</tp:taxon-name-part><tp:taxon-name-part taxon-name-part-type="species" reg="rukhadeva">rukhadeva</tp:taxon-name-part></tp:taxon-name>
                    </th><th rowspan="1" colspan="1">
                      <tp:taxon-name><tp:taxon-name-part taxon-name-part-type="genus" reg="Cyrtodactylus">C.</tp:taxon-name-part><tp:taxon-name-part taxon-name-part-type="uncertainty-rank">cf.</tp:taxon-name-part><tp:taxon-name-part taxon-name-part-type="species" reg="rukhadeva">rukhadeva</tp:taxon-name-part></tp:taxon-name>
                    </th><th rowspan="1" colspan="1">
                      <tp:taxon-name><tp:taxon-name-part taxon-name-part-type="genus" reg="Cyrtodactylus">C.</tp:taxon-name-part><tp:taxon-name-part taxon-name-part-type="uncertainty-rank">cf.</tp:taxon-name-part><tp:taxon-name-part taxon-name-part-type="species" reg="rukhadeva">rukhadeva</tp:taxon-name-part></tp:taxon-name>
                    </th><th rowspan="1" colspan="1">
                      <tp:taxon-name><tp:taxon-name-part taxon-name-part-type="genus" reg="Cyrtodactylus">C.</tp:taxon-name-part><tp:taxon-name-part taxon-name-part-type="uncertainty-rank">cf.</tp:taxon-name-part><tp:taxon-name-part taxon-name-part-type="species" reg="rukhadeva">rukhadeva</tp:taxon-name-part></tp:taxon-name>
                    </th><th rowspan="1" colspan="1"><italic><tp:taxon-name><tp:taxon-name-part taxon-name-part-type="genus" reg="Cyrtodactylus">Cyrtodactylus</tp:taxon-name-part><tp:taxon-name-part taxon-name-part-type="species" reg="fluvicavus">fluvicavus</tp:taxon-name-part></tp:taxon-name></italic> sp. nov.</th><th rowspan="1" colspan="1"><italic><tp:taxon-name><tp:taxon-name-part taxon-name-part-type="genus" reg="Cyrtodactylus">Cyrtodactylus</tp:taxon-name-part><tp:taxon-name-part taxon-name-part-type="species" reg="fluvicavus">fluvicavus</tp:taxon-name-part></tp:taxon-name></italic> sp. nov.</th><th rowspan="1" colspan="1"><italic><tp:taxon-name><tp:taxon-name-part taxon-name-part-type="genus" reg="Cyrtodactylus">Cyrtodactylus</tp:taxon-name-part><tp:taxon-name-part taxon-name-part-type="species" reg="fluvicavus">fluvicavus</tp:taxon-name-part></tp:taxon-name></italic> sp. nov.</th><th rowspan="1" colspan="1"><italic><tp:taxon-name><tp:taxon-name-part taxon-name-part-type="genus" reg="Cyrtodactylus">Cyrtodactylus</tp:taxon-name-part><tp:taxon-name-part taxon-name-part-type="species" reg="fluvicavus">fluvicavus</tp:taxon-name-part></tp:taxon-name></italic> sp. nov.</th><th rowspan="1" colspan="1"><italic><tp:taxon-name><tp:taxon-name-part taxon-name-part-type="genus" reg="Cyrtodactylus">Cyrtodactylus</tp:taxon-name-part><tp:taxon-name-part taxon-name-part-type="species" reg="fluvicavus">fluvicavus</tp:taxon-name-part></tp:taxon-name></italic> sp. nov.</th><th rowspan="1" colspan="1"><italic><tp:taxon-name><tp:taxon-name-part taxon-name-part-type="genus" reg="Cyrtodactylus">Cyrtodactylus</tp:taxon-name-part><tp:taxon-name-part taxon-name-part-type="species" reg="fluvicavus">fluvicavus</tp:taxon-name-part></tp:taxon-name></italic> sp. nov.</th><th rowspan="1" colspan="1"><italic><tp:taxon-name><tp:taxon-name-part taxon-name-part-type="genus" reg="Cyrtodactylus">Cyrtodactylus</tp:taxon-name-part><tp:taxon-name-part taxon-name-part-type="species" reg="fluvicavus">fluvicavus</tp:taxon-name-part></tp:taxon-name></italic> sp. nov.</th><th rowspan="1" colspan="1"><italic><tp:taxon-name><tp:taxon-name-part taxon-name-part-type="genus" reg="Cyrtodactylus">Cyrtodactylus</tp:taxon-name-part><tp:taxon-name-part taxon-name-part-type="species" reg="kochangensis">kochangensis</tp:taxon-name-part></tp:taxon-name></italic> sp. nov</th><th rowspan="1" colspan="1">
                      <tp:taxon-name><tp:taxon-name-part taxon-name-part-type="genus" reg="Cyrtodactylus">C.</tp:taxon-name-part><tp:taxon-name-part taxon-name-part-type="uncertainty-rank">cf.</tp:taxon-name-part><tp:taxon-name-part taxon-name-part-type="species" reg="kochangensis">kochangensis</tp:taxon-name-part></tp:taxon-name>
                    </th><th rowspan="1" colspan="1"><italic><tp:taxon-name><tp:taxon-name-part taxon-name-part-type="genus" reg="Cyrtodactylus">Cyrtodactylus</tp:taxon-name-part><tp:taxon-name-part taxon-name-part-type="species" reg="uthaiensis">uthaiensis</tp:taxon-name-part></tp:taxon-name></italic> sp. nov.</th><th rowspan="1" colspan="1"><italic><tp:taxon-name><tp:taxon-name-part taxon-name-part-type="genus" reg="Cyrtodactylus">Cyrtodactylus</tp:taxon-name-part><tp:taxon-name-part taxon-name-part-type="species" reg="rivularis">rivularis</tp:taxon-name-part></tp:taxon-name></italic> sp. nov.</th><th rowspan="1" colspan="1"><italic><tp:taxon-name><tp:taxon-name-part taxon-name-part-type="genus" reg="Cyrtodactylus">Cyrtodactylus</tp:taxon-name-part><tp:taxon-name-part taxon-name-part-type="species" reg="rivularis">rivularis</tp:taxon-name-part></tp:taxon-name></italic> sp. nov.</th><th rowspan="1" colspan="1"><italic><tp:taxon-name><tp:taxon-name-part taxon-name-part-type="genus" reg="Cyrtodactylus">C.</tp:taxon-name-part></tp:taxon-name></italic> sp.9 Thong Pha Phum</th><th rowspan="1" colspan="1"><italic><tp:taxon-name><tp:taxon-name-part taxon-name-part-type="genus" reg="Cyrtodactylus">C.</tp:taxon-name-part></tp:taxon-name></italic> sp.9 Thong Pha Phum</th><th rowspan="1" colspan="1"><italic><tp:taxon-name><tp:taxon-name-part taxon-name-part-type="genus" reg="Cyrtodactylus">C.</tp:taxon-name-part></tp:taxon-name></italic> sp.9 Thong Pha Phum</th><th rowspan="1" colspan="1"><italic><tp:taxon-name><tp:taxon-name-part taxon-name-part-type="genus" reg="Cyrtodactylus">C.</tp:taxon-name-part></tp:taxon-name></italic> sp.9 Thong Pha Phum</th><th rowspan="1" colspan="1"><italic><tp:taxon-name><tp:taxon-name-part taxon-name-part-type="genus" reg="Cyrtodactylus">C.</tp:taxon-name-part></tp:taxon-name></italic> sp.9 Thong Pha Phum</th><th rowspan="1" colspan="1"><italic><tp:taxon-name><tp:taxon-name-part taxon-name-part-type="genus" reg="Cyrtodactylus">C.</tp:taxon-name-part></tp:taxon-name></italic> sp.9 Thong Pha Phum</th><th rowspan="1" colspan="1"><italic><tp:taxon-name><tp:taxon-name-part taxon-name-part-type="genus" reg="Cyrtodactylus">C.</tp:taxon-name-part></tp:taxon-name></italic> sp.9 Thong Pha Phum</th><th rowspan="1" colspan="1"><italic><tp:taxon-name><tp:taxon-name-part taxon-name-part-type="genus" reg="Cyrtodactylus">C.</tp:taxon-name-part></tp:taxon-name></italic> sp.9 Thong Pha Phum</th><th rowspan="1" colspan="1"><italic><tp:taxon-name><tp:taxon-name-part taxon-name-part-type="genus" reg="Cyrtodactylus">C.</tp:taxon-name-part></tp:taxon-name></italic> sp.13</th><th rowspan="1" colspan="1"><italic><tp:taxon-name><tp:taxon-name-part taxon-name-part-type="genus" reg="Cyrtodactylus">C.</tp:taxon-name-part></tp:taxon-name></italic> sp.13</th></tr><tr><th rowspan="1" colspan="1">Institutional catalog number</th><th rowspan="1" colspan="1">LSUHC 1899</th><th rowspan="1" colspan="1">LSUHC 15076</th><th rowspan="1" colspan="1">LSUHC 11788</th><th rowspan="1" colspan="1">THNHM 10670</th><th rowspan="1" colspan="1">THNHM 14112</th><th rowspan="1" colspan="1">LSUHC 8238</th><th rowspan="1" colspan="1">LSUHC 12180</th><th rowspan="1" colspan="1">LSUHC 12181</th><th rowspan="1" colspan="1">ZMMU R-16144</th><th rowspan="1" colspan="1">THNHM 20226 paratype</th><th rowspan="1" colspan="1">THNHM 20228 paratype</th><th rowspan="1" colspan="1">THNHM 20229 paratype</th><th rowspan="1" colspan="1">THNHM 20227 paratype</th><th rowspan="1" colspan="1">ZMMU R-16492</th><th rowspan="1" colspan="1">HNUE-R00111 holotype</th><th rowspan="1" colspan="1">IEBR 4829 paratype</th><th rowspan="1" colspan="1">VNUF R.2020.12 paratype</th><th rowspan="1" colspan="1">HNUE-R00112 paratype</th><th rowspan="1" colspan="1">FMNH 255454</th><th rowspan="1" colspan="1">FMNH 270493</th><th rowspan="1" colspan="1">FMNH 270492</th><th rowspan="1" colspan="1">FMNH 265806</th><th rowspan="1" colspan="1">NCSM 79472</th><th rowspan="1" colspan="1">ZMMU R-14917</th><th rowspan="1" colspan="1">NCSM 80100</th><th rowspan="1" colspan="1">ZMMU R-16851 holotype</th><th rowspan="1" colspan="1">ZMMU R-16852 paratype</th><th rowspan="1" colspan="1">ZMKU R 00948 topotype</th><th rowspan="1" colspan="1">THNHM 24622</th><th rowspan="1" colspan="1">THNHM 24838</th><th rowspan="1" colspan="1">THNHM 03251</th><th rowspan="1" colspan="1">THNHM 03252</th><th rowspan="1" colspan="1">THNHM 03253</th><th rowspan="1" colspan="1">THNHM 03254</th><th rowspan="1" colspan="1">THNHM 01807</th><th rowspan="1" colspan="1">ZMKU R 00959 holotype</th><th rowspan="1" colspan="1">ZMKU R 00958 paratype</th><th rowspan="1" colspan="1">ZMKU R 00960 paratype</th><th rowspan="1" colspan="1">ZMKU R 00961 paratype</th><th rowspan="1" colspan="1">ZMKU R 00962 paratype</th><th rowspan="1" colspan="1">ZMKU R 00963 paratype</th><th rowspan="1" colspan="1">ZMKU R 00964 paratype</th><th rowspan="1" colspan="1">ZMKU R 00945 holotype</th><th rowspan="1" colspan="1">THNHM 01667</th><th rowspan="1" colspan="1">ZMKU R 00949 holotype</th><th rowspan="1" colspan="1">ZMKU R 00947 holotype</th><th rowspan="1" colspan="1">ZMKU R 00946 paratype</th><th rowspan="1" colspan="1">ZMKU R 00950</th><th rowspan="1" colspan="1">ZMKU R 00951</th><th rowspan="1" colspan="1">ZMKU R 00952</th><th rowspan="1" colspan="1">ZMKU R 00953</th><th rowspan="1" colspan="1">ZMKU R 00954</th><th rowspan="1" colspan="1">ZMKU R 00955</th><th rowspan="1" colspan="1">ZMKU R 00956</th><th rowspan="1" colspan="1">ZMKU R 00957</th><th rowspan="1" colspan="1">THNHM 00104</th><th rowspan="1" colspan="1">THNHM 27821</th></tr><tr><td rowspan="1" colspan="1">Sex</td><td rowspan="1" colspan="1">m</td><td rowspan="1" colspan="1">f</td><td rowspan="1" colspan="1">f</td><td rowspan="1" colspan="1">f</td><td rowspan="1" colspan="1">f</td><td rowspan="1" colspan="1">f</td><td rowspan="1" colspan="1">m</td><td rowspan="1" colspan="1">m</td><td rowspan="1" colspan="1">f</td><td rowspan="1" colspan="1">f</td><td rowspan="1" colspan="1">f</td><td rowspan="1" colspan="1">f</td><td rowspan="1" colspan="1">f</td><td rowspan="1" colspan="1">m</td><td rowspan="1" colspan="1">m</td><td rowspan="1" colspan="1">f</td><td rowspan="1" colspan="1">f</td><td rowspan="1" colspan="1">f</td><td rowspan="1" colspan="1">f</td><td rowspan="1" colspan="1">m</td><td rowspan="1" colspan="1">m</td><td rowspan="1" colspan="1">m</td><td rowspan="1" colspan="1">f</td><td rowspan="1" colspan="1">f</td><td rowspan="1" colspan="1">f</td><td rowspan="1" colspan="1">m</td><td rowspan="1" colspan="1">f</td><td rowspan="1" colspan="1">f</td><td rowspan="1" colspan="1">m</td><td rowspan="1" colspan="1">f</td><td rowspan="1" colspan="1">m</td><td rowspan="1" colspan="1">m</td><td rowspan="1" colspan="1">f</td><td rowspan="1" colspan="1">m</td><td rowspan="1" colspan="1">m</td><td rowspan="1" colspan="1">m</td><td rowspan="1" colspan="1">m</td><td rowspan="1" colspan="1">m</td><td rowspan="1" colspan="1">f</td><td rowspan="1" colspan="1">f</td><td rowspan="1" colspan="1">f</td><td rowspan="1" colspan="1">f</td><td rowspan="1" colspan="1">f</td><td rowspan="1" colspan="1">m</td><td rowspan="1" colspan="1">m</td><td rowspan="1" colspan="1">f</td><td rowspan="1" colspan="1">f</td><td rowspan="1" colspan="1">f</td><td rowspan="1" colspan="1">m</td><td rowspan="1" colspan="1">f</td><td rowspan="1" colspan="1">m</td><td rowspan="1" colspan="1">m</td><td rowspan="1" colspan="1">f</td><td rowspan="1" colspan="1">m</td><td rowspan="1" colspan="1">f</td><td rowspan="1" colspan="1">f</td><td rowspan="1" colspan="1">f</td></tr><tr><td rowspan="1" colspan="1">
                      <bold>Meristic data</bold>
                    </td><td rowspan="1" colspan="1"/><td rowspan="1" colspan="1"/><td rowspan="1" colspan="1"/><td rowspan="1" colspan="1"/><td rowspan="1" colspan="1"/><td rowspan="1" colspan="1"/><td rowspan="1" colspan="1"/><td rowspan="1" colspan="1"/><td rowspan="1" colspan="1"/><td rowspan="1" colspan="1"/><td rowspan="1" colspan="1"/><td rowspan="1" colspan="1"/><td rowspan="1" colspan="1"/><td rowspan="1" colspan="1"/><td rowspan="1" colspan="1"/><td rowspan="1" colspan="1"/><td rowspan="1" colspan="1"/><td rowspan="1" colspan="1"/><td rowspan="1" colspan="1"/><td rowspan="1" colspan="1"/><td rowspan="1" colspan="1"/><td rowspan="1" colspan="1"/><td rowspan="1" colspan="1"/><td rowspan="1" colspan="1"/><td rowspan="1" colspan="1"/><td rowspan="1" colspan="1"/><td rowspan="1" colspan="1"/><td rowspan="1" colspan="1"/><td rowspan="1" colspan="1"/><td rowspan="1" colspan="1"/><td rowspan="1" colspan="1"/><td rowspan="1" colspan="1"/><td rowspan="1" colspan="1"/><td rowspan="1" colspan="1"/><td rowspan="1" colspan="1"/><td rowspan="1" colspan="1"/><td rowspan="1" colspan="1"/><td rowspan="1" colspan="1"/><td rowspan="1" colspan="1"/><td rowspan="1" colspan="1"/><td rowspan="1" colspan="1"/><td rowspan="1" colspan="1"/><td rowspan="1" colspan="1"/><td rowspan="1" colspan="1"/><td rowspan="1" colspan="1"/><td rowspan="1" colspan="1"/><td rowspan="1" colspan="1"/><td rowspan="1" colspan="1"/><td rowspan="1" colspan="1"/><td rowspan="1" colspan="1"/><td rowspan="1" colspan="1"/><td rowspan="1" colspan="1"/><td rowspan="1" colspan="1"/><td rowspan="1" colspan="1"/><td rowspan="1" colspan="1"/><td rowspan="1" colspan="1"/><td rowspan="1" colspan="1"/></tr><tr><td rowspan="1" colspan="1">Supralabials (<abbrev xmlns:xlink="http://www.w3.org/1999/xlink" xlink:title="supralabial scales" id="ABBRID0EPLDK" xlink:type="simple">SL</abbrev>)</td><td rowspan="1" colspan="1">11</td><td rowspan="1" colspan="1">12</td><td rowspan="1" colspan="1">10</td><td rowspan="1" colspan="1">14</td><td rowspan="1" colspan="1">12</td><td rowspan="1" colspan="1">11</td><td rowspan="1" colspan="1">8</td><td rowspan="1" colspan="1">13</td><td rowspan="1" colspan="1">9</td><td rowspan="1" colspan="1">14</td><td rowspan="1" colspan="1">12</td><td rowspan="1" colspan="1">11</td><td rowspan="1" colspan="1">12</td><td rowspan="1" colspan="1">11</td><td rowspan="1" colspan="1">10</td><td rowspan="1" colspan="1">10</td><td rowspan="1" colspan="1">10</td><td rowspan="1" colspan="1">10</td><td rowspan="1" colspan="1">13</td><td rowspan="1" colspan="1">13</td><td rowspan="1" colspan="1">13</td><td rowspan="1" colspan="1">10</td><td rowspan="1" colspan="1">14</td><td rowspan="1" colspan="1">9</td><td rowspan="1" colspan="1">12</td><td rowspan="1" colspan="1">11</td><td rowspan="1" colspan="1">9</td><td rowspan="1" colspan="1">14</td><td rowspan="1" colspan="1">11</td><td rowspan="1" colspan="1">13</td><td rowspan="1" colspan="1">13</td><td rowspan="1" colspan="1">11</td><td rowspan="1" colspan="1">12</td><td rowspan="1" colspan="1">13</td><td rowspan="1" colspan="1">12</td><td rowspan="1" colspan="1">12R/12L</td><td rowspan="1" colspan="1">13R/12L</td><td rowspan="1" colspan="1">13R/12L</td><td rowspan="1" colspan="1">11R/12L</td><td rowspan="1" colspan="1">12R/12L</td><td rowspan="1" colspan="1">13R/12L</td><td rowspan="1" colspan="1">12R/11L</td><td rowspan="1" colspan="1">12R/13L</td><td rowspan="1" colspan="1">12</td><td rowspan="1" colspan="1">13R/15L</td><td rowspan="1" colspan="1">13R/12L</td><td rowspan="1" colspan="1">13R/12L</td><td rowspan="1" colspan="1">12</td><td rowspan="1" colspan="1">13</td><td rowspan="1" colspan="1">13</td><td rowspan="1" colspan="1">14</td><td rowspan="1" colspan="1">13</td><td rowspan="1" colspan="1">13</td><td rowspan="1" colspan="1">13</td><td rowspan="1" colspan="1">13</td><td rowspan="1" colspan="1">12</td><td rowspan="1" colspan="1">15</td></tr><tr><td rowspan="1" colspan="1">Infralabials (<abbrev xmlns:xlink="http://www.w3.org/1999/xlink" xlink:title="infralabial scales" id="ABBRID0EDRDK" xlink:type="simple">IL</abbrev>)</td><td rowspan="1" colspan="1">8</td><td rowspan="1" colspan="1">10</td><td rowspan="1" colspan="1">9</td><td rowspan="1" colspan="1">11</td><td rowspan="1" colspan="1">11</td><td rowspan="1" colspan="1">11</td><td rowspan="1" colspan="1">8</td><td rowspan="1" colspan="1">11</td><td rowspan="1" colspan="1">9</td><td rowspan="1" colspan="1">9</td><td rowspan="1" colspan="1">8</td><td rowspan="1" colspan="1">8</td><td rowspan="1" colspan="1">7</td><td rowspan="1" colspan="1">9</td><td rowspan="1" colspan="1">9</td><td rowspan="1" colspan="1">9</td><td rowspan="1" colspan="1">9</td><td rowspan="1" colspan="1">9</td><td rowspan="1" colspan="1">10</td><td rowspan="1" colspan="1">9</td><td rowspan="1" colspan="1">11</td><td rowspan="1" colspan="1">8</td><td rowspan="1" colspan="1">11</td><td rowspan="1" colspan="1">10</td><td rowspan="1" colspan="1">12</td><td rowspan="1" colspan="1">10</td><td rowspan="1" colspan="1">11</td><td rowspan="1" colspan="1">9</td><td rowspan="1" colspan="1">10</td><td rowspan="1" colspan="1">10</td><td rowspan="1" colspan="1">10</td><td rowspan="1" colspan="1">10</td><td rowspan="1" colspan="1">10</td><td rowspan="1" colspan="1">11</td><td rowspan="1" colspan="1">10</td><td rowspan="1" colspan="1">10R/10L</td><td rowspan="1" colspan="1">10R/10L</td><td rowspan="1" colspan="1">9R/10L</td><td rowspan="1" colspan="1">10R/10L</td><td rowspan="1" colspan="1">10R/10L</td><td rowspan="1" colspan="1">10R/10L</td><td rowspan="1" colspan="1">10R/10L</td><td rowspan="1" colspan="1">9R/9L</td><td rowspan="1" colspan="1">10</td><td rowspan="1" colspan="1">10R/11L</td><td rowspan="1" colspan="1">11R/10L</td><td rowspan="1" colspan="1">10R/9L</td><td rowspan="1" colspan="1">8</td><td rowspan="1" colspan="1">8</td><td rowspan="1" colspan="1">10</td><td rowspan="1" colspan="1">10</td><td rowspan="1" colspan="1">9</td><td rowspan="1" colspan="1">10</td><td rowspan="1" colspan="1">10</td><td rowspan="1" colspan="1">9</td><td rowspan="1" colspan="1">10</td><td rowspan="1" colspan="1">11</td></tr><tr><td rowspan="1" colspan="1">Paravertebral tubercles (<abbrev xmlns:xlink="http://www.w3.org/1999/xlink" xlink:title="number of paravertebral tubercles" id="ABBRID0EXWDK" xlink:type="simple">PVT</abbrev>)</td><td rowspan="1" colspan="1">39</td><td rowspan="1" colspan="1">37</td><td rowspan="1" colspan="1">38</td><td rowspan="1" colspan="1">37</td><td rowspan="1" colspan="1">37</td><td rowspan="1" colspan="1">0</td><td rowspan="1" colspan="1">0</td><td rowspan="1" colspan="1">0</td><td rowspan="1" colspan="1">0</td><td rowspan="1" colspan="1">32</td><td rowspan="1" colspan="1">33</td><td rowspan="1" colspan="1">33</td><td rowspan="1" colspan="1">33</td><td rowspan="1" colspan="1">30</td><td rowspan="1" colspan="1">39</td><td rowspan="1" colspan="1">40</td><td rowspan="1" colspan="1">38</td><td rowspan="1" colspan="1">40</td><td rowspan="1" colspan="1">28</td><td rowspan="1" colspan="1">27</td><td rowspan="1" colspan="1">26</td><td rowspan="1" colspan="1">27</td><td rowspan="1" colspan="1">28</td><td rowspan="1" colspan="1">32</td><td rowspan="1" colspan="1">29</td><td rowspan="1" colspan="1">27</td><td rowspan="1" colspan="1">30</td><td rowspan="1" colspan="1">30</td><td rowspan="1" colspan="1">26</td><td rowspan="1" colspan="1">28</td><td rowspan="1" colspan="1">27</td><td rowspan="1" colspan="1">27</td><td rowspan="1" colspan="1">30</td><td rowspan="1" colspan="1">30</td><td rowspan="1" colspan="1">26</td><td rowspan="1" colspan="1">30</td><td rowspan="1" colspan="1">28</td><td rowspan="1" colspan="1">27</td><td rowspan="1" colspan="1">27</td><td rowspan="1" colspan="1">28</td><td rowspan="1" colspan="1">26</td><td rowspan="1" colspan="1">28</td><td rowspan="1" colspan="1">34</td><td rowspan="1" colspan="1">29</td><td rowspan="1" colspan="1">33</td><td rowspan="1" colspan="1">34</td><td rowspan="1" colspan="1">33</td><td rowspan="1" colspan="1">32</td><td rowspan="1" colspan="1">33</td><td rowspan="1" colspan="1">34</td><td rowspan="1" colspan="1">34</td><td rowspan="1" colspan="1">36</td><td rowspan="1" colspan="1">36</td><td rowspan="1" colspan="1">30</td><td rowspan="1" colspan="1">30</td><td rowspan="1" colspan="1">33</td><td rowspan="1" colspan="1">29</td></tr><tr><td rowspan="1" colspan="1">Longitudinal rows of tubercles (<abbrev xmlns:xlink="http://www.w3.org/1999/xlink" xlink:title="number of longitudinal rows of body tubercles" id="ABBRID0EL3DK" xlink:type="simple">LRT</abbrev>)</td><td rowspan="1" colspan="1">15</td><td rowspan="1" colspan="1">16</td><td rowspan="1" colspan="1">17</td><td rowspan="1" colspan="1">16</td><td rowspan="1" colspan="1">14</td><td rowspan="1" colspan="1">6</td><td rowspan="1" colspan="1">7</td><td rowspan="1" colspan="1">4</td><td rowspan="1" colspan="1">4</td><td rowspan="1" colspan="1">19</td><td rowspan="1" colspan="1">20</td><td rowspan="1" colspan="1">19</td><td rowspan="1" colspan="1">19</td><td rowspan="1" colspan="1">18</td><td rowspan="1" colspan="1">18</td><td rowspan="1" colspan="1">18</td><td rowspan="1" colspan="1">17</td><td rowspan="1" colspan="1">22</td><td rowspan="1" colspan="1">19</td><td rowspan="1" colspan="1">18</td><td rowspan="1" colspan="1">17</td><td rowspan="1" colspan="1">19</td><td rowspan="1" colspan="1">18</td><td rowspan="1" colspan="1">24</td><td rowspan="1" colspan="1">19</td><td rowspan="1" colspan="1">19</td><td rowspan="1" colspan="1">20</td><td rowspan="1" colspan="1">19</td><td rowspan="1" colspan="1">18</td><td rowspan="1" colspan="1">19</td><td rowspan="1" colspan="1">18</td><td rowspan="1" colspan="1">18</td><td rowspan="1" colspan="1">19</td><td rowspan="1" colspan="1">19</td><td rowspan="1" colspan="1">19</td><td rowspan="1" colspan="1">17</td><td rowspan="1" colspan="1">17</td><td rowspan="1" colspan="1">14</td><td rowspan="1" colspan="1">16</td><td rowspan="1" colspan="1">17</td><td rowspan="1" colspan="1">18</td><td rowspan="1" colspan="1">16</td><td rowspan="1" colspan="1">14</td><td rowspan="1" colspan="1">19</td><td rowspan="1" colspan="1">17</td><td rowspan="1" colspan="1">20</td><td rowspan="1" colspan="1">18</td><td rowspan="1" colspan="1">21</td><td rowspan="1" colspan="1">19</td><td rowspan="1" colspan="1">20</td><td rowspan="1" colspan="1">20</td><td rowspan="1" colspan="1">21</td><td rowspan="1" colspan="1">21</td><td rowspan="1" colspan="1">19</td><td rowspan="1" colspan="1">19</td><td rowspan="1" colspan="1">18</td><td rowspan="1" colspan="1">20</td></tr><tr><td rowspan="1" colspan="1">Ventral scales (<abbrev xmlns:xlink="http://www.w3.org/1999/xlink" xlink:title="number of longitudinal rows of ventral scales" id="ABBRID0E6BEK" xlink:type="simple">VS</abbrev>)</td><td rowspan="1" colspan="1">38</td><td rowspan="1" colspan="1">38</td><td rowspan="1" colspan="1">38</td><td rowspan="1" colspan="1">36</td><td rowspan="1" colspan="1">39</td><td rowspan="1" colspan="1">45</td><td rowspan="1" colspan="1">45</td><td rowspan="1" colspan="1">47</td><td rowspan="1" colspan="1">36</td><td rowspan="1" colspan="1">42</td><td rowspan="1" colspan="1">40</td><td rowspan="1" colspan="1">42</td><td rowspan="1" colspan="1">43</td><td rowspan="1" colspan="1">34</td><td rowspan="1" colspan="1">38</td><td rowspan="1" colspan="1">36</td><td rowspan="1" colspan="1">35</td><td rowspan="1" colspan="1">32</td><td rowspan="1" colspan="1">37</td><td rowspan="1" colspan="1">36</td><td rowspan="1" colspan="1">36</td><td rowspan="1" colspan="1">33</td><td rowspan="1" colspan="1">33</td><td rowspan="1" colspan="1">36</td><td rowspan="1" colspan="1">35</td><td rowspan="1" colspan="1">34</td><td rowspan="1" colspan="1">43</td><td rowspan="1" colspan="1">38</td><td rowspan="1" colspan="1">38</td><td rowspan="1" colspan="1">36</td><td rowspan="1" colspan="1">37</td><td rowspan="1" colspan="1">37</td><td rowspan="1" colspan="1">39</td><td rowspan="1" colspan="1">34</td><td rowspan="1" colspan="1">35</td><td rowspan="1" colspan="1">34</td><td rowspan="1" colspan="1">37</td><td rowspan="1" colspan="1">33</td><td rowspan="1" colspan="1">30</td><td rowspan="1" colspan="1">36</td><td rowspan="1" colspan="1">37</td><td rowspan="1" colspan="1">39</td><td rowspan="1" colspan="1">35</td><td rowspan="1" colspan="1">34</td><td rowspan="1" colspan="1">36</td><td rowspan="1" colspan="1">34</td><td rowspan="1" colspan="1">37</td><td rowspan="1" colspan="1">34</td><td rowspan="1" colspan="1">33</td><td rowspan="1" colspan="1">33</td><td rowspan="1" colspan="1">34</td><td rowspan="1" colspan="1">30</td><td rowspan="1" colspan="1">33</td><td rowspan="1" colspan="1">32</td><td rowspan="1" colspan="1">33</td><td rowspan="1" colspan="1">37</td><td rowspan="1" colspan="1">36</td></tr><tr><td rowspan="1" colspan="1">Ventral scales along middle of the body (<abbrev xmlns:xlink="http://www.w3.org/1999/xlink" xlink:title="number of transverse rows of ventral scales" id="ABBRID0ETHEK" xlink:type="simple">VSM</abbrev>)</td><td rowspan="1" colspan="1">176</td><td rowspan="1" colspan="1">170</td><td rowspan="1" colspan="1">182</td><td rowspan="1" colspan="1">154</td><td rowspan="1" colspan="1">160</td><td rowspan="1" colspan="1">190</td><td rowspan="1" colspan="1">225</td><td rowspan="1" colspan="1">234</td><td rowspan="1" colspan="1">192</td><td rowspan="1" colspan="1">187</td><td rowspan="1" colspan="1">170</td><td rowspan="1" colspan="1">187</td><td rowspan="1" colspan="1">178</td><td rowspan="1" colspan="1">160</td><td rowspan="1" colspan="1">168</td><td rowspan="1" colspan="1">164</td><td rowspan="1" colspan="1">178</td><td rowspan="1" colspan="1">158</td><td rowspan="1" colspan="1">159</td><td rowspan="1" colspan="1">166</td><td rowspan="1" colspan="1">156</td><td rowspan="1" colspan="1">158</td><td rowspan="1" colspan="1">164</td><td rowspan="1" colspan="1">166</td><td rowspan="1" colspan="1">165</td><td rowspan="1" colspan="1">154</td><td rowspan="1" colspan="1">152</td><td rowspan="1" colspan="1">165</td><td rowspan="1" colspan="1">162</td><td rowspan="1" colspan="1">158</td><td rowspan="1" colspan="1">157</td><td rowspan="1" colspan="1">159</td><td rowspan="1" colspan="1">168</td><td rowspan="1" colspan="1">160</td><td rowspan="1" colspan="1">161</td><td rowspan="1" colspan="1">155</td><td rowspan="1" colspan="1">154</td><td rowspan="1" colspan="1">155</td><td rowspan="1" colspan="1">172</td><td rowspan="1" colspan="1">164</td><td rowspan="1" colspan="1">175</td><td rowspan="1" colspan="1">170</td><td rowspan="1" colspan="1">172</td><td rowspan="1" colspan="1">159</td><td rowspan="1" colspan="1">159</td><td rowspan="1" colspan="1">160</td><td rowspan="1" colspan="1">166</td><td rowspan="1" colspan="1">173</td><td rowspan="1" colspan="1">158</td><td rowspan="1" colspan="1">156</td><td rowspan="1" colspan="1">166</td><td rowspan="1" colspan="1">159</td><td rowspan="1" colspan="1">159</td><td rowspan="1" colspan="1">150</td><td rowspan="1" colspan="1">169</td><td rowspan="1" colspan="1">159</td><td rowspan="1" colspan="1">165</td></tr><tr><td rowspan="1" colspan="1">Expanded subdigital lamellae on 4<sup>th</sup> toe (<abbrev xmlns:xlink="http://www.w3.org/1999/xlink" xlink:title="number of expanded subdigital lamellae on the fourth toe proximal to the digital inflection" id="ABBRID0EJNEK" xlink:type="simple">TL4E</abbrev>)</td><td rowspan="1" colspan="1">7</td><td rowspan="1" colspan="1">8</td><td rowspan="1" colspan="1">9</td><td rowspan="1" colspan="1">8</td><td rowspan="1" colspan="1">8</td><td rowspan="1" colspan="1">10</td><td rowspan="1" colspan="1">9</td><td rowspan="1" colspan="1">9</td><td rowspan="1" colspan="1">9</td><td rowspan="1" colspan="1">12</td><td rowspan="1" colspan="1">10</td><td rowspan="1" colspan="1">10</td><td rowspan="1" colspan="1">11</td><td rowspan="1" colspan="1">9</td><td rowspan="1" colspan="1">8</td><td rowspan="1" colspan="1">10</td><td rowspan="1" colspan="1">9</td><td rowspan="1" colspan="1">9</td><td rowspan="1" colspan="1">10</td><td rowspan="1" colspan="1">10</td><td rowspan="1" colspan="1">8</td><td rowspan="1" colspan="1">10</td><td rowspan="1" colspan="1">9</td><td rowspan="1" colspan="1">8</td><td rowspan="1" colspan="1">10</td><td rowspan="1" colspan="1">9</td><td rowspan="1" colspan="1">9</td><td rowspan="1" colspan="1">9</td><td rowspan="1" colspan="1">8</td><td rowspan="1" colspan="1">9</td><td rowspan="1" colspan="1">9</td><td rowspan="1" colspan="1">10</td><td rowspan="1" colspan="1">9</td><td rowspan="1" colspan="1">10</td><td rowspan="1" colspan="1">10</td><td rowspan="1" colspan="1">9R/9L</td><td rowspan="1" colspan="1">10R/10L</td><td rowspan="1" colspan="1">9R/9L</td><td rowspan="1" colspan="1">9R/9L</td><td rowspan="1" colspan="1">10R/11L</td><td rowspan="1" colspan="1">9R/10L</td><td rowspan="1" colspan="1">9R/9L</td><td rowspan="1" colspan="1">9R/8L</td><td rowspan="1" colspan="1">8</td><td rowspan="1" colspan="1">8R/(broken)L</td><td rowspan="1" colspan="1">9R/9L</td><td rowspan="1" colspan="1">9R/9L</td><td rowspan="1" colspan="1">9</td><td rowspan="1" colspan="1">10</td><td rowspan="1" colspan="1">9</td><td rowspan="1" colspan="1">8</td><td rowspan="1" colspan="1">10</td><td rowspan="1" colspan="1">8</td><td rowspan="1" colspan="1">9</td><td rowspan="1" colspan="1">9</td><td rowspan="1" colspan="1">9</td><td rowspan="1" colspan="1">7</td></tr><tr><td rowspan="1" colspan="1">Unmodified subdigital lamellae on 4<sup>th</sup> toe (<abbrev xmlns:xlink="http://www.w3.org/1999/xlink" xlink:title="number of small, generally unmodified subdigital lamellae distal to the digital inflection on the fourth toe" id="ABBRID0E6SEK" xlink:type="simple">TL4U</abbrev>)</td><td rowspan="1" colspan="1">13</td><td rowspan="1" colspan="1">11</td><td rowspan="1" colspan="1">11</td><td rowspan="1" colspan="1">11</td><td rowspan="1" colspan="1">12</td><td rowspan="1" colspan="1">11</td><td rowspan="1" colspan="1">10</td><td rowspan="1" colspan="1">11</td><td rowspan="1" colspan="1">9</td><td rowspan="1" colspan="1">14</td><td rowspan="1" colspan="1">13</td><td rowspan="1" colspan="1">12</td><td rowspan="1" colspan="1">14</td><td rowspan="1" colspan="1">10</td><td rowspan="1" colspan="1">11</td><td rowspan="1" colspan="1">10</td><td rowspan="1" colspan="1">11</td><td rowspan="1" colspan="1">10</td><td rowspan="1" colspan="1">11</td><td rowspan="1" colspan="1">11</td><td rowspan="1" colspan="1">11</td><td rowspan="1" colspan="1">11</td><td rowspan="1" colspan="1">12</td><td rowspan="1" colspan="1">10</td><td rowspan="1" colspan="1">10</td><td rowspan="1" colspan="1">11</td><td rowspan="1" colspan="1">11</td><td rowspan="1" colspan="1">12</td><td rowspan="1" colspan="1">11</td><td rowspan="1" colspan="1">13</td><td rowspan="1" colspan="1">12</td><td rowspan="1" colspan="1">12</td><td rowspan="1" colspan="1">15</td><td rowspan="1" colspan="1">13</td><td rowspan="1" colspan="1">13</td><td rowspan="1" colspan="1">11R/11L</td><td rowspan="1" colspan="1">12R/11L</td><td rowspan="1" colspan="1">10R/10L</td><td rowspan="1" colspan="1">12R/12L</td><td rowspan="1" colspan="1">11R/11L</td><td rowspan="1" colspan="1">10R/10L</td><td rowspan="1" colspan="1">12R/13L</td><td rowspan="1" colspan="1">12R/11L</td><td rowspan="1" colspan="1">13</td><td rowspan="1" colspan="1">12R/(broken)L</td><td rowspan="1" colspan="1">13R/13L</td><td rowspan="1" colspan="1">12R/13L</td><td rowspan="1" colspan="1">12</td><td rowspan="1" colspan="1">14</td><td rowspan="1" colspan="1">13</td><td rowspan="1" colspan="1">12</td><td rowspan="1" colspan="1">13</td><td rowspan="1" colspan="1">12</td><td rowspan="1" colspan="1">11</td><td rowspan="1" colspan="1">13</td><td rowspan="1" colspan="1">12</td><td rowspan="1" colspan="1">12</td></tr><tr><td rowspan="1" colspan="1">Total subdigital lamellae 4<sup>th</sup> toe (<abbrev xmlns:xlink="http://www.w3.org/1999/xlink" xlink:title="total number of subdigital lamellae" id="ABBRID0EVYEK" xlink:type="simple">TL4T</abbrev>)</td><td rowspan="1" colspan="1">20</td><td rowspan="1" colspan="1">19</td><td rowspan="1" colspan="1">20</td><td rowspan="1" colspan="1">19</td><td rowspan="1" colspan="1">20</td><td rowspan="1" colspan="1">21</td><td rowspan="1" colspan="1">19</td><td rowspan="1" colspan="1">20</td><td rowspan="1" colspan="1">18</td><td rowspan="1" colspan="1">26</td><td rowspan="1" colspan="1">23</td><td rowspan="1" colspan="1">22</td><td rowspan="1" colspan="1">23</td><td rowspan="1" colspan="1">19</td><td rowspan="1" colspan="1">13</td><td rowspan="1" colspan="1">16</td><td rowspan="1" colspan="1">17</td><td rowspan="1" colspan="1">16</td><td rowspan="1" colspan="1">21</td><td rowspan="1" colspan="1">21</td><td rowspan="1" colspan="1">19</td><td rowspan="1" colspan="1">21</td><td rowspan="1" colspan="1">21</td><td rowspan="1" colspan="1">18</td><td rowspan="1" colspan="1">20</td><td rowspan="1" colspan="1">20</td><td rowspan="1" colspan="1">18</td><td rowspan="1" colspan="1">21</td><td rowspan="1" colspan="1">19</td><td rowspan="1" colspan="1">22</td><td rowspan="1" colspan="1">21</td><td rowspan="1" colspan="1">22</td><td rowspan="1" colspan="1">14</td><td rowspan="1" colspan="1">23</td><td rowspan="1" colspan="1">23</td><td rowspan="1" colspan="1">20R/20L</td><td rowspan="1" colspan="1">22R/21L</td><td rowspan="1" colspan="1">19R/19L</td><td rowspan="1" colspan="1">21R/21L</td><td rowspan="1" colspan="1">21R/22L</td><td rowspan="1" colspan="1">19R/20L</td><td rowspan="1" colspan="1">22R/22L</td><td rowspan="1" colspan="1">21R/19L</td><td rowspan="1" colspan="1">21</td><td rowspan="1" colspan="1">20</td><td rowspan="1" colspan="1">22R/22L</td><td rowspan="1" colspan="1">21R/22L</td><td rowspan="1" colspan="1">21</td><td rowspan="1" colspan="1">24</td><td rowspan="1" colspan="1">22</td><td rowspan="1" colspan="1">20</td><td rowspan="1" colspan="1">23</td><td rowspan="1" colspan="1">20</td><td rowspan="1" colspan="1">20</td><td rowspan="1" colspan="1">22</td><td rowspan="1" colspan="1">21</td><td rowspan="1" colspan="1">19</td></tr><tr><td rowspan="1" colspan="1">Expanded subdigital lamellae on 4<sup>th</sup> finger (<abbrev xmlns:xlink="http://www.w3.org/1999/xlink" xlink:title="number of expanded subdigital lamellae on the fourth finger proximal to the digital inflection" id="ABBRID0EL5EK" xlink:type="simple">FL4E</abbrev>)</td><td rowspan="1" colspan="1">8</td><td rowspan="1" colspan="1">8</td><td rowspan="1" colspan="1">8</td><td rowspan="1" colspan="1">7</td><td rowspan="1" colspan="1">8</td><td rowspan="1" colspan="1">8</td><td rowspan="1" colspan="1">9</td><td rowspan="1" colspan="1">9</td><td rowspan="1" colspan="1">9</td><td rowspan="1" colspan="1">9</td><td rowspan="1" colspan="1">8</td><td rowspan="1" colspan="1">9</td><td rowspan="1" colspan="1">9</td><td rowspan="1" colspan="1">10</td><td rowspan="1" colspan="1">6</td><td rowspan="1" colspan="1">6</td><td rowspan="1" colspan="1">7</td><td rowspan="1" colspan="1">6</td><td rowspan="1" colspan="1">8</td><td rowspan="1" colspan="1">8</td><td rowspan="1" colspan="1">8</td><td rowspan="1" colspan="1">8</td><td rowspan="1" colspan="1">9</td><td rowspan="1" colspan="1">7</td><td rowspan="1" colspan="1">9</td><td rowspan="1" colspan="1">9</td><td rowspan="1" colspan="1">8</td><td rowspan="1" colspan="1">8</td><td rowspan="1" colspan="1">7</td><td rowspan="1" colspan="1">8</td><td rowspan="1" colspan="1">8</td><td rowspan="1" colspan="1">8</td><td rowspan="1" colspan="1">8</td><td rowspan="1" colspan="1">8</td><td rowspan="1" colspan="1">8</td><td rowspan="1" colspan="1">8R/8L</td><td rowspan="1" colspan="1">8R/8L</td><td rowspan="1" colspan="1">8R/8L</td><td rowspan="1" colspan="1">8R/8L</td><td rowspan="1" colspan="1">7R/7L</td><td rowspan="1" colspan="1">8R/9L</td><td rowspan="1" colspan="1">7R/7L</td><td rowspan="1" colspan="1">8R/8L</td><td rowspan="1" colspan="1">8</td><td rowspan="1" colspan="1">7R/7L</td><td rowspan="1" colspan="1">8R/8L</td><td rowspan="1" colspan="1">8R/8L</td><td rowspan="1" colspan="1">8</td><td rowspan="1" colspan="1">7</td><td rowspan="1" colspan="1">7</td><td rowspan="1" colspan="1">8</td><td rowspan="1" colspan="1">8</td><td rowspan="1" colspan="1">8</td><td rowspan="1" colspan="1">8</td><td rowspan="1" colspan="1">8</td><td rowspan="1" colspan="1">8</td><td rowspan="1" colspan="1">8</td></tr><tr><td rowspan="1" colspan="1">Unmodified subdigital lamellae on 4<sup>th</sup> finger (<abbrev xmlns:xlink="http://www.w3.org/1999/xlink" xlink:title="number of small generally unmodified subdigital lamellae distal to the digital inflection on the fourth finger" id="ABBRID0EBEFK" xlink:type="simple">FL4U</abbrev>)</td><td rowspan="1" colspan="1">9</td><td rowspan="1" colspan="1">11</td><td rowspan="1" colspan="1">10</td><td rowspan="1" colspan="1">10</td><td rowspan="1" colspan="1">10</td><td rowspan="1" colspan="1">12</td><td rowspan="1" colspan="1">13</td><td rowspan="1" colspan="1">9</td><td rowspan="1" colspan="1">8</td><td rowspan="1" colspan="1">12</td><td rowspan="1" colspan="1">11</td><td rowspan="1" colspan="1">12</td><td rowspan="1" colspan="1">13</td><td rowspan="1" colspan="1">9</td><td rowspan="1" colspan="1">9</td><td rowspan="1" colspan="1">9</td><td rowspan="1" colspan="1">9</td><td rowspan="1" colspan="1">9</td><td rowspan="1" colspan="1">10</td><td rowspan="1" colspan="1">10</td><td rowspan="1" colspan="1">10</td><td rowspan="1" colspan="1">10</td><td rowspan="1" colspan="1">8</td><td rowspan="1" colspan="1">9</td><td rowspan="1" colspan="1">10</td><td rowspan="1" colspan="1">10</td><td rowspan="1" colspan="1">9</td><td rowspan="1" colspan="1">11</td><td rowspan="1" colspan="1">10</td><td rowspan="1" colspan="1">11</td><td rowspan="1" colspan="1">10</td><td rowspan="1" colspan="1">10</td><td rowspan="1" colspan="1">12</td><td rowspan="1" colspan="1">12</td><td rowspan="1" colspan="1">12</td><td rowspan="1" colspan="1">10R/10L</td><td rowspan="1" colspan="1">10R/10L</td><td rowspan="1" colspan="1">10R/9L</td><td rowspan="1" colspan="1">11R/11L</td><td rowspan="1" colspan="1">10R/10L</td><td rowspan="1" colspan="1">9R/9L</td><td rowspan="1" colspan="1">10R/10L</td><td rowspan="1" colspan="1">10R/10L</td><td rowspan="1" colspan="1">12</td><td rowspan="1" colspan="1">11R/11L</td><td rowspan="1" colspan="1">11R/10L</td><td rowspan="1" colspan="1">12R/12L</td><td rowspan="1" colspan="1">10</td><td rowspan="1" colspan="1">12</td><td rowspan="1" colspan="1">12</td><td rowspan="1" colspan="1">11</td><td rowspan="1" colspan="1">12</td><td rowspan="1" colspan="1">12</td><td rowspan="1" colspan="1">11</td><td rowspan="1" colspan="1">12</td><td rowspan="1" colspan="1">11</td><td rowspan="1" colspan="1">10</td></tr><tr><td rowspan="1" colspan="1">Total subdigital lamellae 4<sup>th</sup> finger (<abbrev xmlns:xlink="http://www.w3.org/1999/xlink" xlink:title="total number of subdigital lamellae" id="ABBRID0EXJFK" xlink:type="simple">FL4T</abbrev>)</td><td rowspan="1" colspan="1">17</td><td rowspan="1" colspan="1">19</td><td rowspan="1" colspan="1">18</td><td rowspan="1" colspan="1">17</td><td rowspan="1" colspan="1">18</td><td rowspan="1" colspan="1">20</td><td rowspan="1" colspan="1">22</td><td rowspan="1" colspan="1">18</td><td rowspan="1" colspan="1">17</td><td rowspan="1" colspan="1">21</td><td rowspan="1" colspan="1">21</td><td rowspan="1" colspan="1">21</td><td rowspan="1" colspan="1">22</td><td rowspan="1" colspan="1">19</td><td rowspan="1" colspan="1">15</td><td rowspan="1" colspan="1">15</td><td rowspan="1" colspan="1">18</td><td rowspan="1" colspan="1">15</td><td rowspan="1" colspan="1">18</td><td rowspan="1" colspan="1">18</td><td rowspan="1" colspan="1">18</td><td rowspan="1" colspan="1">18</td><td rowspan="1" colspan="1">17</td><td rowspan="1" colspan="1">16</td><td rowspan="1" colspan="1">19</td><td rowspan="1" colspan="1">19</td><td rowspan="1" colspan="1">17</td><td rowspan="1" colspan="1">19</td><td rowspan="1" colspan="1">17</td><td rowspan="1" colspan="1">17</td><td rowspan="1" colspan="1">18</td><td rowspan="1" colspan="1">18</td><td rowspan="1" colspan="1">20</td><td rowspan="1" colspan="1">20</td><td rowspan="1" colspan="1">20</td><td rowspan="1" colspan="1">18R/18L</td><td rowspan="1" colspan="1">18R/18L</td><td rowspan="1" colspan="1">18R/17L</td><td rowspan="1" colspan="1">19R/19L</td><td rowspan="1" colspan="1">17R/17L</td><td rowspan="1" colspan="1">17R/18L</td><td rowspan="1" colspan="1">17R/17L</td><td rowspan="1" colspan="1">18R/18L</td><td rowspan="1" colspan="1">20</td><td rowspan="1" colspan="1">18R/18L</td><td rowspan="1" colspan="1">19R/18L</td><td rowspan="1" colspan="1">20R/20L</td><td rowspan="1" colspan="1">18</td><td rowspan="1" colspan="1">19</td><td rowspan="1" colspan="1">19</td><td rowspan="1" colspan="1">19</td><td rowspan="1" colspan="1">20</td><td rowspan="1" colspan="1">20</td><td rowspan="1" colspan="1">19</td><td rowspan="1" colspan="1">20</td><td rowspan="1" colspan="1">19</td><td rowspan="1" colspan="1">18</td></tr><tr><td rowspan="1" colspan="1">Enlarged femoral scales (R/L)</td><td rowspan="1" colspan="1">0</td><td rowspan="1" colspan="1">0</td><td rowspan="1" colspan="1">0</td><td rowspan="1" colspan="1">8R/8L</td><td rowspan="1" colspan="1">7R/7L</td><td rowspan="1" colspan="1">0</td><td rowspan="1" colspan="1">0</td><td rowspan="1" colspan="1">0</td><td rowspan="1" colspan="1">0</td><td rowspan="1" colspan="1">11R/8L</td><td rowspan="1" colspan="1">10R/9L</td><td rowspan="1" colspan="1">8R/8L</td><td rowspan="1" colspan="1">9R/10L</td><td rowspan="1" colspan="1">9R/8L</td><td rowspan="1" colspan="1">10R/10L</td><td rowspan="1" colspan="1">9R/8L</td><td rowspan="1" colspan="1">10R/9L</td><td rowspan="1" colspan="1">8R/9L</td><td rowspan="1" colspan="1">9R/7L</td><td rowspan="1" colspan="1">8R/9L</td><td rowspan="1" colspan="1">9R/9L</td><td rowspan="1" colspan="1">8R/8L</td><td rowspan="1" colspan="1">9R/8L</td><td rowspan="1" colspan="1">7R/8L</td><td rowspan="1" colspan="1">7R/8L</td><td rowspan="1" colspan="1">9R/8L</td><td rowspan="1" colspan="1">8R/8L</td><td rowspan="1" colspan="1">9R/8L</td><td rowspan="1" colspan="1">9R/L</td><td rowspan="1" colspan="1">9R/9L</td><td rowspan="1" colspan="1">9R/7L</td><td rowspan="1" colspan="1">7R/7L</td><td rowspan="1" colspan="1">6R/7L</td><td rowspan="1" colspan="1">5R/8L</td><td rowspan="1" colspan="1">7R/7L</td><td rowspan="1" colspan="1">5R/6L</td><td rowspan="1" colspan="1">4R/5L</td><td rowspan="1" colspan="1">5R/6L</td><td rowspan="1" colspan="1">6R/6L</td><td rowspan="1" colspan="1">5R/6L</td><td rowspan="1" colspan="1">5R/6L</td><td rowspan="1" colspan="1">6R/6L</td><td rowspan="1" colspan="1">6R/6L</td><td rowspan="1" colspan="1">7R/7L</td><td rowspan="1" colspan="1">8R/8L</td><td rowspan="1" colspan="1">8R/8L</td><td rowspan="1" colspan="1">6R/8L</td><td rowspan="1" colspan="1">5R/7L</td><td rowspan="1" colspan="1">8R/8L</td><td rowspan="1" colspan="1">8R/8L</td><td rowspan="1" colspan="1">7R/8L</td><td rowspan="1" colspan="1">8R/8L</td><td rowspan="1" colspan="1">7R/8L</td><td rowspan="1" colspan="1">7R/6L</td><td rowspan="1" colspan="1">8R/8L</td><td rowspan="1" colspan="1">9R/9L</td><td rowspan="1" colspan="1">7R/10L</td></tr><tr><td rowspan="1" colspan="1">Total enlarged femoral scales (<abbrev xmlns:xlink="http://www.w3.org/1999/xlink" xlink:title="total number of enlarged femoral scales" id="ABBRID0E1UFK" xlink:type="simple">FS</abbrev>)</td><td rowspan="1" colspan="1">16</td><td rowspan="1" colspan="1">10</td><td rowspan="1" colspan="1">11</td><td rowspan="1" colspan="1">16</td><td rowspan="1" colspan="1">14</td><td rowspan="1" colspan="1">0</td><td rowspan="1" colspan="1">0</td><td rowspan="1" colspan="1">0</td><td rowspan="1" colspan="1">0</td><td rowspan="1" colspan="1">14</td><td rowspan="1" colspan="1">19</td><td rowspan="1" colspan="1">19</td><td rowspan="1" colspan="1">19</td><td rowspan="1" colspan="1">17</td><td rowspan="1" colspan="1">20</td><td rowspan="1" colspan="1">17</td><td rowspan="1" colspan="1">19</td><td rowspan="1" colspan="1">17</td><td rowspan="1" colspan="1">16</td><td rowspan="1" colspan="1">17</td><td rowspan="1" colspan="1">18</td><td rowspan="1" colspan="1">16</td><td rowspan="1" colspan="1">17</td><td rowspan="1" colspan="1">15</td><td rowspan="1" colspan="1">15</td><td rowspan="1" colspan="1">17</td><td rowspan="1" colspan="1">16</td><td rowspan="1" colspan="1">17</td><td rowspan="1" colspan="1">18</td><td rowspan="1" colspan="1">18</td><td rowspan="1" colspan="1">16</td><td rowspan="1" colspan="1">14</td><td rowspan="1" colspan="1">13</td><td rowspan="1" colspan="1">13</td><td rowspan="1" colspan="1">14</td><td rowspan="1" colspan="1">11</td><td rowspan="1" colspan="1">9</td><td rowspan="1" colspan="1">11</td><td rowspan="1" colspan="1">12</td><td rowspan="1" colspan="1">11</td><td rowspan="1" colspan="1">11</td><td rowspan="1" colspan="1">12</td><td rowspan="1" colspan="1">12</td><td rowspan="1" colspan="1">14</td><td rowspan="1" colspan="1">16</td><td rowspan="1" colspan="1">16</td><td rowspan="1" colspan="1">14</td><td rowspan="1" colspan="1">12</td><td rowspan="1" colspan="1">16</td><td rowspan="1" colspan="1">16</td><td rowspan="1" colspan="1">15</td><td rowspan="1" colspan="1">16</td><td rowspan="1" colspan="1">15</td><td rowspan="1" colspan="1">13</td><td rowspan="1" colspan="1">16</td><td rowspan="1" colspan="1">18</td><td rowspan="1" colspan="1">17</td></tr><tr><td rowspan="1" colspan="1">Total femoral pores in males (<abbrev xmlns:xlink="http://www.w3.org/1999/xlink" xlink:title="the number of femoral pores" id="ABBRID0EO1FK" xlink:type="simple">FP</abbrev>)</td><td rowspan="1" colspan="1">7</td><td rowspan="1" colspan="1">0</td><td rowspan="1" colspan="1">0</td><td rowspan="1" colspan="1">0</td><td rowspan="1" colspan="1">0</td><td rowspan="1" colspan="1">0</td><td rowspan="1" colspan="1">0</td><td rowspan="1" colspan="1">0</td><td rowspan="1" colspan="1">0</td><td rowspan="1" colspan="1">0</td><td rowspan="1" colspan="1">0</td><td rowspan="1" colspan="1">0</td><td rowspan="1" colspan="1">0</td><td rowspan="1" colspan="1">17</td><td rowspan="1" colspan="1">14</td><td rowspan="1" colspan="1">0</td><td rowspan="1" colspan="1">0</td><td rowspan="1" colspan="1">0</td><td rowspan="1" colspan="1">0</td><td rowspan="1" colspan="1">14</td><td rowspan="1" colspan="1">15</td><td rowspan="1" colspan="1">13</td><td rowspan="1" colspan="1">0</td><td rowspan="1" colspan="1">0</td><td rowspan="1" colspan="1">0</td><td rowspan="1" colspan="1">17</td><td rowspan="1" colspan="1">0</td><td rowspan="1" colspan="1">0</td><td rowspan="1" colspan="1">14</td><td rowspan="1" colspan="1">0</td><td rowspan="1" colspan="1">12</td><td rowspan="1" colspan="1">13</td><td rowspan="1" colspan="1">0</td><td rowspan="1" colspan="1">11</td><td rowspan="1" colspan="1">13</td><td rowspan="1" colspan="1">11</td><td rowspan="1" colspan="1">8</td><td rowspan="1" colspan="1">10</td><td rowspan="1" colspan="1">0</td><td rowspan="1" colspan="1">0</td><td rowspan="1" colspan="1">0</td><td rowspan="1" colspan="1">0</td><td rowspan="1" colspan="1">0</td><td rowspan="1" colspan="1">14</td><td rowspan="1" colspan="1">12</td><td rowspan="1" colspan="1">0</td><td rowspan="1" colspan="1">0</td><td rowspan="1" colspan="1">0</td><td rowspan="1" colspan="1">16</td><td rowspan="1" colspan="1">0</td><td rowspan="1" colspan="1">14</td><td rowspan="1" colspan="1">15</td><td rowspan="1" colspan="1">14</td><td rowspan="1" colspan="1">12</td><td rowspan="1" colspan="1">0</td><td rowspan="1" colspan="1">0</td><td rowspan="1" colspan="1">0</td></tr><tr><td rowspan="1" colspan="1">Enlarged precloacal scales (<abbrev xmlns:xlink="http://www.w3.org/1999/xlink" xlink:title="number of enlarged precloacal scales" id="ABBRID0ECAGK" xlink:type="simple">PCS</abbrev>)</td><td rowspan="1" colspan="1">7</td><td rowspan="1" colspan="1">7</td><td rowspan="1" colspan="1">7</td><td rowspan="1" colspan="1">8</td><td rowspan="1" colspan="1">7</td><td rowspan="1" colspan="1">8</td><td rowspan="1" colspan="1">8</td><td rowspan="1" colspan="1">8</td><td rowspan="1" colspan="1">7</td><td rowspan="1" colspan="1">14</td><td rowspan="1" colspan="1">15</td><td rowspan="1" colspan="1">13</td><td rowspan="1" colspan="1">19</td><td rowspan="1" colspan="1">13</td><td rowspan="1" colspan="1">13</td><td rowspan="1" colspan="1">13</td><td rowspan="1" colspan="1">13</td><td rowspan="1" colspan="1">13</td><td rowspan="1" colspan="1">15</td><td rowspan="1" colspan="1">13</td><td rowspan="1" colspan="1">13</td><td rowspan="1" colspan="1">13</td><td rowspan="1" colspan="1">12</td><td rowspan="1" colspan="1">13</td><td rowspan="1" colspan="1">13</td><td rowspan="1" colspan="1">17</td><td rowspan="1" colspan="1">13</td><td rowspan="1" colspan="1">15</td><td rowspan="1" colspan="1">15</td><td rowspan="1" colspan="1">15</td><td rowspan="1" colspan="1">14</td><td rowspan="1" colspan="1">13</td><td rowspan="1" colspan="1">15</td><td rowspan="1" colspan="1">15</td><td rowspan="1" colspan="1">14</td><td rowspan="1" colspan="1">15</td><td rowspan="1" colspan="1">14</td><td rowspan="1" colspan="1">14</td><td rowspan="1" colspan="1">15</td><td rowspan="1" colspan="1">14</td><td rowspan="1" colspan="1">15</td><td rowspan="1" colspan="1">15</td><td rowspan="1" colspan="1">12</td><td rowspan="1" colspan="1">16</td><td rowspan="1" colspan="1">14</td><td rowspan="1" colspan="1">15</td><td rowspan="1" colspan="1">15</td><td rowspan="1" colspan="1">17</td><td rowspan="1" colspan="1">15</td><td rowspan="1" colspan="1">15</td><td rowspan="1" colspan="1">15</td><td rowspan="1" colspan="1">15</td><td rowspan="1" colspan="1">15</td><td rowspan="1" colspan="1">15</td><td rowspan="1" colspan="1">15</td><td rowspan="1" colspan="1">14</td><td rowspan="1" colspan="1">16</td></tr><tr><td rowspan="1" colspan="1">Precloacal pores in males (<abbrev xmlns:xlink="http://www.w3.org/1999/xlink" xlink:title="number of precloacal pores" id="ABBRID0EWFGK" xlink:type="simple">PP</abbrev>)</td><td rowspan="1" colspan="1">7</td><td rowspan="1" colspan="1">0</td><td rowspan="1" colspan="1">0</td><td rowspan="1" colspan="1">0</td><td rowspan="1" colspan="1">0</td><td rowspan="1" colspan="1">0</td><td rowspan="1" colspan="1">8</td><td rowspan="1" colspan="1">8</td><td rowspan="1" colspan="1">0</td><td rowspan="1" colspan="1">0</td><td rowspan="1" colspan="1">0</td><td rowspan="1" colspan="1">0</td><td rowspan="1" colspan="1">0</td><td rowspan="1" colspan="1">13</td><td rowspan="1" colspan="1">0</td><td rowspan="1" colspan="1">0</td><td rowspan="1" colspan="1">0</td><td rowspan="1" colspan="1">0</td><td rowspan="1" colspan="1">13</td><td rowspan="1" colspan="1">13</td><td rowspan="1" colspan="1">13</td><td rowspan="1" colspan="1">13</td><td rowspan="1" colspan="1">0</td><td rowspan="1" colspan="1">0</td><td rowspan="1" colspan="1">0</td><td rowspan="1" colspan="1">17</td><td rowspan="1" colspan="1">13</td><td rowspan="1" colspan="1">0</td><td rowspan="1" colspan="1">15</td><td rowspan="1" colspan="1">0</td><td rowspan="1" colspan="1">14</td><td rowspan="1" colspan="1">13</td><td rowspan="1" colspan="1">0</td><td rowspan="1" colspan="1">15</td><td rowspan="1" colspan="1">14</td><td rowspan="1" colspan="1">15</td><td rowspan="1" colspan="1">14</td><td rowspan="1" colspan="1">14</td><td rowspan="1" colspan="1">0</td><td rowspan="1" colspan="1">0</td><td rowspan="1" colspan="1">0</td><td rowspan="1" colspan="1">0</td><td rowspan="1" colspan="1">0</td><td rowspan="1" colspan="1">16</td><td rowspan="1" colspan="1">14</td><td rowspan="1" colspan="1">0</td><td rowspan="1" colspan="1">0</td><td rowspan="1" colspan="1">0</td><td rowspan="1" colspan="1">15</td><td rowspan="1" colspan="1">0</td><td rowspan="1" colspan="1">15</td><td rowspan="1" colspan="1">15</td><td rowspan="1" colspan="1">15</td><td rowspan="1" colspan="1">15</td><td rowspan="1" colspan="1">0</td><td rowspan="1" colspan="1">0</td><td rowspan="1" colspan="1">0</td></tr><tr><td rowspan="1" colspan="1">Postcloacal tubercles (PCT)</td><td rowspan="1" colspan="1">3</td><td rowspan="1" colspan="1">3</td><td rowspan="1" colspan="1">2</td><td rowspan="1" colspan="1">3</td><td rowspan="1" colspan="1">3</td><td rowspan="1" colspan="1">3</td><td rowspan="1" colspan="1">2</td><td rowspan="1" colspan="1">3</td><td rowspan="1" colspan="1">3</td><td rowspan="1" colspan="1">3</td><td rowspan="1" colspan="1">2</td><td rowspan="1" colspan="1">3</td><td rowspan="1" colspan="1">3</td><td rowspan="1" colspan="1">3</td><td rowspan="1" colspan="1">3</td><td rowspan="1" colspan="1">2</td><td rowspan="1" colspan="1">1</td><td rowspan="1" colspan="1">2</td><td rowspan="1" colspan="1">0</td><td rowspan="1" colspan="1">0</td><td rowspan="1" colspan="1">0</td><td rowspan="1" colspan="1">0</td><td rowspan="1" colspan="1">2</td><td rowspan="1" colspan="1">3</td><td rowspan="1" colspan="1">4</td><td rowspan="1" colspan="1">3</td><td rowspan="1" colspan="1">2</td><td rowspan="1" colspan="1">2R/3L</td><td rowspan="1" colspan="1">3</td><td rowspan="1" colspan="1">2</td><td rowspan="1" colspan="1">3</td><td rowspan="1" colspan="1">2</td><td rowspan="1" colspan="1">2</td><td rowspan="1" colspan="1">3</td><td rowspan="1" colspan="1">2</td><td rowspan="1" colspan="1">3R/2L</td><td rowspan="1" colspan="1">3R/2L</td><td rowspan="1" colspan="1">3R/3L</td><td rowspan="1" colspan="1">1R/1L</td><td rowspan="1" colspan="1">3R/2L</td><td rowspan="1" colspan="1">3R/3L</td><td rowspan="1" colspan="1">2R/2L</td><td rowspan="1" colspan="1">1R/1L</td><td rowspan="1" colspan="1">3</td><td rowspan="1" colspan="1">3R/3L</td><td rowspan="1" colspan="1">2R/2L</td><td rowspan="1" colspan="1">3R/3L</td><td rowspan="1" colspan="1">2</td><td rowspan="1" colspan="1">2R/3L</td><td rowspan="1" colspan="1">3</td><td rowspan="1" colspan="1">3</td><td rowspan="1" colspan="1">2R/3L</td><td rowspan="1" colspan="1">2R/3L</td><td rowspan="1" colspan="1">3</td><td rowspan="1" colspan="1">2</td><td rowspan="1" colspan="1">3</td><td rowspan="1" colspan="1">3</td></tr><tr><td rowspan="1" colspan="1">Body bands (<abbrev xmlns:xlink="http://www.w3.org/1999/xlink" xlink:title="and the number of dark body bands" id="ABBRID0EZQGK" xlink:type="simple">BB</abbrev>)</td><td rowspan="1" colspan="1">4</td><td rowspan="1" colspan="1">6</td><td rowspan="1" colspan="1">3</td><td rowspan="1" colspan="1">5</td><td rowspan="1" colspan="1">5</td><td rowspan="1" colspan="1">5</td><td rowspan="1" colspan="1">5</td><td rowspan="1" colspan="1">3</td><td rowspan="1" colspan="1">3</td><td rowspan="1" colspan="1">5</td><td rowspan="1" colspan="1">5</td><td rowspan="1" colspan="1">5</td><td rowspan="1" colspan="1">5</td><td rowspan="1" colspan="1">3</td><td rowspan="1" colspan="1">6</td><td rowspan="1" colspan="1">6</td><td rowspan="1" colspan="1">6</td><td rowspan="1" colspan="1">6</td><td rowspan="1" colspan="1">3</td><td rowspan="1" colspan="1">4</td><td rowspan="1" colspan="1">3</td><td rowspan="1" colspan="1">3</td><td rowspan="1" colspan="1">3</td><td rowspan="1" colspan="1">3</td><td rowspan="1" colspan="1">3</td><td rowspan="1" colspan="1">3</td><td rowspan="1" colspan="1">3</td><td rowspan="1" colspan="1">3</td><td rowspan="1" colspan="1">3</td><td rowspan="1" colspan="1">3</td><td rowspan="1" colspan="1">4</td><td rowspan="1" colspan="1">4</td><td rowspan="1" colspan="1">/</td><td rowspan="1" colspan="1">/</td><td rowspan="1" colspan="1">5</td><td rowspan="1" colspan="1">3</td><td rowspan="1" colspan="1">3</td><td rowspan="1" colspan="1">3</td><td rowspan="1" colspan="1">3</td><td rowspan="1" colspan="1">3</td><td rowspan="1" colspan="1">3</td><td rowspan="1" colspan="1">3</td><td rowspan="1" colspan="1">5</td><td rowspan="1" colspan="1">5</td><td rowspan="1" colspan="1">6</td><td rowspan="1" colspan="1">3</td><td rowspan="1" colspan="1">4</td><td rowspan="1" colspan="1">3</td><td rowspan="1" colspan="1">4</td><td rowspan="1" colspan="1">3</td><td rowspan="1" colspan="1">4</td><td rowspan="1" colspan="1">3</td><td rowspan="1" colspan="1">5</td><td rowspan="1" colspan="1">4</td><td rowspan="1" colspan="1">4</td><td rowspan="1" colspan="1">3</td><td rowspan="1" colspan="1">/</td></tr><tr><td rowspan="1" colspan="1">
                      <bold>Categorical data</bold>
                    </td><td rowspan="1" colspan="1"/><td rowspan="1" colspan="1"/><td rowspan="1" colspan="1"/><td rowspan="1" colspan="1"/><td rowspan="1" colspan="1"/><td rowspan="1" colspan="1"/><td rowspan="1" colspan="1"/><td rowspan="1" colspan="1"/><td rowspan="1" colspan="1"/><td rowspan="1" colspan="1"/><td rowspan="1" colspan="1"/><td rowspan="1" colspan="1"/><td rowspan="1" colspan="1"/><td rowspan="1" colspan="1"/><td rowspan="1" colspan="1"/><td rowspan="1" colspan="1"/><td rowspan="1" colspan="1"/><td rowspan="1" colspan="1"/><td rowspan="1" colspan="1"/><td rowspan="1" colspan="1"/><td rowspan="1" colspan="1"/><td rowspan="1" colspan="1"/><td rowspan="1" colspan="1"/><td rowspan="1" colspan="1"/><td rowspan="1" colspan="1"/><td rowspan="1" colspan="1"/><td rowspan="1" colspan="1"/><td rowspan="1" colspan="1"/><td rowspan="1" colspan="1"/><td rowspan="1" colspan="1"/><td rowspan="1" colspan="1"/><td rowspan="1" colspan="1"/><td rowspan="1" colspan="1"/><td rowspan="1" colspan="1"/><td rowspan="1" colspan="1"/><td rowspan="1" colspan="1"/><td rowspan="1" colspan="1"/><td rowspan="1" colspan="1"/><td rowspan="1" colspan="1"/><td rowspan="1" colspan="1"/><td rowspan="1" colspan="1"/><td rowspan="1" colspan="1"/><td rowspan="1" colspan="1"/><td rowspan="1" colspan="1"/><td rowspan="1" colspan="1"/><td rowspan="1" colspan="1"/><td rowspan="1" colspan="1"/><td rowspan="1" colspan="1"/><td rowspan="1" colspan="1"/><td rowspan="1" colspan="1"/><td rowspan="1" colspan="1"/><td rowspan="1" colspan="1"/><td rowspan="1" colspan="1"/><td rowspan="1" colspan="1"/><td rowspan="1" colspan="1"/><td rowspan="1" colspan="1"/><td rowspan="1" colspan="1"/></tr><tr><td rowspan="1" colspan="1">Small tubercles on flank (<abbrev xmlns:xlink="http://www.w3.org/1999/xlink" xlink:title="tubercles on the flanks" id="ABBRID0E62GK" xlink:type="simple">FKT</abbrev>)</td><td rowspan="1" colspan="1">present</td><td rowspan="1" colspan="1">present</td><td rowspan="1" colspan="1">present</td><td rowspan="1" colspan="1">present</td><td rowspan="1" colspan="1">present</td><td rowspan="1" colspan="1">absent</td><td rowspan="1" colspan="1">absent</td><td rowspan="1" colspan="1">absent</td><td rowspan="1" colspan="1">absent</td><td rowspan="1" colspan="1">present</td><td rowspan="1" colspan="1">present</td><td rowspan="1" colspan="1">present</td><td rowspan="1" colspan="1">present</td><td rowspan="1" colspan="1">present</td><td rowspan="1" colspan="1">present</td><td rowspan="1" colspan="1">present</td><td rowspan="1" colspan="1">present</td><td rowspan="1" colspan="1">present</td><td rowspan="1" colspan="1">present</td><td rowspan="1" colspan="1">present</td><td rowspan="1" colspan="1">present</td><td rowspan="1" colspan="1">present</td><td rowspan="1" colspan="1">present</td><td rowspan="1" colspan="1">present</td><td rowspan="1" colspan="1">present</td><td rowspan="1" colspan="1">present</td><td rowspan="1" colspan="1">present</td><td rowspan="1" colspan="1">present</td><td rowspan="1" colspan="1">present</td><td rowspan="1" colspan="1">present</td><td rowspan="1" colspan="1">present</td><td rowspan="1" colspan="1">present</td><td rowspan="1" colspan="1">present</td><td rowspan="1" colspan="1">present</td><td rowspan="1" colspan="1">present</td><td rowspan="1" colspan="1">present</td><td rowspan="1" colspan="1">present</td><td rowspan="1" colspan="1">present</td><td rowspan="1" colspan="1">present</td><td rowspan="1" colspan="1">present</td><td rowspan="1" colspan="1">present</td><td rowspan="1" colspan="1">present</td><td rowspan="1" colspan="1">present</td><td rowspan="1" colspan="1">present</td><td rowspan="1" colspan="1">present</td><td rowspan="1" colspan="1">present</td><td rowspan="1" colspan="1">present</td><td rowspan="1" colspan="1">present</td><td rowspan="1" colspan="1">present</td><td rowspan="1" colspan="1">present</td><td rowspan="1" colspan="1">present</td><td rowspan="1" colspan="1">present</td><td rowspan="1" colspan="1">present</td><td rowspan="1" colspan="1">present</td><td rowspan="1" colspan="1">present</td><td rowspan="1" colspan="1">present</td><td rowspan="1" colspan="1">present</td></tr><tr><td rowspan="1" colspan="1">Dorsolateral caudal tubercles (<abbrev xmlns:xlink="http://www.w3.org/1999/xlink" xlink:title="large or small dorsolateral caudal tubercles" id="ABBRID0ETBHK" xlink:type="simple">DCT</abbrev>)</td><td rowspan="1" colspan="1">small</td><td rowspan="1" colspan="1">small</td><td rowspan="1" colspan="1">small</td><td rowspan="1" colspan="1">/</td><td rowspan="1" colspan="1">small</td><td rowspan="1" colspan="1">large</td><td rowspan="1" colspan="1">large</td><td rowspan="1" colspan="1">large</td><td rowspan="1" colspan="1">large</td><td rowspan="1" colspan="1">small</td><td rowspan="1" colspan="1">/</td><td rowspan="1" colspan="1">small</td><td rowspan="1" colspan="1">small</td><td rowspan="1" colspan="1">large</td><td rowspan="1" colspan="1">small</td><td rowspan="1" colspan="1">small</td><td rowspan="1" colspan="1">small</td><td rowspan="1" colspan="1">small</td><td rowspan="1" colspan="1">small</td><td rowspan="1" colspan="1">small</td><td rowspan="1" colspan="1">small</td><td rowspan="1" colspan="1">small</td><td rowspan="1" colspan="1">small</td><td rowspan="1" colspan="1">small</td><td rowspan="1" colspan="1">small</td><td rowspan="1" colspan="1">small</td><td rowspan="1" colspan="1">small</td><td rowspan="1" colspan="1">small</td><td rowspan="1" colspan="1">small</td><td rowspan="1" colspan="1">small</td><td rowspan="1" colspan="1">small</td><td rowspan="1" colspan="1">small</td><td rowspan="1" colspan="1">small</td><td rowspan="1" colspan="1">small</td><td rowspan="1" colspan="1">/</td><td rowspan="1" colspan="1">small</td><td rowspan="1" colspan="1">small</td><td rowspan="1" colspan="1">small</td><td rowspan="1" colspan="1">small</td><td rowspan="1" colspan="1">small</td><td rowspan="1" colspan="1">small</td><td rowspan="1" colspan="1">small</td><td rowspan="1" colspan="1">large</td><td rowspan="1" colspan="1">large</td><td rowspan="1" colspan="1">large</td><td rowspan="1" colspan="1">large</td><td rowspan="1" colspan="1">large</td><td rowspan="1" colspan="1">large</td><td rowspan="1" colspan="1">large</td><td rowspan="1" colspan="1">large</td><td rowspan="1" colspan="1">large</td><td rowspan="1" colspan="1">large</td><td rowspan="1" colspan="1">large</td><td rowspan="1" colspan="1">/</td><td rowspan="1" colspan="1">large</td><td rowspan="1" colspan="1">small</td><td rowspan="1" colspan="1">small</td></tr><tr><td rowspan="1" colspan="1">Ventrolateral caudal fringe narrow or wide (<abbrev xmlns:xlink="http://www.w3.org/1999/xlink" xlink:title="forming a narrow or wide ventrolateral caudal fringe" id="ABBRID0EHHHK" xlink:type="simple">VLF1</abbrev>)</td><td rowspan="1" colspan="1">narrow</td><td rowspan="1" colspan="1">narrow</td><td rowspan="1" colspan="1">narrow</td><td rowspan="1" colspan="1">/</td><td rowspan="1" colspan="1">narrow</td><td rowspan="1" colspan="1">wide</td><td rowspan="1" colspan="1">wide</td><td rowspan="1" colspan="1">wide</td><td rowspan="1" colspan="1">wide</td><td rowspan="1" colspan="1">narrow</td><td rowspan="1" colspan="1">/</td><td rowspan="1" colspan="1">narrow</td><td rowspan="1" colspan="1">narrow</td><td rowspan="1" colspan="1">wide</td><td rowspan="1" colspan="1">narrow</td><td rowspan="1" colspan="1">narrow</td><td rowspan="1" colspan="1">narrow</td><td rowspan="1" colspan="1">narrow</td><td rowspan="1" colspan="1">narrow</td><td rowspan="1" colspan="1">narrow</td><td rowspan="1" colspan="1">narrow</td><td rowspan="1" colspan="1">narrow</td><td rowspan="1" colspan="1">narrow</td><td rowspan="1" colspan="1">narrow</td><td rowspan="1" colspan="1">narrow</td><td rowspan="1" colspan="1">narrow</td><td rowspan="1" colspan="1">narrow</td><td rowspan="1" colspan="1">narrow</td><td rowspan="1" colspan="1">narrow</td><td rowspan="1" colspan="1">narrow</td><td rowspan="1" colspan="1">narrow</td><td rowspan="1" colspan="1">narrow</td><td rowspan="1" colspan="1">narrow</td><td rowspan="1" colspan="1">narrow</td><td rowspan="1" colspan="1">/</td><td rowspan="1" colspan="1">narrow</td><td rowspan="1" colspan="1">narrow</td><td rowspan="1" colspan="1">narrow</td><td rowspan="1" colspan="1">narrow</td><td rowspan="1" colspan="1">narrow</td><td rowspan="1" colspan="1">narrow</td><td rowspan="1" colspan="1">narrow</td><td rowspan="1" colspan="1">wide</td><td rowspan="1" colspan="1">wide</td><td rowspan="1" colspan="1">wide</td><td rowspan="1" colspan="1">wide</td><td rowspan="1" colspan="1">wide</td><td rowspan="1" colspan="1">wide</td><td rowspan="1" colspan="1">wide</td><td rowspan="1" colspan="1">wide</td><td rowspan="1" colspan="1">wide</td><td rowspan="1" colspan="1">wide</td><td rowspan="1" colspan="1">wide</td><td rowspan="1" colspan="1">/</td><td rowspan="1" colspan="1">wide</td><td rowspan="1" colspan="1">narrow</td><td rowspan="1" colspan="1">narrow</td></tr><tr><td rowspan="1" colspan="1">Ventrolateral caudal fringe scales generally homogenous (<abbrev xmlns:xlink="http://www.w3.org/1999/xlink" xlink:title="ventrolateral caudal fringe scales generally homogenous or not" id="ABBRID0E2MHK" xlink:type="simple">VLF2</abbrev>)</td><td rowspan="1" colspan="1">no</td><td rowspan="1" colspan="1">no</td><td rowspan="1" colspan="1">no</td><td rowspan="1" colspan="1">/</td><td rowspan="1" colspan="1">no</td><td rowspan="1" colspan="1">no</td><td rowspan="1" colspan="1">no</td><td rowspan="1" colspan="1">no</td><td rowspan="1" colspan="1">no</td><td rowspan="1" colspan="1">yes</td><td rowspan="1" colspan="1">yes</td><td rowspan="1" colspan="1">yes</td><td rowspan="1" colspan="1">yes</td><td rowspan="1" colspan="1">yes</td><td rowspan="1" colspan="1">no</td><td rowspan="1" colspan="1">no</td><td rowspan="1" colspan="1">no</td><td rowspan="1" colspan="1">no</td><td rowspan="1" colspan="1">yes</td><td rowspan="1" colspan="1">yes</td><td rowspan="1" colspan="1">yes</td><td rowspan="1" colspan="1">yes</td><td rowspan="1" colspan="1">yes</td><td rowspan="1" colspan="1">yes</td><td rowspan="1" colspan="1">yes</td><td rowspan="1" colspan="1">yes</td><td rowspan="1" colspan="1">yes</td><td rowspan="1" colspan="1">yes</td><td rowspan="1" colspan="1">yes</td><td rowspan="1" colspan="1">yes</td><td rowspan="1" colspan="1">yes</td><td rowspan="1" colspan="1">yes</td><td rowspan="1" colspan="1">yes</td><td rowspan="1" colspan="1">yes</td><td rowspan="1" colspan="1">/</td><td rowspan="1" colspan="1">no</td><td rowspan="1" colspan="1">no</td><td rowspan="1" colspan="1">no</td><td rowspan="1" colspan="1">no</td><td rowspan="1" colspan="1">no</td><td rowspan="1" colspan="1">no</td><td rowspan="1" colspan="1">no</td><td rowspan="1" colspan="1">no</td><td rowspan="1" colspan="1">no</td><td rowspan="1" colspan="1">no</td><td rowspan="1" colspan="1">yes</td><td rowspan="1" colspan="1">yes</td><td rowspan="1" colspan="1">no</td><td rowspan="1" colspan="1">no</td><td rowspan="1" colspan="1">no</td><td rowspan="1" colspan="1">no</td><td rowspan="1" colspan="1">no</td><td rowspan="1" colspan="1">no</td><td rowspan="1" colspan="1">/</td><td rowspan="1" colspan="1">no</td><td rowspan="1" colspan="1">yes</td><td rowspan="1" colspan="1">yes</td></tr><tr><td rowspan="1" colspan="1">Tail cross-section (<abbrev xmlns:xlink="http://www.w3.org/1999/xlink" xlink:title="cross-section of the tail round or square" id="ABBRID0EPSHK" xlink:type="simple">TLcross</abbrev>)</td><td rowspan="1" colspan="1">circular</td><td rowspan="1" colspan="1">circular</td><td rowspan="1" colspan="1">circular</td><td rowspan="1" colspan="1">/</td><td rowspan="1" colspan="1">circular</td><td rowspan="1" colspan="1">square</td><td rowspan="1" colspan="1">square</td><td rowspan="1" colspan="1">square</td><td rowspan="1" colspan="1">square</td><td rowspan="1" colspan="1">circular</td><td rowspan="1" colspan="1">/</td><td rowspan="1" colspan="1">circular</td><td rowspan="1" colspan="1">circular</td><td rowspan="1" colspan="1">square</td><td rowspan="1" colspan="1">circular</td><td rowspan="1" colspan="1">circular</td><td rowspan="1" colspan="1">circular</td><td rowspan="1" colspan="1">circular</td><td rowspan="1" colspan="1">circular</td><td rowspan="1" colspan="1">circular</td><td rowspan="1" colspan="1">circular</td><td rowspan="1" colspan="1">circular</td><td rowspan="1" colspan="1">circular</td><td rowspan="1" colspan="1">circular</td><td rowspan="1" colspan="1">circular</td><td rowspan="1" colspan="1">square</td><td rowspan="1" colspan="1">square</td><td rowspan="1" colspan="1">square</td><td rowspan="1" colspan="1">square</td><td rowspan="1" colspan="1">square</td><td rowspan="1" colspan="1">square</td><td rowspan="1" colspan="1">square</td><td rowspan="1" colspan="1">square</td><td rowspan="1" colspan="1">square</td><td rowspan="1" colspan="1">/</td><td rowspan="1" colspan="1">circular</td><td rowspan="1" colspan="1">circular</td><td rowspan="1" colspan="1">circular</td><td rowspan="1" colspan="1">circular</td><td rowspan="1" colspan="1">circular</td><td rowspan="1" colspan="1">circular</td><td rowspan="1" colspan="1">circular</td><td rowspan="1" colspan="1">square</td><td rowspan="1" colspan="1">/</td><td rowspan="1" colspan="1">circular</td><td rowspan="1" colspan="1">square</td><td rowspan="1" colspan="1">square</td><td rowspan="1" colspan="1">square</td><td rowspan="1" colspan="1">square</td><td rowspan="1" colspan="1">square</td><td rowspan="1" colspan="1">square</td><td rowspan="1" colspan="1">square</td><td rowspan="1" colspan="1">square</td><td rowspan="1" colspan="1">/</td><td rowspan="1" colspan="1">square</td><td rowspan="1" colspan="1">circular</td><td rowspan="1" colspan="1">circular</td></tr><tr><td rowspan="1" colspan="1">Slightly enlarged medial subcaudals (<abbrev xmlns:xlink="http://www.w3.org/1999/xlink" xlink:title="slightly enlarged medial subcaudals" id="ABBRID0EDYHK" xlink:type="simple">SC1</abbrev>)</td><td rowspan="1" colspan="1">present</td><td rowspan="1" colspan="1">present</td><td rowspan="1" colspan="1">present</td><td rowspan="1" colspan="1">/</td><td rowspan="1" colspan="1">absent</td><td rowspan="1" colspan="1">absent</td><td rowspan="1" colspan="1">absent</td><td rowspan="1" colspan="1">absent</td><td rowspan="1" colspan="1">absent</td><td rowspan="1" colspan="1">absent</td><td rowspan="1" colspan="1">/</td><td rowspan="1" colspan="1">absent</td><td rowspan="1" colspan="1">absent</td><td rowspan="1" colspan="1">present</td><td rowspan="1" colspan="1">present</td><td rowspan="1" colspan="1">present</td><td rowspan="1" colspan="1">present</td><td rowspan="1" colspan="1">present</td><td rowspan="1" colspan="1">/</td><td rowspan="1" colspan="1">present</td><td rowspan="1" colspan="1">present</td><td rowspan="1" colspan="1">present</td><td rowspan="1" colspan="1">present</td><td rowspan="1" colspan="1">present</td><td rowspan="1" colspan="1">present</td><td rowspan="1" colspan="1">absent</td><td rowspan="1" colspan="1">absent</td><td rowspan="1" colspan="1">absent</td><td rowspan="1" colspan="1">absent</td><td rowspan="1" colspan="1">absent</td><td rowspan="1" colspan="1">absent</td><td rowspan="1" colspan="1">absent</td><td rowspan="1" colspan="1">absent</td><td rowspan="1" colspan="1">absent</td><td rowspan="1" colspan="1">/</td><td rowspan="1" colspan="1">present</td><td rowspan="1" colspan="1">present</td><td rowspan="1" colspan="1">present</td><td rowspan="1" colspan="1">present</td><td rowspan="1" colspan="1">present</td><td rowspan="1" colspan="1">present</td><td rowspan="1" colspan="1">present</td><td rowspan="1" colspan="1">present</td><td rowspan="1" colspan="1">present</td><td rowspan="1" colspan="1">present</td><td rowspan="1" colspan="1">absent</td><td rowspan="1" colspan="1">absent</td><td rowspan="1" colspan="1">present</td><td rowspan="1" colspan="1">present</td><td rowspan="1" colspan="1">present</td><td rowspan="1" colspan="1">present</td><td rowspan="1" colspan="1">present</td><td rowspan="1" colspan="1">present</td><td rowspan="1" colspan="1">/</td><td rowspan="1" colspan="1">present</td><td rowspan="1" colspan="1">present</td><td rowspan="1" colspan="1">present</td></tr><tr><td rowspan="1" colspan="1">Single enlarged medial subcaudal (<abbrev xmlns:xlink="http://www.w3.org/1999/xlink" xlink:title="single enlarged, unmodified, medial subcaudal scales" id="ABBRID0EX4HK" xlink:type="simple">SC2</abbrev>)</td><td rowspan="1" colspan="1">absent</td><td rowspan="1" colspan="1">absent</td><td rowspan="1" colspan="1">absent</td><td rowspan="1" colspan="1">/</td><td rowspan="1" colspan="1">absent</td><td rowspan="1" colspan="1">absent</td><td rowspan="1" colspan="1">absent</td><td rowspan="1" colspan="1">absent</td><td rowspan="1" colspan="1">absent</td><td rowspan="1" colspan="1">absent</td><td rowspan="1" colspan="1">/</td><td rowspan="1" colspan="1">absent</td><td rowspan="1" colspan="1">absent</td><td rowspan="1" colspan="1">absent</td><td rowspan="1" colspan="1">absent</td><td rowspan="1" colspan="1">absent</td><td rowspan="1" colspan="1">absent</td><td rowspan="1" colspan="1">absent</td><td rowspan="1" colspan="1">/</td><td rowspan="1" colspan="1">absent</td><td rowspan="1" colspan="1">absent</td><td rowspan="1" colspan="1">absent</td><td rowspan="1" colspan="1">absent</td><td rowspan="1" colspan="1">absent</td><td rowspan="1" colspan="1">absent</td><td rowspan="1" colspan="1">present</td><td rowspan="1" colspan="1">present</td><td rowspan="1" colspan="1">present</td><td rowspan="1" colspan="1">present</td><td rowspan="1" colspan="1">present</td><td rowspan="1" colspan="1">present</td><td rowspan="1" colspan="1">present</td><td rowspan="1" colspan="1">present</td><td rowspan="1" colspan="1">present</td><td rowspan="1" colspan="1">/</td><td rowspan="1" colspan="1">absent</td><td rowspan="1" colspan="1">absent</td><td rowspan="1" colspan="1">absent</td><td rowspan="1" colspan="1">absent</td><td rowspan="1" colspan="1">absent</td><td rowspan="1" colspan="1">absent</td><td rowspan="1" colspan="1">absent</td><td rowspan="1" colspan="1">absent</td><td rowspan="1" colspan="1">absent</td><td rowspan="1" colspan="1">absent</td><td rowspan="1" colspan="1">present</td><td rowspan="1" colspan="1">present</td><td rowspan="1" colspan="1">absent</td><td rowspan="1" colspan="1">absent</td><td rowspan="1" colspan="1">absent</td><td rowspan="1" colspan="1">absent</td><td rowspan="1" colspan="1">absent</td><td rowspan="1" colspan="1">absent</td><td rowspan="1" colspan="1">/</td><td rowspan="1" colspan="1">absent</td><td rowspan="1" colspan="1">absent</td><td rowspan="1" colspan="1">absent</td></tr><tr><td rowspan="1" colspan="1">Enlarged medial subcaudals intermittent, medially furrowed, posteriorly emarginate (<abbrev xmlns:xlink="http://www.w3.org/1999/xlink" xlink:title="enlarged medial subcaudals intermittent, medially furrowed, posteriorly emarginated" id="ABBRID0EMDAM" xlink:type="simple">SC3</abbrev>)</td><td rowspan="1" colspan="1">no</td><td rowspan="1" colspan="1">no</td><td rowspan="1" colspan="1">no</td><td rowspan="1" colspan="1">/</td><td rowspan="1" colspan="1">no</td><td rowspan="1" colspan="1">no</td><td rowspan="1" colspan="1">no</td><td rowspan="1" colspan="1">no</td><td rowspan="1" colspan="1">no</td><td rowspan="1" colspan="1">yes</td><td rowspan="1" colspan="1">/</td><td rowspan="1" colspan="1">yes</td><td rowspan="1" colspan="1">yes</td><td rowspan="1" colspan="1">no</td><td rowspan="1" colspan="1">no</td><td rowspan="1" colspan="1">no</td><td rowspan="1" colspan="1">no</td><td rowspan="1" colspan="1">no</td><td rowspan="1" colspan="1">/</td><td rowspan="1" colspan="1">no</td><td rowspan="1" colspan="1">no</td><td rowspan="1" colspan="1">no</td><td rowspan="1" colspan="1">no</td><td rowspan="1" colspan="1">no</td><td rowspan="1" colspan="1">no</td><td rowspan="1" colspan="1">no</td><td rowspan="1" colspan="1">no</td><td rowspan="1" colspan="1">no</td><td rowspan="1" colspan="1">no</td><td rowspan="1" colspan="1">no</td><td rowspan="1" colspan="1">no</td><td rowspan="1" colspan="1">no</td><td rowspan="1" colspan="1">no</td><td rowspan="1" colspan="1">no</td><td rowspan="1" colspan="1">no</td><td rowspan="1" colspan="1">no</td><td rowspan="1" colspan="1">no</td><td rowspan="1" colspan="1">no</td><td rowspan="1" colspan="1">no</td><td rowspan="1" colspan="1">no</td><td rowspan="1" colspan="1">no</td><td rowspan="1" colspan="1">no</td><td rowspan="1" colspan="1">no</td><td rowspan="1" colspan="1">no</td><td rowspan="1" colspan="1">yes</td><td rowspan="1" colspan="1">no</td><td rowspan="1" colspan="1">no</td><td rowspan="1" colspan="1">no</td><td rowspan="1" colspan="1">no</td><td rowspan="1" colspan="1">no</td><td rowspan="1" colspan="1">no</td><td rowspan="1" colspan="1">yes</td><td rowspan="1" colspan="1">no</td><td rowspan="1" colspan="1">/</td><td rowspan="1" colspan="1">no</td><td rowspan="1" colspan="1">no</td><td rowspan="1" colspan="1">no</td></tr><tr><td rowspan="1" colspan="1">
                      <bold>Morphometric data</bold>
                    </td><td rowspan="1" colspan="1"/><td rowspan="1" colspan="1"/><td rowspan="1" colspan="1"/><td rowspan="1" colspan="1"/><td rowspan="1" colspan="1"/><td rowspan="1" colspan="1"/><td rowspan="1" colspan="1"/><td rowspan="1" colspan="1"/><td rowspan="1" colspan="1"/><td rowspan="1" colspan="1"/><td rowspan="1" colspan="1"/><td rowspan="1" colspan="1"/><td rowspan="1" colspan="1"/><td rowspan="1" colspan="1"/><td rowspan="1" colspan="1"/><td rowspan="1" colspan="1"/><td rowspan="1" colspan="1"/><td rowspan="1" colspan="1"/><td rowspan="1" colspan="1"/><td rowspan="1" colspan="1"/><td rowspan="1" colspan="1"/><td rowspan="1" colspan="1"/><td rowspan="1" colspan="1"/><td rowspan="1" colspan="1"/><td rowspan="1" colspan="1"/><td rowspan="1" colspan="1"/><td rowspan="1" colspan="1"/><td rowspan="1" colspan="1"/><td rowspan="1" colspan="1"/><td rowspan="1" colspan="1"/><td rowspan="1" colspan="1"/><td rowspan="1" colspan="1"/><td rowspan="1" colspan="1"/><td rowspan="1" colspan="1"/><td rowspan="1" colspan="1"/><td rowspan="1" colspan="1"/><td rowspan="1" colspan="1"/><td rowspan="1" colspan="1"/><td rowspan="1" colspan="1"/><td rowspan="1" colspan="1"/><td rowspan="1" colspan="1"/><td rowspan="1" colspan="1"/><td rowspan="1" colspan="1"/><td rowspan="1" colspan="1"/><td rowspan="1" colspan="1"/><td rowspan="1" colspan="1"/><td rowspan="1" colspan="1"/><td rowspan="1" colspan="1"/><td rowspan="1" colspan="1"/><td rowspan="1" colspan="1"/><td rowspan="1" colspan="1"/><td rowspan="1" colspan="1"/><td rowspan="1" colspan="1"/><td rowspan="1" colspan="1"/><td rowspan="1" colspan="1"/><td rowspan="1" colspan="1"/><td rowspan="1" colspan="1"/></tr><tr><td rowspan="1" colspan="1">
                      <abbrev xmlns:xlink="http://www.w3.org/1999/xlink" xlink:title="snout-vent length" id="ABBRID0ESOAM" xlink:type="simple">SVL</abbrev>
                    </td><td rowspan="1" colspan="1">68.8</td><td rowspan="1" colspan="1">70.8</td><td rowspan="1" colspan="1">64.1</td><td rowspan="1" colspan="1">65.95</td><td rowspan="1" colspan="1">63.79</td><td rowspan="1" colspan="1">80.2</td><td rowspan="1" colspan="1">78.2</td><td rowspan="1" colspan="1">84.8</td><td rowspan="1" colspan="1">78.6</td><td rowspan="1" colspan="1">81.19</td><td rowspan="1" colspan="1">74.80</td><td rowspan="1" colspan="1">78.56</td><td rowspan="1" colspan="1">59.70</td><td rowspan="1" colspan="1">68.1</td><td rowspan="1" colspan="1">66.5</td><td rowspan="1" colspan="1">68.1</td><td rowspan="1" colspan="1">69.3</td><td rowspan="1" colspan="1">46.6</td><td rowspan="1" colspan="1">83.6</td><td rowspan="1" colspan="1">70.2</td><td rowspan="1" colspan="1">74.1</td><td rowspan="1" colspan="1">73.8</td><td rowspan="1" colspan="1">78.0</td><td rowspan="1" colspan="1">87.1</td><td rowspan="1" colspan="1">77.7</td><td rowspan="1" colspan="1">74.9</td><td rowspan="1" colspan="1">71.7</td><td rowspan="1" colspan="1">71.6</td><td rowspan="1" colspan="1">68.3</td><td rowspan="1" colspan="1">71.8</td><td rowspan="1" colspan="1">73.6</td><td rowspan="1" colspan="1">75.3</td><td rowspan="1" colspan="1">74.7</td><td rowspan="1" colspan="1">73.2</td><td rowspan="1" colspan="1">61.5</td><td rowspan="1" colspan="1">72.5</td><td rowspan="1" colspan="1">72.0</td><td rowspan="1" colspan="1">69.6</td><td rowspan="1" colspan="1">68.4</td><td rowspan="1" colspan="1">76.8</td><td rowspan="1" colspan="1">65.7</td><td rowspan="1" colspan="1">78.2</td><td rowspan="1" colspan="1">60.1</td><td rowspan="1" colspan="1">70.2</td><td rowspan="1" colspan="1">58.1</td><td rowspan="1" colspan="1">73.9</td><td rowspan="1" colspan="1">68.1</td><td rowspan="1" colspan="1">73.1</td><td rowspan="1" colspan="1">73.5</td><td rowspan="1" colspan="1">73.7</td><td rowspan="1" colspan="1">73.2</td><td rowspan="1" colspan="1">64.4</td><td rowspan="1" colspan="1">76.6</td><td rowspan="1" colspan="1">76.6</td><td rowspan="1" colspan="1">74.2</td><td rowspan="1" colspan="1">63.7</td><td rowspan="1" colspan="1">72.9</td></tr><tr><td rowspan="1" colspan="1">
                      <abbrev xmlns:xlink="http://www.w3.org/1999/xlink" xlink:title="axilla to groin length" id="ABBRID0EGUAM" xlink:type="simple">AG</abbrev>
                    </td><td rowspan="1" colspan="1">35.7</td><td rowspan="1" colspan="1">33.4</td><td rowspan="1" colspan="1">30.1</td><td rowspan="1" colspan="1">30.0</td><td rowspan="1" colspan="1">26.5</td><td rowspan="1" colspan="1">39.7</td><td rowspan="1" colspan="1">37.8</td><td rowspan="1" colspan="1">41.5</td><td rowspan="1" colspan="1">36.2</td><td rowspan="1" colspan="1">34.5</td><td rowspan="1" colspan="1">33.7</td><td rowspan="1" colspan="1">32.7</td><td rowspan="1" colspan="1">24.6</td><td rowspan="1" colspan="1">34.6</td><td rowspan="1" colspan="1">28.8</td><td rowspan="1" colspan="1">29.8</td><td rowspan="1" colspan="1">30.2</td><td rowspan="1" colspan="1">19.7</td><td rowspan="1" colspan="1">41.3</td><td rowspan="1" colspan="1">35.4</td><td rowspan="1" colspan="1">37.0</td><td rowspan="1" colspan="1">31.3</td><td rowspan="1" colspan="1">38.2</td><td rowspan="1" colspan="1">41.9</td><td rowspan="1" colspan="1">36.8</td><td rowspan="1" colspan="1">34.6</td><td rowspan="1" colspan="1">32.6</td><td rowspan="1" colspan="1">33.9</td><td rowspan="1" colspan="1">27.3</td><td rowspan="1" colspan="1">29.9</td><td rowspan="1" colspan="1">30.9</td><td rowspan="1" colspan="1">31.3</td><td rowspan="1" colspan="1">32.2</td><td rowspan="1" colspan="1">30.3</td><td rowspan="1" colspan="1">26.2</td><td rowspan="1" colspan="1">33.4</td><td rowspan="1" colspan="1">33.6</td><td rowspan="1" colspan="1">32.0</td><td rowspan="1" colspan="1">30.4</td><td rowspan="1" colspan="1">35.6</td><td rowspan="1" colspan="1">30.6</td><td rowspan="1" colspan="1">38.1</td><td rowspan="1" colspan="1">29.0</td><td rowspan="1" colspan="1">31.5</td><td rowspan="1" colspan="1">26.6</td><td rowspan="1" colspan="1">34.8</td><td rowspan="1" colspan="1">33.2</td><td rowspan="1" colspan="1">34.8</td><td rowspan="1" colspan="1">33.9</td><td rowspan="1" colspan="1">35.4</td><td rowspan="1" colspan="1">33.6</td><td rowspan="1" colspan="1">28.5</td><td rowspan="1" colspan="1">37.1</td><td rowspan="1" colspan="1">33.2</td><td rowspan="1" colspan="1">35.1</td><td rowspan="1" colspan="1">25.8</td><td rowspan="1" colspan="1">30.6</td></tr><tr><td rowspan="1" colspan="1">
                      <abbrev xmlns:xlink="http://www.w3.org/1999/xlink" xlink:title="humeral length" id="ABBRID0E1ZAM" xlink:type="simple">HumL</abbrev>
                    </td><td rowspan="1" colspan="1">9.7</td><td rowspan="1" colspan="1">9.3</td><td rowspan="1" colspan="1">8.0</td><td rowspan="1" colspan="1">9.6</td><td rowspan="1" colspan="1">9.5</td><td rowspan="1" colspan="1">10.2</td><td rowspan="1" colspan="1">9.1</td><td rowspan="1" colspan="1">10.1</td><td rowspan="1" colspan="1">1.7</td><td rowspan="1" colspan="1">9.8</td><td rowspan="1" colspan="1">10.2</td><td rowspan="1" colspan="1">11.2</td><td rowspan="1" colspan="1">7.4</td><td rowspan="1" colspan="1">10.3</td><td rowspan="1" colspan="1">7.9</td><td rowspan="1" colspan="1">8.1</td><td rowspan="1" colspan="1">8.5</td><td rowspan="1" colspan="1">5.6</td><td rowspan="1" colspan="1">8.6</td><td rowspan="1" colspan="1">8.7</td><td rowspan="1" colspan="1">8.6</td><td rowspan="1" colspan="1">6.9</td><td rowspan="1" colspan="1">8.7</td><td rowspan="1" colspan="1">11.5</td><td rowspan="1" colspan="1">9.2</td><td rowspan="1" colspan="1">10.7</td><td rowspan="1" colspan="1">10.4</td><td rowspan="1" colspan="1">7.9</td><td rowspan="1" colspan="1">9.8</td><td rowspan="1" colspan="1">8.3</td><td rowspan="1" colspan="1">12.2</td><td rowspan="1" colspan="1">11.3</td><td rowspan="1" colspan="1">11.8</td><td rowspan="1" colspan="1">11.0</td><td rowspan="1" colspan="1">10.1</td><td rowspan="1" colspan="1">9.1</td><td rowspan="1" colspan="1">8.8</td><td rowspan="1" colspan="1">9.0</td><td rowspan="1" colspan="1">8.0</td><td rowspan="1" colspan="1">10.0</td><td rowspan="1" colspan="1">7.5</td><td rowspan="1" colspan="1">10.1</td><td rowspan="1" colspan="1">6.5</td><td rowspan="1" colspan="1">10.2</td><td rowspan="1" colspan="1">7.0</td><td rowspan="1" colspan="1">8.1</td><td rowspan="1" colspan="1">7.6</td><td rowspan="1" colspan="1">8.4</td><td rowspan="1" colspan="1">7.2</td><td rowspan="1" colspan="1">9.0</td><td rowspan="1" colspan="1">9.0</td><td rowspan="1" colspan="1">7.2</td><td rowspan="1" colspan="1">8.0</td><td rowspan="1" colspan="1">8.1</td><td rowspan="1" colspan="1">8.6</td><td rowspan="1" colspan="1">7.6</td><td rowspan="1" colspan="1">10.1</td></tr><tr><td rowspan="1" colspan="1">
                      <abbrev xmlns:xlink="http://www.w3.org/1999/xlink" xlink:title="forearm length" id="ABBRID0EO6AM" xlink:type="simple">ForL</abbrev>
                    </td><td rowspan="1" colspan="1">9.9</td><td rowspan="1" colspan="1">9.8</td><td rowspan="1" colspan="1">8.9</td><td rowspan="1" colspan="1">8.2</td><td rowspan="1" colspan="1">8.7</td><td rowspan="1" colspan="1">11.5</td><td rowspan="1" colspan="1">11.7</td><td rowspan="1" colspan="1">11.8</td><td rowspan="1" colspan="1">10.2</td><td rowspan="1" colspan="1">10.6</td><td rowspan="1" colspan="1">10.5</td><td rowspan="1" colspan="1">11.1</td><td rowspan="1" colspan="1">8.4</td><td rowspan="1" colspan="1">8.5</td><td rowspan="1" colspan="1">9.2</td><td rowspan="1" colspan="1">10.0</td><td rowspan="1" colspan="1">10.1</td><td rowspan="1" colspan="1">6.5</td><td rowspan="1" colspan="1">10.2</td><td rowspan="1" colspan="1">9.3</td><td rowspan="1" colspan="1">10.4</td><td rowspan="1" colspan="1">10.0</td><td rowspan="1" colspan="1">10.3</td><td rowspan="1" colspan="1">10.4</td><td rowspan="1" colspan="1">10.7</td><td rowspan="1" colspan="1">8.6</td><td rowspan="1" colspan="1">7.9</td><td rowspan="1" colspan="1">9.6</td><td rowspan="1" colspan="1">8.7</td><td rowspan="1" colspan="1">8.5</td><td rowspan="1" colspan="1">9.0</td><td rowspan="1" colspan="1">10.6</td><td rowspan="1" colspan="1">9.6</td><td rowspan="1" colspan="1">9.2</td><td rowspan="1" colspan="1">7.9</td><td rowspan="1" colspan="1">10.5</td><td rowspan="1" colspan="1">10.3</td><td rowspan="1" colspan="1">10.5</td><td rowspan="1" colspan="1">10.1</td><td rowspan="1" colspan="1">11.1</td><td rowspan="1" colspan="1">8.8</td><td rowspan="1" colspan="1">10.8</td><td rowspan="1" colspan="1">7.6</td><td rowspan="1" colspan="1">8.6</td><td rowspan="1" colspan="1">8.3</td><td rowspan="1" colspan="1">9.7</td><td rowspan="1" colspan="1">9.1</td><td rowspan="1" colspan="1">9.5</td><td rowspan="1" colspan="1">9.1</td><td rowspan="1" colspan="1">9.2</td><td rowspan="1" colspan="1">9.8</td><td rowspan="1" colspan="1">9.2</td><td rowspan="1" colspan="1">10.0</td><td rowspan="1" colspan="1">8.6</td><td rowspan="1" colspan="1">9.8</td><td rowspan="1" colspan="1">8.1</td><td rowspan="1" colspan="1">9.6</td></tr><tr><td rowspan="1" colspan="1">
                      <abbrev xmlns:xlink="http://www.w3.org/1999/xlink" xlink:title="femur length" id="ABBRID0ECFBM" xlink:type="simple">FemL</abbrev>
                    </td><td rowspan="1" colspan="1">12.0</td><td rowspan="1" colspan="1">12.6</td><td rowspan="1" colspan="1">11.5</td><td rowspan="1" colspan="1">11.7</td><td rowspan="1" colspan="1">9.8</td><td rowspan="1" colspan="1">12.9</td><td rowspan="1" colspan="1">14.2</td><td rowspan="1" colspan="1">14.6</td><td rowspan="1" colspan="1">13.1</td><td rowspan="1" colspan="1">14.7</td><td rowspan="1" colspan="1">13.2</td><td rowspan="1" colspan="1">12.7</td><td rowspan="1" colspan="1">10.2</td><td rowspan="1" colspan="1">12.6</td><td rowspan="1" colspan="1">11.5</td><td rowspan="1" colspan="1">11.5</td><td rowspan="1" colspan="1">11.5</td><td rowspan="1" colspan="1">7.6</td><td rowspan="1" colspan="1">13.7</td><td rowspan="1" colspan="1">12.7</td><td rowspan="1" colspan="1">13.0</td><td rowspan="1" colspan="1">13.1</td><td rowspan="1" colspan="1">13.1</td><td rowspan="1" colspan="1">15.2</td><td rowspan="1" colspan="1">14.2</td><td rowspan="1" colspan="1">12.6</td><td rowspan="1" colspan="1">11.8</td><td rowspan="1" colspan="1">10.5</td><td rowspan="1" colspan="1">10.8</td><td rowspan="1" colspan="1">10.9</td><td rowspan="1" colspan="1">11.5</td><td rowspan="1" colspan="1">10.2</td><td rowspan="1" colspan="1">11.9</td><td rowspan="1" colspan="1">12.1</td><td rowspan="1" colspan="1">9.5</td><td rowspan="1" colspan="1">13.1</td><td rowspan="1" colspan="1">12.5</td><td rowspan="1" colspan="1">12.5</td><td rowspan="1" colspan="1">13.5</td><td rowspan="1" colspan="1">14.1</td><td rowspan="1" colspan="1">11.5</td><td rowspan="1" colspan="1">13.9</td><td rowspan="1" colspan="1">10.4</td><td rowspan="1" colspan="1">12.1</td><td rowspan="1" colspan="1">10.0</td><td rowspan="1" colspan="1">11.4</td><td rowspan="1" colspan="1">10.4</td><td rowspan="1" colspan="1">12.8</td><td rowspan="1" colspan="1">11.6</td><td rowspan="1" colspan="1">12.3</td><td rowspan="1" colspan="1">12.5</td><td rowspan="1" colspan="1">10.9</td><td rowspan="1" colspan="1">13.7</td><td rowspan="1" colspan="1">10.8</td><td rowspan="1" colspan="1">12.5</td><td rowspan="1" colspan="1">10.7</td><td rowspan="1" colspan="1">12.8</td></tr><tr><td rowspan="1" colspan="1">
                      <abbrev xmlns:xlink="http://www.w3.org/1999/xlink" xlink:title="tibia length" id="ABBRID0EWKBM" xlink:type="simple">TibL</abbrev>
                    </td><td rowspan="1" colspan="1">11.6</td><td rowspan="1" colspan="1">12.2</td><td rowspan="1" colspan="1">10.5</td><td rowspan="1" colspan="1">9.7</td><td rowspan="1" colspan="1">8.2</td><td rowspan="1" colspan="1">13.5</td><td rowspan="1" colspan="1">14.0</td><td rowspan="1" colspan="1">13.8</td><td rowspan="1" colspan="1">12.3</td><td rowspan="1" colspan="1">13.1</td><td rowspan="1" colspan="1">11.9</td><td rowspan="1" colspan="1">12.9</td><td rowspan="1" colspan="1">10.2</td><td rowspan="1" colspan="1">11.4</td><td rowspan="1" colspan="1">10.8</td><td rowspan="1" colspan="1">11.1</td><td rowspan="1" colspan="1">11.8</td><td rowspan="1" colspan="1">7.8</td><td rowspan="1" colspan="1">12.5</td><td rowspan="1" colspan="1">11.8</td><td rowspan="1" colspan="1">11.2</td><td rowspan="1" colspan="1">11.1</td><td rowspan="1" colspan="1">12.8</td><td rowspan="1" colspan="1">12.6</td><td rowspan="1" colspan="1">12.7</td><td rowspan="1" colspan="1">10.1</td><td rowspan="1" colspan="1">9.3</td><td rowspan="1" colspan="1">11.2</td><td rowspan="1" colspan="1">9.7</td><td rowspan="1" colspan="1">10.7</td><td rowspan="1" colspan="1">10.9</td><td rowspan="1" colspan="1">11.7</td><td rowspan="1" colspan="1">11.3</td><td rowspan="1" colspan="1">11.1</td><td rowspan="1" colspan="1">9.1</td><td rowspan="1" colspan="1">11.3</td><td rowspan="1" colspan="1">10.6</td><td rowspan="1" colspan="1">10.2</td><td rowspan="1" colspan="1">9.9</td><td rowspan="1" colspan="1">11.2</td><td rowspan="1" colspan="1">9.4</td><td rowspan="1" colspan="1">12.3</td><td rowspan="1" colspan="1">8.4</td><td rowspan="1" colspan="1">11.8</td><td rowspan="1" colspan="1">8.4</td><td rowspan="1" colspan="1">11.2</td><td rowspan="1" colspan="1">10.3</td><td rowspan="1" colspan="1">10.5</td><td rowspan="1" colspan="1">10.1</td><td rowspan="1" colspan="1">10.6</td><td rowspan="1" colspan="1">10.6</td><td rowspan="1" colspan="1">9.9</td><td rowspan="1" colspan="1">11.1</td><td rowspan="1" colspan="1">10.0</td><td rowspan="1" colspan="1">11.4</td><td rowspan="1" colspan="1">10.1</td><td rowspan="1" colspan="1">10.2</td></tr><tr><td rowspan="1" colspan="1">
                      <abbrev xmlns:xlink="http://www.w3.org/1999/xlink" xlink:title="head length" id="ABBRID0EKQBM" xlink:type="simple">HL</abbrev>
                    </td><td rowspan="1" colspan="1">19.3</td><td rowspan="1" colspan="1">19.3</td><td rowspan="1" colspan="1">19.0</td><td rowspan="1" colspan="1">17.9</td><td rowspan="1" colspan="1">18.2</td><td rowspan="1" colspan="1">21.8</td><td rowspan="1" colspan="1">21.6</td><td rowspan="1" colspan="1">21.9</td><td rowspan="1" colspan="1">21.7</td><td rowspan="1" colspan="1">20.8</td><td rowspan="1" colspan="1">19.9</td><td rowspan="1" colspan="1">21.7</td><td rowspan="1" colspan="1">16.7</td><td rowspan="1" colspan="1">18.4</td><td rowspan="1" colspan="1">20.1</td><td rowspan="1" colspan="1">20.4</td><td rowspan="1" colspan="1">20.7</td><td rowspan="1" colspan="1">16.1</td><td rowspan="1" colspan="1">21.7</td><td rowspan="1" colspan="1">20.6</td><td rowspan="1" colspan="1">20.3</td><td rowspan="1" colspan="1">20.7</td><td rowspan="1" colspan="1">21.2</td><td rowspan="1" colspan="1">22.1</td><td rowspan="1" colspan="1">21.4</td><td rowspan="1" colspan="1">20.2</td><td rowspan="1" colspan="1">19.2</td><td rowspan="1" colspan="1">19.7</td><td rowspan="1" colspan="1">19.7</td><td rowspan="1" colspan="1">19.9</td><td rowspan="1" colspan="1">20.8</td><td rowspan="1" colspan="1">21.3</td><td rowspan="1" colspan="1">20.8</td><td rowspan="1" colspan="1">21.5</td><td rowspan="1" colspan="1">17.9</td><td rowspan="1" colspan="1">20.1</td><td rowspan="1" colspan="1">20.5</td><td rowspan="1" colspan="1">19.7</td><td rowspan="1" colspan="1">20.1</td><td rowspan="1" colspan="1">21.2</td><td rowspan="1" colspan="1">18.6</td><td rowspan="1" colspan="1">21.3</td><td rowspan="1" colspan="1">17.3</td><td rowspan="1" colspan="1">18.3</td><td rowspan="1" colspan="1">16.1</td><td rowspan="1" colspan="1">20.3</td><td rowspan="1" colspan="1">19.3</td><td rowspan="1" colspan="1">19.9</td><td rowspan="1" colspan="1">20.9</td><td rowspan="1" colspan="1">20.1</td><td rowspan="1" colspan="1">20.0</td><td rowspan="1" colspan="1">17.6</td><td rowspan="1" colspan="1">20.4</td><td rowspan="1" colspan="1">19.3</td><td rowspan="1" colspan="1">20.0</td><td rowspan="1" colspan="1">17.6</td><td rowspan="1" colspan="1">19.9</td></tr><tr><td rowspan="1" colspan="1">
                      <abbrev xmlns:xlink="http://www.w3.org/1999/xlink" xlink:title="head width" id="ABBRID0E5VBM" xlink:type="simple">HW</abbrev>
                    </td><td rowspan="1" colspan="1">13.2</td><td rowspan="1" colspan="1">13.8</td><td rowspan="1" colspan="1">12.3</td><td rowspan="1" colspan="1">12.3</td><td rowspan="1" colspan="1">12.0</td><td rowspan="1" colspan="1">15.6</td><td rowspan="1" colspan="1">16.1</td><td rowspan="1" colspan="1">15.9</td><td rowspan="1" colspan="1">15.1</td><td rowspan="1" colspan="1">14.0</td><td rowspan="1" colspan="1">13.4</td><td rowspan="1" colspan="1">14.2</td><td rowspan="1" colspan="1">11.4</td><td rowspan="1" colspan="1">13.1</td><td rowspan="1" colspan="1">12.6</td><td rowspan="1" colspan="1">12.0</td><td rowspan="1" colspan="1">11.8</td><td rowspan="1" colspan="1">8.8</td><td rowspan="1" colspan="1">13.8</td><td rowspan="1" colspan="1">12.5</td><td rowspan="1" colspan="1">13.0</td><td rowspan="1" colspan="1">12.3</td><td rowspan="1" colspan="1">12.7</td><td rowspan="1" colspan="1">14.8</td><td rowspan="1" colspan="1">13.5</td><td rowspan="1" colspan="1">14.6</td><td rowspan="1" colspan="1">13.4</td><td rowspan="1" colspan="1">14.0</td><td rowspan="1" colspan="1">13.1</td><td rowspan="1" colspan="1">13.9</td><td rowspan="1" colspan="1">14.9</td><td rowspan="1" colspan="1">15.0</td><td rowspan="1" colspan="1">13.1</td><td rowspan="1" colspan="1">14.1</td><td rowspan="1" colspan="1">11.8</td><td rowspan="1" colspan="1">14.0</td><td rowspan="1" colspan="1">13.4</td><td rowspan="1" colspan="1">12.9</td><td rowspan="1" colspan="1">13.0</td><td rowspan="1" colspan="1">14.9</td><td rowspan="1" colspan="1">13.0</td><td rowspan="1" colspan="1">15.4</td><td rowspan="1" colspan="1">11.6</td><td rowspan="1" colspan="1">12.1</td><td rowspan="1" colspan="1">10.9</td><td rowspan="1" colspan="1">14.9</td><td rowspan="1" colspan="1">13.7</td><td rowspan="1" colspan="1">14.5</td><td rowspan="1" colspan="1">14.3</td><td rowspan="1" colspan="1">15.7</td><td rowspan="1" colspan="1">13.9</td><td rowspan="1" colspan="1">12.8</td><td rowspan="1" colspan="1">14.7</td><td rowspan="1" colspan="1">14.4</td><td rowspan="1" colspan="1">14.1</td><td rowspan="1" colspan="1">11.9</td><td rowspan="1" colspan="1">13.8</td></tr><tr><td rowspan="1" colspan="1">
                      <abbrev xmlns:xlink="http://www.w3.org/1999/xlink" xlink:title="head depth" id="ABBRID0ES2BM" xlink:type="simple">HD</abbrev>
                    </td><td rowspan="1" colspan="1">8.0</td><td rowspan="1" colspan="1">7.6</td><td rowspan="1" colspan="1">7.6</td><td rowspan="1" colspan="1">7.3</td><td rowspan="1" colspan="1">7.0</td><td rowspan="1" colspan="1">9.6</td><td rowspan="1" colspan="1">9.8</td><td rowspan="1" colspan="1">10.4</td><td rowspan="1" colspan="1">9.8</td><td rowspan="1" colspan="1">3.4</td><td rowspan="1" colspan="1">8.6</td><td rowspan="1" colspan="1">8.7</td><td rowspan="1" colspan="1">6.6</td><td rowspan="1" colspan="1">8.3</td><td rowspan="1" colspan="1">7.4</td><td rowspan="1" colspan="1">7.2</td><td rowspan="1" colspan="1">6.6</td><td rowspan="1" colspan="1">5.1</td><td rowspan="1" colspan="1">9.2</td><td rowspan="1" colspan="1">8.4</td><td rowspan="1" colspan="1">9.1</td><td rowspan="1" colspan="1">7.6</td><td rowspan="1" colspan="1">8.3</td><td rowspan="1" colspan="1">8.7</td><td rowspan="1" colspan="1">9.2</td><td rowspan="1" colspan="1">9.2</td><td rowspan="1" colspan="1">8.5</td><td rowspan="1" colspan="1">8.3</td><td rowspan="1" colspan="1">7.3</td><td rowspan="1" colspan="1">8.9</td><td rowspan="1" colspan="1">8.2</td><td rowspan="1" colspan="1">8.2</td><td rowspan="1" colspan="1">8.1</td><td rowspan="1" colspan="1">8.9</td><td rowspan="1" colspan="1">7.5</td><td rowspan="1" colspan="1">8.5</td><td rowspan="1" colspan="1">8.1</td><td rowspan="1" colspan="1">8.3</td><td rowspan="1" colspan="1">7.9</td><td rowspan="1" colspan="1">8.1</td><td rowspan="1" colspan="1">7.8</td><td rowspan="1" colspan="1">8.3</td><td rowspan="1" colspan="1">6.5</td><td rowspan="1" colspan="1">7.8</td><td rowspan="1" colspan="1">6.3</td><td rowspan="1" colspan="1">8.2</td><td rowspan="1" colspan="1">8.2</td><td rowspan="1" colspan="1">7.8</td><td rowspan="1" colspan="1">7.7</td><td rowspan="1" colspan="1">7.9</td><td rowspan="1" colspan="1">7.7</td><td rowspan="1" colspan="1">7.0</td><td rowspan="1" colspan="1">8.2</td><td rowspan="1" colspan="1">7.8</td><td rowspan="1" colspan="1">7.6</td><td rowspan="1" colspan="1">7.7</td><td rowspan="1" colspan="1">8.4</td></tr><tr><td rowspan="1" colspan="1">
                      <abbrev xmlns:xlink="http://www.w3.org/1999/xlink" xlink:title="eye diameter" id="ABBRID0EGBCM" xlink:type="simple">ED</abbrev>
                    </td><td rowspan="1" colspan="1">5.2</td><td rowspan="1" colspan="1">4.5</td><td rowspan="1" colspan="1">4.3</td><td rowspan="1" colspan="1">5.3</td><td rowspan="1" colspan="1">4.4</td><td rowspan="1" colspan="1">4.8</td><td rowspan="1" colspan="1">5.0</td><td rowspan="1" colspan="1">5.7</td><td rowspan="1" colspan="1">5.0</td><td rowspan="1" colspan="1">5.3</td><td rowspan="1" colspan="1">5.5</td><td rowspan="1" colspan="1">5.9</td><td rowspan="1" colspan="1">4.4</td><td rowspan="1" colspan="1">4.4</td><td rowspan="1" colspan="1">3.8</td><td rowspan="1" colspan="1">4.1</td><td rowspan="1" colspan="1">3.4</td><td rowspan="1" colspan="1">2.6</td><td rowspan="1" colspan="1">4.9</td><td rowspan="1" colspan="1">4.9</td><td rowspan="1" colspan="1">4.9</td><td rowspan="1" colspan="1">4.8</td><td rowspan="1" colspan="1">6.5</td><td rowspan="1" colspan="1">4.6</td><td rowspan="1" colspan="1">6.0</td><td rowspan="1" colspan="1">4.6</td><td rowspan="1" colspan="1">4.3</td><td rowspan="1" colspan="1">5.5</td><td rowspan="1" colspan="1">4.9</td><td rowspan="1" colspan="1">5.1</td><td rowspan="1" colspan="1">5.8</td><td rowspan="1" colspan="1">5.4</td><td rowspan="1" colspan="1">5.0</td><td rowspan="1" colspan="1">5.5</td><td rowspan="1" colspan="1">4.7</td><td rowspan="1" colspan="1">5.0</td><td rowspan="1" colspan="1">5.0</td><td rowspan="1" colspan="1">4.9</td><td rowspan="1" colspan="1">4.7</td><td rowspan="1" colspan="1">5.1</td><td rowspan="1" colspan="1">4.5</td><td rowspan="1" colspan="1">5.3</td><td rowspan="1" colspan="1">4.2</td><td rowspan="1" colspan="1">5.2</td><td rowspan="1" colspan="1">4.6</td><td rowspan="1" colspan="1">5.8</td><td rowspan="1" colspan="1">5.6</td><td rowspan="1" colspan="1">5.0</td><td rowspan="1" colspan="1">5.1</td><td rowspan="1" colspan="1">5.0</td><td rowspan="1" colspan="1">5.0</td><td rowspan="1" colspan="1">4.8</td><td rowspan="1" colspan="1">5.6</td><td rowspan="1" colspan="1">5.3</td><td rowspan="1" colspan="1">4.9</td><td rowspan="1" colspan="1">4.1</td><td rowspan="1" colspan="1">5.3</td></tr><tr><td rowspan="1" colspan="1">
                      <abbrev xmlns:xlink="http://www.w3.org/1999/xlink" xlink:title="eye to ear distance" id="ABBRID0E1GCM" xlink:type="simple">EE</abbrev>
                    </td><td rowspan="1" colspan="1">5.7</td><td rowspan="1" colspan="1">5.9</td><td rowspan="1" colspan="1">4.9</td><td rowspan="1" colspan="1">5.7</td><td rowspan="1" colspan="1">5.7</td><td rowspan="1" colspan="1">6.4</td><td rowspan="1" colspan="1">7.1</td><td rowspan="1" colspan="1">7.0</td><td rowspan="1" colspan="1">6.8</td><td rowspan="1" colspan="1">5.8</td><td rowspan="1" colspan="1">6.2</td><td rowspan="1" colspan="1">6.4</td><td rowspan="1" colspan="1">4.8</td><td rowspan="1" colspan="1">6.2</td><td rowspan="1" colspan="1">5.8</td><td rowspan="1" colspan="1">5.5</td><td rowspan="1" colspan="1">5.9</td><td rowspan="1" colspan="1">4.4</td><td rowspan="1" colspan="1">6.9</td><td rowspan="1" colspan="1">6.1</td><td rowspan="1" colspan="1">6.2</td><td rowspan="1" colspan="1">5.7</td><td rowspan="1" colspan="1">5.3</td><td rowspan="1" colspan="1">6.5</td><td rowspan="1" colspan="1">6.2</td><td rowspan="1" colspan="1">6.2</td><td rowspan="1" colspan="1">6.2</td><td rowspan="1" colspan="1">5.8</td><td rowspan="1" colspan="1">5.1</td><td rowspan="1" colspan="1">6.2</td><td rowspan="1" colspan="1">5.6</td><td rowspan="1" colspan="1">5.7</td><td rowspan="1" colspan="1">5.4</td><td rowspan="1" colspan="1">6.2</td><td rowspan="1" colspan="1">4.3</td><td rowspan="1" colspan="1">6.5</td><td rowspan="1" colspan="1">5.9</td><td rowspan="1" colspan="1">5.7</td><td rowspan="1" colspan="1">5.8</td><td rowspan="1" colspan="1">6.1</td><td rowspan="1" colspan="1">5.4</td><td rowspan="1" colspan="1">6.5</td><td rowspan="1" colspan="1">5.0</td><td rowspan="1" colspan="1">4.9</td><td rowspan="1" colspan="1">4.7</td><td rowspan="1" colspan="1">6.5</td><td rowspan="1" colspan="1">6.2</td><td rowspan="1" colspan="1">5.9</td><td rowspan="1" colspan="1">5.9</td><td rowspan="1" colspan="1">6.0</td><td rowspan="1" colspan="1">5.9</td><td rowspan="1" colspan="1">5.3</td><td rowspan="1" colspan="1">6.1</td><td rowspan="1" colspan="1">6.0</td><td rowspan="1" colspan="1">6.0</td><td rowspan="1" colspan="1">4.9</td><td rowspan="1" colspan="1">6.3</td></tr><tr><td rowspan="1" colspan="1">
                      <abbrev xmlns:xlink="http://www.w3.org/1999/xlink" xlink:title="eye to snout distance or snout length" id="ABBRID0EOMCM" xlink:type="simple">ES</abbrev>
                    </td><td rowspan="1" colspan="1">7.4</td><td rowspan="1" colspan="1">7.6</td><td rowspan="1" colspan="1">7.0</td><td rowspan="1" colspan="1">7.0</td><td rowspan="1" colspan="1">7.2</td><td rowspan="1" colspan="1">8.6</td><td rowspan="1" colspan="1">8.7</td><td rowspan="1" colspan="1">9.5</td><td rowspan="1" colspan="1">8.6</td><td rowspan="1" colspan="1">8.3</td><td rowspan="1" colspan="1">7.8</td><td rowspan="1" colspan="1">9.1</td><td rowspan="1" colspan="1">6.8</td><td rowspan="1" colspan="1">7.7</td><td rowspan="1" colspan="1">7.5</td><td rowspan="1" colspan="1">7.6</td><td rowspan="1" colspan="1">6.9</td><td rowspan="1" colspan="1">5.0</td><td rowspan="1" colspan="1">9.0</td><td rowspan="1" colspan="1">8.3</td><td rowspan="1" colspan="1">8.3</td><td rowspan="1" colspan="1">8.2</td><td rowspan="1" colspan="1">8.7</td><td rowspan="1" colspan="1">8.8</td><td rowspan="1" colspan="1">8.4</td><td rowspan="1" colspan="1">8.3</td><td rowspan="1" colspan="1">7.7</td><td rowspan="1" colspan="1">7.9</td><td rowspan="1" colspan="1">7.4</td><td rowspan="1" colspan="1">8.1</td><td rowspan="1" colspan="1">8.4</td><td rowspan="1" colspan="1">8.8</td><td rowspan="1" colspan="1">8.1</td><td rowspan="1" colspan="1">8.6</td><td rowspan="1" colspan="1">7.3</td><td rowspan="1" colspan="1">8.5</td><td rowspan="1" colspan="1">8.3</td><td rowspan="1" colspan="1">8.2</td><td rowspan="1" colspan="1">8.1</td><td rowspan="1" colspan="1">9.2</td><td rowspan="1" colspan="1">7.3</td><td rowspan="1" colspan="1">9.3</td><td rowspan="1" colspan="1">6.9</td><td rowspan="1" colspan="1">7.5</td><td rowspan="1" colspan="1">6.4</td><td rowspan="1" colspan="1">8.3</td><td rowspan="1" colspan="1">7.9</td><td rowspan="1" colspan="1">7.9</td><td rowspan="1" colspan="1">8.5</td><td rowspan="1" colspan="1">7.9</td><td rowspan="1" colspan="1">7.9</td><td rowspan="1" colspan="1">7.3</td><td rowspan="1" colspan="1">8.2</td><td rowspan="1" colspan="1">7.9</td><td rowspan="1" colspan="1">7.9</td><td rowspan="1" colspan="1">7.2</td><td rowspan="1" colspan="1">8.0</td></tr><tr><td rowspan="1" colspan="1">
                      <abbrev xmlns:xlink="http://www.w3.org/1999/xlink" xlink:title="eye to nostril distance" id="ABBRID0ECSCM" xlink:type="simple">EN</abbrev>
                    </td><td rowspan="1" colspan="1">5.7</td><td rowspan="1" colspan="1">5.4</td><td rowspan="1" colspan="1">4.9</td><td rowspan="1" colspan="1">5.3</td><td rowspan="1" colspan="1">5.4</td><td rowspan="1" colspan="1">6.0</td><td rowspan="1" colspan="1">6.2</td><td rowspan="1" colspan="1">6.5</td><td rowspan="1" colspan="1">6.2</td><td rowspan="1" colspan="1">6.0</td><td rowspan="1" colspan="1">5.5</td><td rowspan="1" colspan="1">6.8</td><td rowspan="1" colspan="1">5.1</td><td rowspan="1" colspan="1">5.5</td><td rowspan="1" colspan="1">6.7</td><td rowspan="1" colspan="1">6.3</td><td rowspan="1" colspan="1">6.2</td><td rowspan="1" colspan="1">4.5</td><td rowspan="1" colspan="1">6.5</td><td rowspan="1" colspan="1">6.2</td><td rowspan="1" colspan="1">6.1</td><td rowspan="1" colspan="1">6.2</td><td rowspan="1" colspan="1">6.2</td><td rowspan="1" colspan="1">6.6</td><td rowspan="1" colspan="1">6.0</td><td rowspan="1" colspan="1">6.3</td><td rowspan="1" colspan="1">5.7</td><td rowspan="1" colspan="1">5.8</td><td rowspan="1" colspan="1">5.4</td><td rowspan="1" colspan="1">6.0</td><td rowspan="1" colspan="1">6.2</td><td rowspan="1" colspan="1">6.4</td><td rowspan="1" colspan="1">5.8</td><td rowspan="1" colspan="1">6.2</td><td rowspan="1" colspan="1">5.3</td><td rowspan="1" colspan="1">6.5</td><td rowspan="1" colspan="1">6.2</td><td rowspan="1" colspan="1">5.9</td><td rowspan="1" colspan="1">6.1</td><td rowspan="1" colspan="1">6.6</td><td rowspan="1" colspan="1">5.6</td><td rowspan="1" colspan="1">6.5</td><td rowspan="1" colspan="1">5.2</td><td rowspan="1" colspan="1">5.5</td><td rowspan="1" colspan="1">4.9</td><td rowspan="1" colspan="1">6.1</td><td rowspan="1" colspan="1">5.8</td><td rowspan="1" colspan="1">6.0</td><td rowspan="1" colspan="1">6.1</td><td rowspan="1" colspan="1">6.0</td><td rowspan="1" colspan="1">5.8</td><td rowspan="1" colspan="1">5.4</td><td rowspan="1" colspan="1">6.1</td><td rowspan="1" colspan="1">6.0</td><td rowspan="1" colspan="1">5.9</td><td rowspan="1" colspan="1">5.6</td><td rowspan="1" colspan="1">5.9</td></tr><tr><td rowspan="1" colspan="1">
                      <abbrev xmlns:xlink="http://www.w3.org/1999/xlink" xlink:title="interorbital distance" id="ABBRID0EWXCM" xlink:type="simple">IO</abbrev>
                    </td><td rowspan="1" colspan="1">5.4</td><td rowspan="1" colspan="1">4.7</td><td rowspan="1" colspan="1">4.7</td><td rowspan="1" colspan="1">4.2</td><td rowspan="1" colspan="1">5.2</td><td rowspan="1" colspan="1">5.7</td><td rowspan="1" colspan="1">5.4</td><td rowspan="1" colspan="1">5.4</td><td rowspan="1" colspan="1">3.9</td><td rowspan="1" colspan="1">4.8</td><td rowspan="1" colspan="1">4.7</td><td rowspan="1" colspan="1">5.5</td><td rowspan="1" colspan="1">4.3</td><td rowspan="1" colspan="1">2.9</td><td rowspan="1" colspan="1">5.6</td><td rowspan="1" colspan="1">5.4</td><td rowspan="1" colspan="1">5.6</td><td rowspan="1" colspan="1">4.2</td><td rowspan="1" colspan="1">6.6</td><td rowspan="1" colspan="1">5.6</td><td rowspan="1" colspan="1">5.4</td><td rowspan="1" colspan="1">5.1</td><td rowspan="1" colspan="1">4.9</td><td rowspan="1" colspan="1">3.5</td><td rowspan="1" colspan="1">5.7</td><td rowspan="1" colspan="1">3.3</td><td rowspan="1" colspan="1">3.1</td><td rowspan="1" colspan="1">5.6</td><td rowspan="1" colspan="1">4.5</td><td rowspan="1" colspan="1">4.7</td><td rowspan="1" colspan="1">5.6</td><td rowspan="1" colspan="1">5.7</td><td rowspan="1" colspan="1">5.7</td><td rowspan="1" colspan="1">5.6</td><td rowspan="1" colspan="1">4.2</td><td rowspan="1" colspan="1">5.5</td><td rowspan="1" colspan="1">5.4</td><td rowspan="1" colspan="1">5.3</td><td rowspan="1" colspan="1">5.1</td><td rowspan="1" colspan="1">5.6</td><td rowspan="1" colspan="1">5.0</td><td rowspan="1" colspan="1">5.6</td><td rowspan="1" colspan="1">4.2</td><td rowspan="1" colspan="1">4.0</td><td rowspan="1" colspan="1">4.3</td><td rowspan="1" colspan="1">5.8</td><td rowspan="1" colspan="1">5.5</td><td rowspan="1" colspan="1">5.4</td><td rowspan="1" colspan="1">5.5</td><td rowspan="1" colspan="1">5.8</td><td rowspan="1" colspan="1">5.5</td><td rowspan="1" colspan="1">4.9</td><td rowspan="1" colspan="1">5.7</td><td rowspan="1" colspan="1">5.6</td><td rowspan="1" colspan="1">5.3</td><td rowspan="1" colspan="1">4.8</td><td rowspan="1" colspan="1">6.1</td></tr><tr><td rowspan="1" colspan="1">
                      <abbrev xmlns:xlink="http://www.w3.org/1999/xlink" xlink:title="and ear length" id="ABBRID0EK4CM" xlink:type="simple">EL</abbrev>
                    </td><td rowspan="1" colspan="1">1.0</td><td rowspan="1" colspan="1">1.4</td><td rowspan="1" colspan="1">1.1</td><td rowspan="1" colspan="1">1.3</td><td rowspan="1" colspan="1">1.0</td><td rowspan="1" colspan="1">1.9</td><td rowspan="1" colspan="1">1.4</td><td rowspan="1" colspan="1">1.5</td><td rowspan="1" colspan="1">1.4</td><td rowspan="1" colspan="1">1.3</td><td rowspan="1" colspan="1">1.3</td><td rowspan="1" colspan="1">1.6</td><td rowspan="1" colspan="1">1.2</td><td rowspan="1" colspan="1">0.9</td><td rowspan="1" colspan="1">0.8</td><td rowspan="1" colspan="1">0.8</td><td rowspan="1" colspan="1">0.7</td><td rowspan="1" colspan="1">0.3</td><td rowspan="1" colspan="1">1.3</td><td rowspan="1" colspan="1">1.1</td><td rowspan="1" colspan="1">1.2</td><td rowspan="1" colspan="1">1.0</td><td rowspan="1" colspan="1">1.5</td><td rowspan="1" colspan="1">1.2</td><td rowspan="1" colspan="1">0.9</td><td rowspan="1" colspan="1">1.2</td><td rowspan="1" colspan="1">1.0</td><td rowspan="1" colspan="1">1.4</td><td rowspan="1" colspan="1">1.6</td><td rowspan="1" colspan="1">1.5</td><td rowspan="1" colspan="1">1.2</td><td rowspan="1" colspan="1">1.3</td><td rowspan="1" colspan="1">1.2</td><td rowspan="1" colspan="1">1.2</td><td rowspan="1" colspan="1">0.9</td><td rowspan="1" colspan="1">1.4</td><td rowspan="1" colspan="1">1.5</td><td rowspan="1" colspan="1">1.7</td><td rowspan="1" colspan="1">1.4</td><td rowspan="1" colspan="1">1.8</td><td rowspan="1" colspan="1">1.6</td><td rowspan="1" colspan="1">1.8</td><td rowspan="1" colspan="1">1.0</td><td rowspan="1" colspan="1">1.3</td><td rowspan="1" colspan="1">1.5</td><td rowspan="1" colspan="1">1.1</td><td rowspan="1" colspan="1">1.1</td><td rowspan="1" colspan="1">1.1</td><td rowspan="1" colspan="1">1.5</td><td rowspan="1" colspan="1">1.5</td><td rowspan="1" colspan="1">1.2</td><td rowspan="1" colspan="1">1.2</td><td rowspan="1" colspan="1">1.0</td><td rowspan="1" colspan="1">1.2</td><td rowspan="1" colspan="1">1.3</td><td rowspan="1" colspan="1">1.4</td><td rowspan="1" colspan="1">1.4</td></tr><tr><td rowspan="1" colspan="1">
                      <abbrev xmlns:xlink="http://www.w3.org/1999/xlink" xlink:title="internarial distance" id="ABBRID0E5CDM" xlink:type="simple">IN</abbrev>
                    </td><td rowspan="1" colspan="1">1.7</td><td rowspan="1" colspan="1">2.1</td><td rowspan="1" colspan="1">2.3</td><td rowspan="1" colspan="1">2.1</td><td rowspan="1" colspan="1">2.2</td><td rowspan="1" colspan="1">2.7</td><td rowspan="1" colspan="1">2.6</td><td rowspan="1" colspan="1">2.5</td><td rowspan="1" colspan="1">3.1</td><td rowspan="1" colspan="1">2.1</td><td rowspan="1" colspan="1">2.2</td><td rowspan="1" colspan="1">2.5</td><td rowspan="1" colspan="1">1.8</td><td rowspan="1" colspan="1">2.3</td><td rowspan="1" colspan="1">2.8</td><td rowspan="1" colspan="1">2.6</td><td rowspan="1" colspan="1">2.6</td><td rowspan="1" colspan="1">2.0</td><td rowspan="1" colspan="1">2.8</td><td rowspan="1" colspan="1">2.5</td><td rowspan="1" colspan="1">2.5</td><td rowspan="1" colspan="1">2.3</td><td rowspan="1" colspan="1">2.7</td><td rowspan="1" colspan="1">2.2</td><td rowspan="1" colspan="1">2.5</td><td rowspan="1" colspan="1">2.2</td><td rowspan="1" colspan="1">2.1</td><td rowspan="1" colspan="1">2.1</td><td rowspan="1" colspan="1">2.0</td><td rowspan="1" colspan="1">2.2</td><td rowspan="1" colspan="1">2.4</td><td rowspan="1" colspan="1">2.5</td><td rowspan="1" colspan="1">2.4</td><td rowspan="1" colspan="1">2.3</td><td rowspan="1" colspan="1">2.0</td><td rowspan="1" colspan="1">2.3</td><td rowspan="1" colspan="1">2.4</td><td rowspan="1" colspan="1">2.5</td><td rowspan="1" colspan="1">2.3</td><td rowspan="1" colspan="1">2.3</td><td rowspan="1" colspan="1">2.3</td><td rowspan="1" colspan="1">2.6</td><td rowspan="1" colspan="1">1.9</td><td rowspan="1" colspan="1">2.2</td><td rowspan="1" colspan="1">1.8</td><td rowspan="1" colspan="1">2.3</td><td rowspan="1" colspan="1">2.0</td><td rowspan="1" colspan="1">2.3</td><td rowspan="1" colspan="1">2.4</td><td rowspan="1" colspan="1">2.2</td><td rowspan="1" colspan="1">2.0</td><td rowspan="1" colspan="1">2.0</td><td rowspan="1" colspan="1">2.3</td><td rowspan="1" colspan="1">2.2</td><td rowspan="1" colspan="1">2.2</td><td rowspan="1" colspan="1">2.1</td><td rowspan="1" colspan="1">2.3</td></tr></tbody></table></table-wrap><fig id="F2" position="float" orientation="portrait"><object-id xmlns:xlink="http://www.w3.org/1999/xlink" content-type="doi" xlink:type="simple">10.3897/zookeys.1129.90535.figure2</object-id><object-id xmlns:xlink="http://www.w3.org/1999/xlink" content-type="arpha" xlink:type="simple">CECE1A10-696A-5A3D-9B7A-FF98A8E3B584</object-id><label>Figure 2.</label><caption><p>Maximum clade credibility <abbrev xmlns:xlink="http://www.w3.org/1999/xlink" xlink:title="Bayesian Evolutionary Analysis Sampling Trees" id="ABBRID0E4KBG" xlink:type="simple">BEAST</abbrev> phylogeny of the <italic><tp:taxon-name><tp:taxon-name-part taxon-name-part-type="genus" reg="Cyrtodactylus">Cyrtodactylus</tp:taxon-name-part><tp:taxon-name-part taxon-name-part-type="species" reg="brevipalmatus">brevipalmatus</tp:taxon-name-part></tp:taxon-name></italic> group highlighting the new species described herein. Bayesian posterior probabilities (<abbrev xmlns:xlink="http://www.w3.org/1999/xlink" xlink:title="Bayesian posterior probabilities" id="ABBRID0EMLBG" xlink:type="simple">BPP</abbrev>) are listed at the nodes.</p></caption><graphic xmlns:xlink="http://www.w3.org/1999/xlink" xlink:href="zookeys-1129-109_article-90535__-g002.jpg" position="float" orientation="portrait" xlink:type="simple" id="oo_769823.jpg"><uri content-type="original_file" xlink:type="simple">https://binary.pensoft.net/fig/769823</uri></graphic></fig><table-wrap id="T2" position="float" orientation="portrait"><label>Table 2.</label><caption><p>Mean (minimum–maximum) percentages of uncorrected pairwise sequence divergence (<italic>p</italic>-distances) among the putative species of the <italic><tp:taxon-name><tp:taxon-name-part taxon-name-part-type="genus" reg="Cyrtodactylus">Cyrtodactylus</tp:taxon-name-part><tp:taxon-name-part taxon-name-part-type="species" reg="brevipalmatus">brevipalmatus</tp:taxon-name-part></tp:taxon-name></italic> group based on 1,386 base pairs of mitochondrial NADH dehydrogenase subunit 2 gene (<abbrev xmlns:xlink="http://www.w3.org/1999/xlink" xlink:title="NADH dehydrogenase subunit 2" id="ABBRID0E4QBG" xlink:type="simple">ND2</abbrev>) and adjacent tRNAs. Intraspecific <italic>p</italic>-distance are in bold font. n/a = data not applicable.</p></caption><table id="TID0E5DCI" rules="all"><tbody><tr><th rowspan="1" colspan="1"/><th rowspan="1" colspan="1">
                  <italic>
                    <tp:taxon-name><tp:taxon-name-part taxon-name-part-type="genus" reg="Cyrtodactylus">C.</tp:taxon-name-part><tp:taxon-name-part taxon-name-part-type="species" reg="brevipalmatus">brevipalmatus</tp:taxon-name-part></tp:taxon-name>
                  </italic>
                </th><th rowspan="1" colspan="1"><tp:taxon-name><tp:taxon-name-part taxon-name-part-type="genus" reg="Cyrtodactylus">C.</tp:taxon-name-part><tp:taxon-name-part taxon-name-part-type="uncertainty-rank">cf.</tp:taxon-name-part><tp:taxon-name-part taxon-name-part-type="species" reg="ngati">ngati</tp:taxon-name-part></tp:taxon-name>1</th><th rowspan="1" colspan="1"><tp:taxon-name><tp:taxon-name-part taxon-name-part-type="genus" reg="Cyrtodactylus">C.</tp:taxon-name-part><tp:taxon-name-part taxon-name-part-type="uncertainty-rank">cf.</tp:taxon-name-part><tp:taxon-name-part taxon-name-part-type="species" reg="ngati">ngati</tp:taxon-name-part></tp:taxon-name>2</th><th rowspan="1" colspan="1">
                  <italic>
                    <tp:taxon-name><tp:taxon-name-part taxon-name-part-type="genus" reg="Cyrtodactylus">C.</tp:taxon-name-part><tp:taxon-name-part taxon-name-part-type="species" reg="elok">elok</tp:taxon-name-part></tp:taxon-name>
                  </italic>
                </th><th rowspan="1" colspan="1"><italic><tp:taxon-name><tp:taxon-name-part taxon-name-part-type="genus" reg="Cyrtodactylus">Cyrtodactylus</tp:taxon-name-part><tp:taxon-name-part taxon-name-part-type="species" reg="fluvicavus">fluvicavus</tp:taxon-name-part></tp:taxon-name></italic> sp. nov.</th><th rowspan="1" colspan="1">
                  <italic>
                    <tp:taxon-name><tp:taxon-name-part taxon-name-part-type="genus" reg="Cyrtodactylus">C.</tp:taxon-name-part><tp:taxon-name-part taxon-name-part-type="species" reg="interdigitalis">interdigitalis</tp:taxon-name-part></tp:taxon-name>
                  </italic>
                </th><th rowspan="1" colspan="1"><italic><tp:taxon-name><tp:taxon-name-part taxon-name-part-type="genus" reg="Cyrtodactylus">Cyrtodactylus</tp:taxon-name-part><tp:taxon-name-part taxon-name-part-type="species" reg="kochangensis">kochangensis</tp:taxon-name-part></tp:taxon-name></italic> sp. nov.</th><th rowspan="1" colspan="1"><italic><tp:taxon-name><tp:taxon-name-part taxon-name-part-type="genus" reg="Cyrtodactylus">C.</tp:taxon-name-part><tp:taxon-name-part taxon-name-part-type="species" reg="ngati">ngati</tp:taxon-name-part></tp:taxon-name></italic>, <italic><tp:taxon-name><tp:taxon-name-part taxon-name-part-type="genus" reg="Cyrtodactylus">C.</tp:taxon-name-part><tp:taxon-name-part taxon-name-part-type="species" reg="ngati">ngati</tp:taxon-name-part></tp:taxon-name></italic>3 and <italic><tp:taxon-name><tp:taxon-name-part taxon-name-part-type="genus" reg="Cyrtodactylus">C.</tp:taxon-name-part><tp:taxon-name-part taxon-name-part-type="species" reg="ngati">ngati</tp:taxon-name-part></tp:taxon-name></italic>4</th><th rowspan="1" colspan="1"><italic><tp:taxon-name><tp:taxon-name-part taxon-name-part-type="genus" reg="Cyrtodactylus">Cyrtodactylus</tp:taxon-name-part><tp:taxon-name-part taxon-name-part-type="species" reg="rivularis">rivularis</tp:taxon-name-part></tp:taxon-name></italic> sp. nov.</th><th rowspan="1" colspan="1">
                  <italic>
                    <tp:taxon-name><tp:taxon-name-part taxon-name-part-type="genus" reg="Cyrtodactylus">C.</tp:taxon-name-part><tp:taxon-name-part taxon-name-part-type="species" reg="rukhadeva">rukhadeva</tp:taxon-name-part></tp:taxon-name>
                  </italic>
                </th><th rowspan="1" colspan="1"><italic><tp:taxon-name><tp:taxon-name-part taxon-name-part-type="genus" reg="Cyrtodactylus">C.</tp:taxon-name-part></tp:taxon-name></italic> sp.9 (Thong Pha Phum)</th><th rowspan="1" colspan="1"><italic><tp:taxon-name><tp:taxon-name-part taxon-name-part-type="genus" reg="Cyrtodactylus">C.</tp:taxon-name-part></tp:taxon-name></italic> sp.10</th><th rowspan="1" colspan="1"><italic><tp:taxon-name><tp:taxon-name-part taxon-name-part-type="genus" reg="Cyrtodactylus">C.</tp:taxon-name-part></tp:taxon-name></italic> sp.11</th><th rowspan="1" colspan="1"><italic><tp:taxon-name><tp:taxon-name-part taxon-name-part-type="genus" reg="Cyrtodactylus">C.</tp:taxon-name-part></tp:taxon-name></italic> sp.14</th><th rowspan="1" colspan="1"><italic><tp:taxon-name><tp:taxon-name-part taxon-name-part-type="genus" reg="Cyrtodactylus">Cyrtodactylus</tp:taxon-name-part><tp:taxon-name-part taxon-name-part-type="species" reg="uthaiensis">uthaiensis</tp:taxon-name-part></tp:taxon-name></italic> sp. nov.</th></tr><tr><td rowspan="1" colspan="1"><italic><tp:taxon-name><tp:taxon-name-part taxon-name-part-type="genus" reg="Cyrtodactylus">C.</tp:taxon-name-part><tp:taxon-name-part taxon-name-part-type="species" reg="brevipalmatus">brevipalmatus</tp:taxon-name-part></tp:taxon-name> N</italic> = 1</td><td rowspan="1" colspan="1">
                  <bold>n/a</bold>
                </td><td rowspan="1" colspan="14"/></tr><tr><td rowspan="1" colspan="1"><tp:taxon-name><tp:taxon-name-part taxon-name-part-type="genus" reg="Cyrtodactylus">C.</tp:taxon-name-part><tp:taxon-name-part taxon-name-part-type="uncertainty-rank">cf.</tp:taxon-name-part><tp:taxon-name-part taxon-name-part-type="species" reg="ngati">ngati</tp:taxon-name-part></tp:taxon-name>1 <italic>N</italic> = 1</td><td rowspan="1" colspan="1">21.03</td><td rowspan="1" colspan="1">
                  <bold>n/a</bold>
                </td><td rowspan="1" colspan="13"/></tr><tr><td rowspan="1" colspan="1"><tp:taxon-name><tp:taxon-name-part taxon-name-part-type="genus" reg="Cyrtodactylus">C.</tp:taxon-name-part><tp:taxon-name-part taxon-name-part-type="uncertainty-rank">cf.</tp:taxon-name-part><tp:taxon-name-part taxon-name-part-type="species" reg="ngati">ngati</tp:taxon-name-part></tp:taxon-name>2 <italic>N</italic> = 1</td><td rowspan="1" colspan="1">21.68</td><td rowspan="1" colspan="1">4.39</td><td rowspan="1" colspan="1">
                  <bold>n/a</bold>
                </td><td rowspan="1" colspan="12"/></tr><tr><td rowspan="1" colspan="1"><italic><tp:taxon-name><tp:taxon-name-part taxon-name-part-type="genus" reg="Cyrtodactylus">C.</tp:taxon-name-part><tp:taxon-name-part taxon-name-part-type="species" reg="elok">elok</tp:taxon-name-part></tp:taxon-name> N</italic> = 1</td><td rowspan="1" colspan="1">20.77</td><td rowspan="1" colspan="1">22.58</td><td rowspan="1" colspan="1">21.42</td><td rowspan="1" colspan="1">
                  <bold>n/a</bold>
                </td><td rowspan="1" colspan="11"/></tr><tr><td rowspan="2" colspan="1"><italic><tp:taxon-name><tp:taxon-name-part taxon-name-part-type="genus" reg="Cyrtodactylus">Cyrtodactylus</tp:taxon-name-part><tp:taxon-name-part taxon-name-part-type="species" reg="fluvicavus">fluvicavus</tp:taxon-name-part></tp:taxon-name></italic> sp. nov. <italic>N</italic> = 7</td><td rowspan="1" colspan="1">18.86</td><td rowspan="1" colspan="1">10.64</td><td rowspan="1" colspan="1">11.02</td><td rowspan="1" colspan="1">20.15</td><td rowspan="1" colspan="1">
                  <bold>0.10</bold>
                </td><td rowspan="2" colspan="10"/></tr><tr><td rowspan="1" colspan="1">(18.84–18.97)</td><td rowspan="1" colspan="1">(10.58–10.84)</td><td rowspan="1" colspan="1">(10.97–11.23)</td><td rowspan="1" colspan="1">(20.13–20.26)</td><td rowspan="1" colspan="1">
                  <bold>(0.00–0.26)</bold>
                </td></tr><tr><td rowspan="2" colspan="1"><italic><tp:taxon-name><tp:taxon-name-part taxon-name-part-type="genus" reg="Cyrtodactylus">C.</tp:taxon-name-part><tp:taxon-name-part taxon-name-part-type="species" reg="interdigitalis">interdigitalis</tp:taxon-name-part></tp:taxon-name> N</italic> = 1</td><td rowspan="2" colspan="1">20.77</td><td rowspan="2" colspan="1">6.97</td><td rowspan="2" colspan="1">9.16</td><td rowspan="2" colspan="1">22.84</td><td rowspan="1" colspan="1">12.02</td><td rowspan="2" colspan="1">
                  <bold>n/a</bold>
                </td><td rowspan="2" colspan="9"/></tr><tr><td rowspan="1" colspan="1">(12.00–12.13)</td></tr><tr><td rowspan="2" colspan="1"><italic><tp:taxon-name><tp:taxon-name-part taxon-name-part-type="genus" reg="Cyrtodactylus">Cyrtodactylus</tp:taxon-name-part><tp:taxon-name-part taxon-name-part-type="species" reg="kochangensis">kochangensis</tp:taxon-name-part></tp:taxon-name></italic> sp. nov. <italic>N</italic> = 1</td><td rowspan="2" colspan="1">19.35</td><td rowspan="2" colspan="1">14.58</td><td rowspan="2" colspan="1">14.71</td><td rowspan="2" colspan="1">20.90</td><td rowspan="1" colspan="1">12.31</td><td rowspan="2" colspan="1">15.23</td><td rowspan="2" colspan="1">
                  <bold>n/a</bold>
                </td><td rowspan="2" colspan="8"/></tr><tr><td rowspan="1" colspan="1">(12.26–12.31)</td></tr><tr><td rowspan="2" colspan="1"><italic><tp:taxon-name><tp:taxon-name-part taxon-name-part-type="genus" reg="Cyrtodactylus">C.</tp:taxon-name-part><tp:taxon-name-part taxon-name-part-type="species" reg="ngati">ngati</tp:taxon-name-part></tp:taxon-name></italic>, <italic><tp:taxon-name><tp:taxon-name-part taxon-name-part-type="genus" reg="Cyrtodactylus">C.</tp:taxon-name-part><tp:taxon-name-part taxon-name-part-type="species" reg="ngati">ngati</tp:taxon-name-part></tp:taxon-name></italic>3 and <italic><tp:taxon-name><tp:taxon-name-part taxon-name-part-type="genus" reg="Cyrtodactylus">C.</tp:taxon-name-part><tp:taxon-name-part taxon-name-part-type="species" reg="ngati">ngati</tp:taxon-name-part></tp:taxon-name></italic>4 <italic>N</italic> = 7</td><td rowspan="1" colspan="1">20.70</td><td rowspan="1" colspan="1">3.30</td><td rowspan="1" colspan="1">3.71</td><td rowspan="1" colspan="1">21.11</td><td rowspan="1" colspan="1">11.34</td><td rowspan="1" colspan="1">8.13</td><td rowspan="1" colspan="1">14.58</td><td rowspan="1" colspan="1">
                  <bold>0.84</bold>
                </td><td rowspan="2" colspan="7"/></tr><tr><td rowspan="1" colspan="1">(20.65–20.90)</td><td rowspan="1" colspan="1">(2.84–4.00)</td><td rowspan="1" colspan="1">(3.35–4.26)</td><td rowspan="1" colspan="1">(20.90–21.42)</td><td rowspan="1" colspan="1">(11.10–11.87)</td><td rowspan="1" colspan="1">(7.74–8.65)</td><td rowspan="1" colspan="1">(14.45–14.84)</td><td rowspan="1" colspan="1">
                  <bold>(0.00–1.55)</bold>
                </td></tr><tr><td rowspan="2" colspan="1"><italic><tp:taxon-name><tp:taxon-name-part taxon-name-part-type="genus" reg="Cyrtodactylus">Cyrtodactylus</tp:taxon-name-part><tp:taxon-name-part taxon-name-part-type="species" reg="rivularis">rivularis</tp:taxon-name-part></tp:taxon-name></italic> sp. nov. <italic>N</italic> = 2</td><td rowspan="1" colspan="1">20.00</td><td rowspan="1" colspan="1">15.87</td><td rowspan="1" colspan="1">15.03</td><td rowspan="1" colspan="1">21.61</td><td rowspan="1" colspan="1">12.57</td><td rowspan="1" colspan="1">15.48</td><td rowspan="1" colspan="1">12.26</td><td rowspan="1" colspan="1">15.03</td><td rowspan="2" colspan="1">
                  <bold>0.52</bold>
                </td><td rowspan="2" colspan="6"/></tr><tr><td rowspan="1" colspan="1">(19.74–20.26)</td><td rowspan="1" colspan="1">(15.61–16.13)</td><td rowspan="1" colspan="1">(14.84–15.23)</td><td rowspan="1" colspan="1">(21.42–21.81)</td><td rowspan="1" colspan="1">(12.26–13.03)</td><td rowspan="1" colspan="1">(15.23–15.74)</td><td rowspan="1" colspan="1">(12.00–12.52)</td><td rowspan="1" colspan="1">(14.71–15.48)</td></tr><tr><td rowspan="2" colspan="1"><italic><tp:taxon-name><tp:taxon-name-part taxon-name-part-type="genus" reg="Cyrtodactylus">C.</tp:taxon-name-part><tp:taxon-name-part taxon-name-part-type="species" reg="rukhadeva">rukhadeva</tp:taxon-name-part></tp:taxon-name> N</italic> = 2</td><td rowspan="1" colspan="1">20.65</td><td rowspan="1" colspan="1">15.42</td><td rowspan="1" colspan="1">15.48</td><td rowspan="1" colspan="1">21.61</td><td rowspan="1" colspan="1">12.25</td><td rowspan="1" colspan="1">16.00</td><td rowspan="1" colspan="1">13.10</td><td rowspan="1" colspan="1">15.23</td><td rowspan="1" colspan="1">4.65</td><td rowspan="2" colspan="1">
                  <bold>1.55</bold>
                </td><td rowspan="2" colspan="5"/></tr><tr><td rowspan="1" colspan="1">(20.13–21.16)</td><td rowspan="1" colspan="1">(14.84–16.00)</td><td rowspan="1" colspan="1">(14.84–16.13)</td><td rowspan="1" colspan="1">(21.16–22.06)</td><td rowspan="1" colspan="1">(11.61–13.03)</td><td rowspan="1" colspan="1">(15.35–16.65)</td><td rowspan="1" colspan="1">(12.52–13.68)</td><td rowspan="1" colspan="1">(14.19–16.23)</td><td rowspan="1" colspan="1">(3.61–5.68)</td></tr><tr><td rowspan="2" colspan="1"><italic><tp:taxon-name><tp:taxon-name-part taxon-name-part-type="genus" reg="Cyrtodactylus">C.</tp:taxon-name-part></tp:taxon-name></italic> sp.9 (Thong Pha Phum) <italic>N</italic> = 9</td><td rowspan="1" colspan="1">20.34</td><td rowspan="1" colspan="1">7.93</td><td rowspan="1" colspan="1">9.51</td><td rowspan="1" colspan="1">22.02</td><td rowspan="1" colspan="1">9.75</td><td rowspan="1" colspan="1">8.96</td><td rowspan="1" colspan="1">13.22</td><td rowspan="1" colspan="1">8.81</td><td rowspan="1" colspan="1">13.12</td><td rowspan="1" colspan="1">13.25</td><td rowspan="1" colspan="1">
                  <bold>0.22</bold>
                </td><td rowspan="2" colspan="4"/></tr><tr><td rowspan="1" colspan="1">(20.13–20.65)</td><td rowspan="1" colspan="1">(7.74–8.00)</td><td rowspan="1" colspan="1">(9.42–9.55)</td><td rowspan="1" colspan="1">(21.81–22.32)</td><td rowspan="1" colspan="1">(9.55–9.94)</td><td rowspan="1" colspan="1">(8.77–9.03)</td><td rowspan="1" colspan="1">(13.03–13.29)</td><td rowspan="1" colspan="1">(8.13–9.68)</td><td rowspan="1" colspan="1">(12.77–13.42)</td><td rowspan="1" colspan="1">(12.52–13.94)</td><td rowspan="1" colspan="1">
                  <bold>(0.00–0.52)</bold>
                </td></tr><tr><td rowspan="2" colspan="1"><italic><tp:taxon-name><tp:taxon-name-part taxon-name-part-type="genus" reg="Cyrtodactylus">C.</tp:taxon-name-part></tp:taxon-name></italic> sp.10 <italic>N</italic> = 1</td><td rowspan="2" colspan="1">19.87</td><td rowspan="2" colspan="1">9.29</td><td rowspan="2" colspan="1">10.84</td><td rowspan="2" colspan="1">21.94</td><td rowspan="1" colspan="1">10.12</td><td rowspan="2" colspan="1">10.19</td><td rowspan="2" colspan="1">13.68</td><td rowspan="1" colspan="1">10.21</td><td rowspan="1" colspan="1">13.94</td><td rowspan="1" colspan="1">14.32</td><td rowspan="1" colspan="1">8.06</td><td rowspan="2" colspan="1">
                  <bold>n/a</bold>
                </td><td rowspan="2" colspan="3"/></tr><tr><td rowspan="1" colspan="1">(10.06–10.32)</td><td rowspan="1" colspan="1">(10.06–10.45)</td><td rowspan="1" colspan="1">(13.68–14.19)</td><td rowspan="1" colspan="1">(13.68–14.97)</td><td rowspan="1" colspan="1">(7.87–8.13)</td></tr><tr><td rowspan="2" colspan="1"><italic><tp:taxon-name><tp:taxon-name-part taxon-name-part-type="genus" reg="Cyrtodactylus">C.</tp:taxon-name-part></tp:taxon-name></italic> sp.11 <italic>N</italic> = 1</td><td rowspan="2" colspan="1">20.39</td><td rowspan="2" colspan="1">7.23</td><td rowspan="2" colspan="1">8.90</td><td rowspan="2" colspan="1">22.19</td><td rowspan="1" colspan="1">11.12</td><td rowspan="2" colspan="1">3.87</td><td rowspan="2" colspan="1">14.58</td><td rowspan="1" colspan="1">8.28</td><td rowspan="1" colspan="1">15.35 1)</td><td rowspan="1" colspan="1">15.61</td><td rowspan="1" colspan="1">8.96</td><td rowspan="2" colspan="1">10.45</td><td rowspan="2" colspan="1">
                  <bold>n/a</bold>
                </td><td rowspan="2" colspan="2"/></tr><tr><td rowspan="1" colspan="1">(11.10–11.23)</td><td rowspan="1" colspan="1">(8.00–8.65)</td><td rowspan="1" colspan="1">(15.10–15.6</td><td rowspan="1" colspan="1">(14.97–16.26)</td><td rowspan="1" colspan="1">(8.77–9.03)</td></tr><tr><td rowspan="2" colspan="1"><italic><tp:taxon-name><tp:taxon-name-part taxon-name-part-type="genus" reg="Cyrtodactylus">C.</tp:taxon-name-part></tp:taxon-name></italic> sp.14 <italic>N</italic> = 1</td><td rowspan="2" colspan="1">6.45</td><td rowspan="2" colspan="1">20.90</td><td rowspan="2" colspan="1">20.65</td><td rowspan="2" colspan="1">20.00</td><td rowspan="1" colspan="1">18.34</td><td rowspan="2" colspan="1">20.13</td><td rowspan="2" colspan="1">19.10</td><td rowspan="1" colspan="1">20.52</td><td rowspan="1" colspan="1">19.74</td><td rowspan="1" colspan="1">20.00</td><td rowspan="1" colspan="1">19.60</td><td rowspan="2" colspan="1">18.84</td><td rowspan="2" colspan="1">19.61</td><td rowspan="2" colspan="1">
                  <bold>n/a</bold>
                </td><td rowspan="1" colspan="1"/></tr><tr><td rowspan="1" colspan="1">(18.32–18.45)</td><td rowspan="1" colspan="1">(20.26–20.65)</td><td rowspan="1" colspan="1">(19.48–20.00)</td><td rowspan="1" colspan="1">(19.48–20.52)</td><td rowspan="1" colspan="1">(19.48–19.87)</td><td rowspan="1" colspan="1"/></tr><tr><td rowspan="2" colspan="1"><italic><tp:taxon-name><tp:taxon-name-part taxon-name-part-type="genus" reg="Cyrtodactylus">Cyrtodactylus</tp:taxon-name-part><tp:taxon-name-part taxon-name-part-type="species" reg="uthaiensis">uthaiensis</tp:taxon-name-part></tp:taxon-name></italic> sp. nov. <italic>N</italic> = 1</td><td rowspan="2" colspan="1">19.74</td><td rowspan="2" colspan="1">5.81</td><td rowspan="2" colspan="1">8.13</td><td rowspan="2" colspan="1">21.16</td><td rowspan="1" colspan="1">10.12</td><td rowspan="2" colspan="1">7.1</td><td rowspan="2" colspan="1">13.94</td><td rowspan="1" colspan="1">6.97</td><td rowspan="1" colspan="1">13.94</td><td rowspan="1" colspan="1">13.94</td><td rowspan="1" colspan="1">7.80</td><td rowspan="2" colspan="1">8.39</td><td rowspan="2" colspan="1">6.58</td><td rowspan="2" colspan="1">19.48</td><td rowspan="2" colspan="1">
                  <bold>n/a</bold>
                </td></tr><tr><td rowspan="1" colspan="1">(10.06–10.32)</td><td rowspan="1" colspan="1">(6.58–7.61)</td><td rowspan="1" colspan="1">(13.68–14.19)</td><td rowspan="1" colspan="1">(13.29–14.58)</td><td rowspan="1" colspan="1">(7.61–7.87)</td></tr></tbody></table></table-wrap><fig id="F1" position="float" orientation="portrait"><object-id xmlns:xlink="http://www.w3.org/1999/xlink" content-type="doi" xlink:type="simple">10.3897/zookeys.1129.90535.figure1</object-id><object-id xmlns:xlink="http://www.w3.org/1999/xlink" content-type="arpha" xlink:type="simple">3F3531E5-1850-5288-B05B-E07E00B8515B</object-id><label>Figure 1.</label><caption><p>Distribution of nominal species and unnamed populations and specimens of the <italic><tp:taxon-name><tp:taxon-name-part taxon-name-part-type="genus" reg="Cyrtodactylus">Cyrtodactylus</tp:taxon-name-part><tp:taxon-name-part taxon-name-part-type="species" reg="brevipalmatus">brevipalmatus</tp:taxon-name-part></tp:taxon-name></italic> group. Stars denote type localities. White circles are literature localities from which specimens were not examined and remain unidentified. Locality data for all material examined is in Table <xref ref-type="table" rid="T1">1</xref>.</p></caption><graphic xmlns:xlink="http://www.w3.org/1999/xlink" xlink:href="zookeys-1129-109_article-90535__-g001.jpg" position="float" orientation="portrait" xlink:type="simple" id="oo_769822.jpg"><uri content-type="original_file" xlink:type="simple">https://binary.pensoft.net/fig/769822</uri></graphic></fig><table-wrap id="T1" position="float" orientation="portrait"><label>Table 1.</label><caption><p><italic><tp:taxon-name><tp:taxon-name-part taxon-name-part-type="genus" reg="Cyrtodactylus">Cyrtodactylus</tp:taxon-name-part></tp:taxon-name></italic> specimens examined in this study. Institutional abbreviations follow <xref ref-type="bibr" rid="B46">Sabaj (2020)</xref> except that YC = Yodchaiy Chuaynkern from Department of Biology, Faculty of Science, Khon Kaen University, Khon Kaen, Thailand.</p></caption><table id="TID0EGVAI" rules="all"><tbody><tr><th rowspan="1" colspan="1">Species</th><th rowspan="1" colspan="1">Location</th><th rowspan="1" colspan="1">Catalog no.</th><th rowspan="1" colspan="1">GenBank no.</th></tr><tr><td rowspan="1" colspan="1">
                  <italic>
                    <tp:taxon-name><tp:taxon-name-part taxon-name-part-type="genus" reg="Cyrtodactylus">C.</tp:taxon-name-part><tp:taxon-name-part taxon-name-part-type="species" reg="brevipalmatus">brevipalmatus</tp:taxon-name-part></tp:taxon-name>
                  </italic>
                </td><td rowspan="1" colspan="1">Thailand, no data</td><td rowspan="1" colspan="1">LSUHC 1899</td><td rowspan="1" colspan="1">not in tree</td></tr><tr><td rowspan="1" colspan="1">
                  <italic>
                    <tp:taxon-name><tp:taxon-name-part taxon-name-part-type="genus" reg="Cyrtodactylus">C.</tp:taxon-name-part><tp:taxon-name-part taxon-name-part-type="species" reg="brevipalmatus">brevipalmatus</tp:taxon-name-part></tp:taxon-name>
                  </italic>
                </td><td rowspan="1" colspan="1">Thailand, Nakhon Si Thammarat Province, Nopphitam District, Khao Nan National Park, Huay Lak Protected Unit</td><td rowspan="1" colspan="1">THNHM 10670</td><td rowspan="1" colspan="1">not in tree</td></tr><tr><td rowspan="1" colspan="1">
                  <italic>
                    <tp:taxon-name><tp:taxon-name-part taxon-name-part-type="genus" reg="Cyrtodactylus">C.</tp:taxon-name-part><tp:taxon-name-part taxon-name-part-type="species" reg="brevipalmatus">brevipalmatus</tp:taxon-name-part></tp:taxon-name>
                  </italic>
                </td><td rowspan="1" colspan="1">Thailand, Nakhon Si Thammarat Province, Lan Saka District, Khao Luang National Park</td><td rowspan="1" colspan="1">THNHM 14112</td><td rowspan="1" colspan="1">not in tree</td></tr><tr><td rowspan="1" colspan="1">
                  <italic>
                    <tp:taxon-name><tp:taxon-name-part taxon-name-part-type="genus" reg="Cyrtodactylus">C.</tp:taxon-name-part><tp:taxon-name-part taxon-name-part-type="species" reg="brevipalmatus">brevipalmatus</tp:taxon-name-part></tp:taxon-name>
                  </italic>
                </td><td rowspan="1" colspan="1">Thailand, Nakhon Si Thammarat Province, Khao Ram Mt.</td><td rowspan="1" colspan="1">AUP-00573</td><td rowspan="1" colspan="1">
                  <ext-link xmlns:xlink="http://www.w3.org/1999/xlink" ext-link-type="gen" xlink:href="OK626313" xlink:type="simple">OK626313</ext-link>
                </td></tr><tr><td rowspan="1" colspan="1">
                  <tp:taxon-name><tp:taxon-name-part taxon-name-part-type="genus" reg="Cyrtodactylus">C.</tp:taxon-name-part><tp:taxon-name-part taxon-name-part-type="uncertainty-rank">cf.</tp:taxon-name-part><tp:taxon-name-part taxon-name-part-type="species" reg="brevipalmatus">brevipalmatus</tp:taxon-name-part></tp:taxon-name>
                </td><td rowspan="1" colspan="1">Peninsular Malaysia, Kedah State, Pulau Langkawi, Gunung Raya</td><td rowspan="1" colspan="1">LSUHC 11788</td><td rowspan="1" colspan="1">not in tree</td></tr><tr><td rowspan="1" colspan="1">
                  <tp:taxon-name><tp:taxon-name-part taxon-name-part-type="genus" reg="Cyrtodactylus">C.</tp:taxon-name-part><tp:taxon-name-part taxon-name-part-type="uncertainty-rank">cf.</tp:taxon-name-part><tp:taxon-name-part taxon-name-part-type="species" reg="brevipalmatus">brevipalmatus</tp:taxon-name-part></tp:taxon-name>
                </td><td rowspan="1" colspan="1">Peninsular Malaysia, Kedah State, Pulau Langkawi, Gunung Raya</td><td rowspan="1" colspan="1">LSUHC 15076</td><td rowspan="1" colspan="1">not in tree</td></tr><tr><td rowspan="1" colspan="1">
                  <italic>
                    <tp:taxon-name><tp:taxon-name-part taxon-name-part-type="genus" reg="Cyrtodactylus">C.</tp:taxon-name-part><tp:taxon-name-part taxon-name-part-type="species" reg="elok">elok</tp:taxon-name-part></tp:taxon-name>
                  </italic>
                </td><td rowspan="1" colspan="1">Peninsular Malaysia, Pahang State, Fraser’s Hill, the Gap</td><td rowspan="1" colspan="1">ZRC 2.6091/LSUHC 6471</td><td rowspan="1" colspan="1">
                  <ext-link xmlns:xlink="http://www.w3.org/1999/xlink" ext-link-type="gen" xlink:href="JQ889180" xlink:type="simple">JQ889180</ext-link>
                </td></tr><tr><td rowspan="1" colspan="1">
                  <italic>
                    <tp:taxon-name><tp:taxon-name-part taxon-name-part-type="genus" reg="Cyrtodactylus">C.</tp:taxon-name-part><tp:taxon-name-part taxon-name-part-type="species" reg="elok">elok</tp:taxon-name-part></tp:taxon-name>
                  </italic>
                </td><td rowspan="1" colspan="1">Peninsular Malaysia, Negeri Sembilan State</td><td rowspan="1" colspan="1">LSUHC 8238</td><td rowspan="1" colspan="1">not in tree</td></tr><tr><td rowspan="1" colspan="1">
                  <italic>
                    <tp:taxon-name><tp:taxon-name-part taxon-name-part-type="genus" reg="Cyrtodactylus">C.</tp:taxon-name-part><tp:taxon-name-part taxon-name-part-type="species" reg="elok">elok</tp:taxon-name-part></tp:taxon-name>
                  </italic>
                </td><td rowspan="1" colspan="1">Peninsular Malaysia, Pahang State, near Cameron Highlands</td><td rowspan="1" colspan="1">LSUHC 12180</td><td rowspan="1" colspan="1">not in tree</td></tr><tr><td rowspan="1" colspan="1">
                  <italic>
                    <tp:taxon-name><tp:taxon-name-part taxon-name-part-type="genus" reg="Cyrtodactylus">C.</tp:taxon-name-part><tp:taxon-name-part taxon-name-part-type="species" reg="elok">elok</tp:taxon-name-part></tp:taxon-name>
                  </italic>
                </td><td rowspan="1" colspan="1">Peninsular Malaysia, Pahang State, near Cameron Highlands</td><td rowspan="1" colspan="1">LSUHC 12181</td><td rowspan="1" colspan="1">not in tree</td></tr><tr><td rowspan="1" colspan="1">
                  <italic>
                    <tp:taxon-name><tp:taxon-name-part taxon-name-part-type="genus" reg="Cyrtodactylus">C.</tp:taxon-name-part><tp:taxon-name-part taxon-name-part-type="species" reg="elok">elok</tp:taxon-name-part></tp:taxon-name>
                  </italic>
                </td><td rowspan="1" colspan="1">Malaysian pet trade, no data</td><td rowspan="1" colspan="1">ZMMU R-16144</td><td rowspan="1" colspan="1">not in tree</td></tr><tr><td rowspan="1" colspan="1"><italic><tp:taxon-name><tp:taxon-name-part taxon-name-part-type="genus" reg="Cyrtodactylus">Cyrtodactylus</tp:taxon-name-part><tp:taxon-name-part taxon-name-part-type="species" reg="fluvicavus">fluvicavus</tp:taxon-name-part></tp:taxon-name></italic> sp. nov.</td><td rowspan="1" colspan="1">Thailand, Kanchanaburi Province, Si Sawat District, Khao Chot Subdistrict, Chaloem Rattanakosin National Park</td><td rowspan="1" colspan="1">ZMKU R 00958 paratype</td><td rowspan="1" colspan="1">
                  <ext-link xmlns:xlink="http://www.w3.org/1999/xlink" ext-link-type="gen" xlink:href="OP620036" xlink:type="simple">OP620036</ext-link>
                </td></tr><tr><td rowspan="1" colspan="1"><italic><tp:taxon-name><tp:taxon-name-part taxon-name-part-type="genus" reg="Cyrtodactylus">Cyrtodactylus</tp:taxon-name-part><tp:taxon-name-part taxon-name-part-type="species" reg="fluvicavus">fluvicavus</tp:taxon-name-part></tp:taxon-name></italic> sp. nov.</td><td rowspan="1" colspan="1">Thailand, Kanchanaburi Province, Si Sawat District, Khao Chot Subdistrict, Chaloem Rattanakosin National Park</td><td rowspan="1" colspan="1">ZMKU R 00959 holotype</td><td rowspan="1" colspan="1">
                  <ext-link xmlns:xlink="http://www.w3.org/1999/xlink" ext-link-type="gen" xlink:href="OP620037" xlink:type="simple">OP620037</ext-link>
                </td></tr><tr><td rowspan="1" colspan="1"><italic><tp:taxon-name><tp:taxon-name-part taxon-name-part-type="genus" reg="Cyrtodactylus">Cyrtodactylus</tp:taxon-name-part><tp:taxon-name-part taxon-name-part-type="species" reg="fluvicavus">fluvicavus</tp:taxon-name-part></tp:taxon-name></italic> sp. nov.</td><td rowspan="1" colspan="1">Thailand, Kanchanaburi Province, Si Sawat District, Khao Chot Subdistrict, Chaloem Rattanakosin National Park</td><td rowspan="1" colspan="1">ZMKU R 00960 paratype</td><td rowspan="1" colspan="1">
                  <ext-link xmlns:xlink="http://www.w3.org/1999/xlink" ext-link-type="gen" xlink:href="OP620038" xlink:type="simple">OP620038</ext-link>
                </td></tr><tr><td rowspan="1" colspan="1"><italic><tp:taxon-name><tp:taxon-name-part taxon-name-part-type="genus" reg="Cyrtodactylus">Cyrtodactylus</tp:taxon-name-part><tp:taxon-name-part taxon-name-part-type="species" reg="fluvicavus">fluvicavus</tp:taxon-name-part></tp:taxon-name></italic> sp. nov.</td><td rowspan="1" colspan="1">Thailand, Kanchanaburi Province, Si Sawat District, Khao Chot Subdistrict, Chaloem Rattanakosin National Park</td><td rowspan="1" colspan="1">ZMKU R 00961 paratype</td><td rowspan="1" colspan="1">
                  <ext-link xmlns:xlink="http://www.w3.org/1999/xlink" ext-link-type="gen" xlink:href="OP620039" xlink:type="simple">OP620039</ext-link>
                </td></tr><tr><td rowspan="1" colspan="1"><italic><tp:taxon-name><tp:taxon-name-part taxon-name-part-type="genus" reg="Cyrtodactylus">Cyrtodactylus</tp:taxon-name-part><tp:taxon-name-part taxon-name-part-type="species" reg="fluvicavus">fluvicavus</tp:taxon-name-part></tp:taxon-name></italic> sp. nov.</td><td rowspan="1" colspan="1">Thailand, Kanchanaburi Province, Si Sawat District, Khao Chot Subdistrict, Chaloem Rattanakosin National Park</td><td rowspan="1" colspan="1">ZMKU R 00962 paratype</td><td rowspan="1" colspan="1">
                  <ext-link xmlns:xlink="http://www.w3.org/1999/xlink" ext-link-type="gen" xlink:href="OP620040" xlink:type="simple">OP620040</ext-link>
                </td></tr><tr><td rowspan="1" colspan="1"><italic><tp:taxon-name><tp:taxon-name-part taxon-name-part-type="genus" reg="Cyrtodactylus">Cyrtodactylus</tp:taxon-name-part><tp:taxon-name-part taxon-name-part-type="species" reg="fluvicavus">fluvicavus</tp:taxon-name-part></tp:taxon-name></italic> sp. nov.</td><td rowspan="1" colspan="1">Thailand, Kanchanaburi Province, Si Sawat District, Khao Chot Subdistrict, Chaloem Rattanakosin National Park</td><td rowspan="1" colspan="1">ZMKU R 00963 paratype</td><td rowspan="1" colspan="1">
                  <ext-link xmlns:xlink="http://www.w3.org/1999/xlink" ext-link-type="gen" xlink:href="OP620041" xlink:type="simple">OP620041</ext-link>
                </td></tr><tr><td rowspan="1" colspan="1"><italic><tp:taxon-name><tp:taxon-name-part taxon-name-part-type="genus" reg="Cyrtodactylus">Cyrtodactylus</tp:taxon-name-part><tp:taxon-name-part taxon-name-part-type="species" reg="fluvicavus">fluvicavus</tp:taxon-name-part></tp:taxon-name></italic> sp. nov.</td><td rowspan="1" colspan="1">Thailand, Kanchanaburi Province, Si Sawat District, Khao Chot Subdistrict, Chaloem Rattanakosin National Park</td><td rowspan="1" colspan="1">ZMKU R 00964 paratype</td><td rowspan="1" colspan="1">
                  <ext-link xmlns:xlink="http://www.w3.org/1999/xlink" ext-link-type="gen" xlink:href="OP620042" xlink:type="simple">OP620042</ext-link>
                </td></tr><tr><td rowspan="1" colspan="1">
                  <italic>
                    <tp:taxon-name><tp:taxon-name-part taxon-name-part-type="genus" reg="Cyrtodactylus">C.</tp:taxon-name-part><tp:taxon-name-part taxon-name-part-type="species" reg="interdigitalis">interdigitalis</tp:taxon-name-part></tp:taxon-name>
                  </italic>
                </td><td rowspan="1" colspan="1">Thailand, Phetchabun Province, Nam Nao National Park, Tham Yai Nam Nao</td><td rowspan="1" colspan="1">THNHM 20226 paratype</td><td rowspan="1" colspan="1">not in tree</td></tr><tr><td rowspan="1" colspan="1">
                  <italic>
                    <tp:taxon-name><tp:taxon-name-part taxon-name-part-type="genus" reg="Cyrtodactylus">C.</tp:taxon-name-part><tp:taxon-name-part taxon-name-part-type="species" reg="interdigitalis">interdigitalis</tp:taxon-name-part></tp:taxon-name>
                  </italic>
                </td><td rowspan="1" colspan="1">Thailand, Phetchabun Province, Nam Nao National Park, Tham Yai Nam Nao</td><td rowspan="1" colspan="1">THNHM 20227 paratype</td><td rowspan="1" colspan="1">not in tree</td></tr><tr><td rowspan="1" colspan="1">
                  <italic>
                    <tp:taxon-name><tp:taxon-name-part taxon-name-part-type="genus" reg="Cyrtodactylus">C.</tp:taxon-name-part><tp:taxon-name-part taxon-name-part-type="species" reg="interdigitalis">interdigitalis</tp:taxon-name-part></tp:taxon-name>
                  </italic>
                </td><td rowspan="1" colspan="1">Thailand, Phetchabun Province, Nam Nao National Park, Tham Yai Nam Nao</td><td rowspan="1" colspan="1">THNHM 20228 paratype</td><td rowspan="1" colspan="1">not in tree</td></tr><tr><td rowspan="1" colspan="1">
                  <italic>
                    <tp:taxon-name><tp:taxon-name-part taxon-name-part-type="genus" reg="Cyrtodactylus">C.</tp:taxon-name-part><tp:taxon-name-part taxon-name-part-type="species" reg="interdigitalis">interdigitalis</tp:taxon-name-part></tp:taxon-name>
                  </italic>
                </td><td rowspan="1" colspan="1">Thailand, Phetchabun Province, Nam Nao National Park, Tham Yai Nam Nao</td><td rowspan="1" colspan="1">THNHM 20229 paratype</td><td rowspan="1" colspan="1">not in tree</td></tr><tr><td rowspan="1" colspan="1">
                  <italic>
                    <tp:taxon-name><tp:taxon-name-part taxon-name-part-type="genus" reg="Cyrtodactylus">C.</tp:taxon-name-part><tp:taxon-name-part taxon-name-part-type="species" reg="interdigitalis">interdigitalis</tp:taxon-name-part></tp:taxon-name>
                  </italic>
                </td><td rowspan="1" colspan="1">Thailand, Phetchabun Province, Nam Nao National Park, Tham Yai Nam Nao</td><td rowspan="1" colspan="1">YC000952</td><td rowspan="1" colspan="1">
                  <ext-link xmlns:xlink="http://www.w3.org/1999/xlink" ext-link-type="gen" xlink:href="ON055281" xlink:type="simple">ON055281</ext-link>
                </td></tr><tr><td rowspan="1" colspan="1"><italic><tp:taxon-name><tp:taxon-name-part taxon-name-part-type="genus" reg="Cyrtodactylus">Cyrtodactylus</tp:taxon-name-part><tp:taxon-name-part taxon-name-part-type="species" reg="kochangensis">kochangensis</tp:taxon-name-part></tp:taxon-name></italic> sp. nov.</td><td rowspan="1" colspan="1">Thailand, Ranong Province, Mueng Ranong District, Ko Phayam Subdistrict, Ko Chang</td><td rowspan="1" colspan="1">ZMKU R 00945 holotype</td><td rowspan="1" colspan="1">
                  <ext-link xmlns:xlink="http://www.w3.org/1999/xlink" ext-link-type="gen" xlink:href="OP620023" xlink:type="simple">OP620023</ext-link>
                </td></tr><tr><td rowspan="1" colspan="1"><tp:taxon-name><tp:taxon-name-part taxon-name-part-type="genus" reg="Cyrtodactylus">C.</tp:taxon-name-part><tp:taxon-name-part taxon-name-part-type="uncertainty-rank">cf.</tp:taxon-name-part><tp:taxon-name-part taxon-name-part-type="species" reg="kochangensis">kochangensis</tp:taxon-name-part></tp:taxon-name> sp. nov.</td><td rowspan="1" colspan="1">Thailand, Ranong Province, Khlong Nakha Wildlife Sanctuary</td><td rowspan="1" colspan="1">THNHM 01667</td><td rowspan="1" colspan="1">not in tree</td></tr><tr><td rowspan="1" colspan="1">
                  <italic>
                    <tp:taxon-name><tp:taxon-name-part taxon-name-part-type="genus" reg="Cyrtodactylus">C.</tp:taxon-name-part><tp:taxon-name-part taxon-name-part-type="species" reg="ngati">ngati</tp:taxon-name-part></tp:taxon-name>
                  </italic>
                </td><td rowspan="1" colspan="1">Vietnam, Dien Bien Province, Dien Bien District, Pa Thom Commune, Pa Xa Lao Village, karst forest near Pa Thom Cave</td><td rowspan="1" colspan="1">HNUE-R00111 holotype</td><td rowspan="1" colspan="1">
                  <ext-link xmlns:xlink="http://www.w3.org/1999/xlink" ext-link-type="gen" xlink:href="ON411220" xlink:type="simple">ON411220</ext-link>
                </td></tr><tr><td rowspan="1" colspan="1">
                  <italic>
                    <tp:taxon-name><tp:taxon-name-part taxon-name-part-type="genus" reg="Cyrtodactylus">C.</tp:taxon-name-part><tp:taxon-name-part taxon-name-part-type="species" reg="ngati">ngati</tp:taxon-name-part></tp:taxon-name>
                  </italic>
                </td><td rowspan="1" colspan="1">Vietnam, Dien Bien Province, Dien Bien District, Pa Thom Commune, Pa Xa Lao Village, karst forest near Pa Thom Cave</td><td rowspan="1" colspan="1">HNUE-R00112 paratype</td><td rowspan="1" colspan="1">not in tree</td></tr><tr><td rowspan="1" colspan="1">
                  <italic>
                    <tp:taxon-name><tp:taxon-name-part taxon-name-part-type="genus" reg="Cyrtodactylus">C.</tp:taxon-name-part><tp:taxon-name-part taxon-name-part-type="species" reg="ngati">ngati</tp:taxon-name-part></tp:taxon-name>
                  </italic>
                </td><td rowspan="1" colspan="1">Vietnam, Dien Bien Province, Dien Bien District, Pa Thom Commune, Pa Xa Lao Village, karst forest near Pa Thom Cave</td><td rowspan="1" colspan="1">IEBR 4829 paratype</td><td rowspan="1" colspan="1">
                  <ext-link xmlns:xlink="http://www.w3.org/1999/xlink" ext-link-type="gen" xlink:href="OK626318" xlink:type="simple">OK626318</ext-link>
                </td></tr><tr><td rowspan="1" colspan="1">
                  <italic>
                    <tp:taxon-name><tp:taxon-name-part taxon-name-part-type="genus" reg="Cyrtodactylus">C.</tp:taxon-name-part><tp:taxon-name-part taxon-name-part-type="species" reg="ngati">ngati</tp:taxon-name-part></tp:taxon-name>
                  </italic>
                </td><td rowspan="1" colspan="1">Vietnam, Dien Bien Province, Dien Bien District, Pa Thom Commune, Pa Xa Lao Village, karst forest near Pa Thom Cave</td><td rowspan="1" colspan="1">VNUF R.2020.12 paratype</td><td rowspan="1" colspan="1">
                  <ext-link xmlns:xlink="http://www.w3.org/1999/xlink" ext-link-type="gen" xlink:href="OK626319" xlink:type="simple">OK626319</ext-link>
                </td></tr><tr><td rowspan="1" colspan="1"><italic><tp:taxon-name><tp:taxon-name-part taxon-name-part-type="genus" reg="Cyrtodactylus">C.</tp:taxon-name-part><tp:taxon-name-part taxon-name-part-type="species" reg="ngati">ngati</tp:taxon-name-part></tp:taxon-name></italic>3</td><td rowspan="1" colspan="1">Laos, Khammouane Province</td><td rowspan="1" colspan="1">VNUF R.2014.50</td><td rowspan="1" colspan="1">
                  <ext-link xmlns:xlink="http://www.w3.org/1999/xlink" ext-link-type="gen" xlink:href="ON411221" xlink:type="simple">ON411221</ext-link>
                </td></tr><tr><td rowspan="1" colspan="1"><italic><tp:taxon-name><tp:taxon-name-part taxon-name-part-type="genus" reg="Cyrtodactylus">C.</tp:taxon-name-part><tp:taxon-name-part taxon-name-part-type="species" reg="ngati">ngati</tp:taxon-name-part></tp:taxon-name></italic>3</td><td rowspan="1" colspan="1">Laos, Khammouane Province, Phou Hin Poun National Biodiversity Conservation Area</td><td rowspan="1" colspan="1">FMNH 255454</td><td rowspan="1" colspan="1">
                  <ext-link xmlns:xlink="http://www.w3.org/1999/xlink" ext-link-type="gen" xlink:href="JQ889181" xlink:type="simple">JQ889181</ext-link>
                </td></tr><tr><td rowspan="1" colspan="1"><italic><tp:taxon-name><tp:taxon-name-part taxon-name-part-type="genus" reg="Cyrtodactylus">C.</tp:taxon-name-part><tp:taxon-name-part taxon-name-part-type="species" reg="ngati">ngati</tp:taxon-name-part></tp:taxon-name></italic>3</td><td rowspan="1" colspan="1">Laos, Khammouane Province, Phou Hin Poun National Biodiversity Conservation Area</td><td rowspan="1" colspan="1">FMNH 270492</td><td rowspan="1" colspan="1">
                  <ext-link xmlns:xlink="http://www.w3.org/1999/xlink" ext-link-type="gen" xlink:href="OK626315" xlink:type="simple">OK626315</ext-link>
                </td></tr><tr><td rowspan="1" colspan="1"><italic><tp:taxon-name><tp:taxon-name-part taxon-name-part-type="genus" reg="Cyrtodactylus">C.</tp:taxon-name-part><tp:taxon-name-part taxon-name-part-type="species" reg="ngati">ngati</tp:taxon-name-part></tp:taxon-name></italic>3</td><td rowspan="1" colspan="1">Laos, Khammouane Province, Phou Hin Poun National Biodiversity Conservation Area</td><td rowspan="1" colspan="1">FMNH 270493</td><td rowspan="1" colspan="1">not in tree</td></tr><tr><td rowspan="1" colspan="1"><italic><tp:taxon-name><tp:taxon-name-part taxon-name-part-type="genus" reg="Cyrtodactylus">C.</tp:taxon-name-part><tp:taxon-name-part taxon-name-part-type="species" reg="ngati">ngati</tp:taxon-name-part></tp:taxon-name></italic>4</td><td rowspan="1" colspan="1">Thailand, Loei Province, Nam San Noi River, Phu Luang Wildlife Sanctuary</td><td rowspan="1" colspan="1">FMNH 265806</td><td rowspan="1" colspan="1">
                  <ext-link xmlns:xlink="http://www.w3.org/1999/xlink" ext-link-type="gen" xlink:href="JX519471" xlink:type="simple">JX519471</ext-link>
                </td></tr><tr><td rowspan="1" colspan="1"><tp:taxon-name><tp:taxon-name-part taxon-name-part-type="genus" reg="Cyrtodactylus">C.</tp:taxon-name-part><tp:taxon-name-part taxon-name-part-type="uncertainty-rank">cf.</tp:taxon-name-part><tp:taxon-name-part taxon-name-part-type="species" reg="ngati">ngati</tp:taxon-name-part></tp:taxon-name>1</td><td rowspan="1" colspan="1">Laos, Xaignabouli Province, Ban Pha Liep, Houay Liep Stream</td><td rowspan="1" colspan="1">NCSM 79472</td><td rowspan="1" colspan="1">
                  <ext-link xmlns:xlink="http://www.w3.org/1999/xlink" ext-link-type="gen" xlink:href="OK626316" xlink:type="simple">OK626316</ext-link>
                </td></tr><tr><td rowspan="1" colspan="1"><tp:taxon-name><tp:taxon-name-part taxon-name-part-type="genus" reg="Cyrtodactylus">C.</tp:taxon-name-part><tp:taxon-name-part taxon-name-part-type="uncertainty-rank">cf.</tp:taxon-name-part><tp:taxon-name-part taxon-name-part-type="species" reg="ngati">ngati</tp:taxon-name-part></tp:taxon-name>2</td><td rowspan="1" colspan="1">Laos, Vientiane Province</td><td rowspan="1" colspan="1">ZMMU R-14917</td><td rowspan="1" colspan="1">not in tree</td></tr><tr><td rowspan="1" colspan="1"><tp:taxon-name><tp:taxon-name-part taxon-name-part-type="genus" reg="Cyrtodactylus">C.</tp:taxon-name-part><tp:taxon-name-part taxon-name-part-type="uncertainty-rank">cf.</tp:taxon-name-part><tp:taxon-name-part taxon-name-part-type="species" reg="ngati">ngati</tp:taxon-name-part></tp:taxon-name>2</td><td rowspan="1" colspan="1">Laos, Vientiane Province, tributary of Nam Pha River, Houay Wan Stream</td><td rowspan="1" colspan="1">NCSM 80100</td><td rowspan="1" colspan="1">
                  <ext-link xmlns:xlink="http://www.w3.org/1999/xlink" ext-link-type="gen" xlink:href="OK626317" xlink:type="simple">OK626317</ext-link>
                </td></tr><tr><td rowspan="1" colspan="1"><italic><tp:taxon-name><tp:taxon-name-part taxon-name-part-type="genus" reg="Cyrtodactylus">Cyrtodactylus</tp:taxon-name-part><tp:taxon-name-part taxon-name-part-type="species" reg="rivularis">rivularis</tp:taxon-name-part></tp:taxon-name></italic> sp. nov.</td><td rowspan="1" colspan="1">Thailand, Prachuap Khiri Khan Province, Hua Hin District, Huai Sat Yai Subdistrict, Kaeng Krachan National Park, Pa La-U Waterfall</td><td rowspan="1" colspan="1">ZMKU R 00946 paratype</td><td rowspan="1" colspan="1">
                  <ext-link xmlns:xlink="http://www.w3.org/1999/xlink" ext-link-type="gen" xlink:href="OP620024" xlink:type="simple">OP620024</ext-link>
                </td></tr><tr><td rowspan="1" colspan="1"><italic><tp:taxon-name><tp:taxon-name-part taxon-name-part-type="genus" reg="Cyrtodactylus">Cyrtodactylus</tp:taxon-name-part><tp:taxon-name-part taxon-name-part-type="species" reg="rivularis">rivularis</tp:taxon-name-part></tp:taxon-name></italic> sp. nov.</td><td rowspan="1" colspan="1">Thailand, Prachuap Khiri Khan Province, Hua Hin District, Huai Sat Yai Subdistrict, Kaeng Krachan National Park, Pa La-U Waterfall</td><td rowspan="1" colspan="1">ZMKU R 00947 holotype</td><td rowspan="1" colspan="1">
                  <ext-link xmlns:xlink="http://www.w3.org/1999/xlink" ext-link-type="gen" xlink:href="OP620025" xlink:type="simple">OP620025</ext-link>
                </td></tr><tr><td rowspan="1" colspan="1">
                  <italic>
                    <tp:taxon-name><tp:taxon-name-part taxon-name-part-type="genus" reg="Cyrtodactylus">C.</tp:taxon-name-part><tp:taxon-name-part taxon-name-part-type="species" reg="rukhadeva">rukhadeva</tp:taxon-name-part></tp:taxon-name>
                  </italic>
                </td><td rowspan="1" colspan="1">Thailand, Ratchaburi Province, Suan Phueng District, Khao Laem Mountain</td><td rowspan="1" colspan="1">ZMMU R-16851 holotype</td><td rowspan="1" colspan="1">
                  <ext-link xmlns:xlink="http://www.w3.org/1999/xlink" ext-link-type="gen" xlink:href="OK626320" xlink:type="simple">OK626320</ext-link>
                </td></tr><tr><td rowspan="1" colspan="1">
                  <italic>
                    <tp:taxon-name><tp:taxon-name-part taxon-name-part-type="genus" reg="Cyrtodactylus">C.</tp:taxon-name-part><tp:taxon-name-part taxon-name-part-type="species" reg="rukhadeva">rukhadeva</tp:taxon-name-part></tp:taxon-name>
                  </italic>
                </td><td rowspan="1" colspan="1">Thailand, Ratchaburi Province, Suan Phueng District, Hoop Phai Tong</td><td rowspan="1" colspan="1">ZMMU R-16852 paratype</td><td rowspan="1" colspan="1">not in tree</td></tr><tr><td rowspan="1" colspan="1">
                  <italic>
                    <tp:taxon-name><tp:taxon-name-part taxon-name-part-type="genus" reg="Cyrtodactylus">C.</tp:taxon-name-part><tp:taxon-name-part taxon-name-part-type="species" reg="rukhadeva">rukhadeva</tp:taxon-name-part></tp:taxon-name>
                  </italic>
                </td><td rowspan="1" colspan="1">Thailand, Ratchaburi Province, Suan Phueng District, Suan Phueng Subdistrict</td><td rowspan="1" colspan="1">ZMKU R 00948</td><td rowspan="1" colspan="1">
                  <ext-link xmlns:xlink="http://www.w3.org/1999/xlink" ext-link-type="gen" xlink:href="OP620026" xlink:type="simple">OP620026</ext-link>
                </td></tr><tr><td rowspan="1" colspan="1">
                  <tp:taxon-name><tp:taxon-name-part taxon-name-part-type="genus" reg="Cyrtodactylus">C.</tp:taxon-name-part><tp:taxon-name-part taxon-name-part-type="uncertainty-rank">cf.</tp:taxon-name-part><tp:taxon-name-part taxon-name-part-type="species" reg="rukhadeva">rukhadeva</tp:taxon-name-part></tp:taxon-name>
                </td><td rowspan="1" colspan="1">Thailand, Phetchaburi Province, Kaeng Krachan National Park</td><td rowspan="1" colspan="1">THNHM 01807</td><td rowspan="1" colspan="1">not in tree</td></tr><tr><td rowspan="1" colspan="1">
                  <tp:taxon-name><tp:taxon-name-part taxon-name-part-type="genus" reg="Cyrtodactylus">C.</tp:taxon-name-part><tp:taxon-name-part taxon-name-part-type="uncertainty-rank">cf.</tp:taxon-name-part><tp:taxon-name-part taxon-name-part-type="species" reg="rukhadeva">rukhadeva</tp:taxon-name-part></tp:taxon-name>
                </td><td rowspan="1" colspan="1">Thailand, Phetchaburi Province, Kaeng Krachan National Park</td><td rowspan="1" colspan="1">THNHM 03251</td><td rowspan="1" colspan="1">not in tree</td></tr><tr><td rowspan="1" colspan="1">
                  <tp:taxon-name><tp:taxon-name-part taxon-name-part-type="genus" reg="Cyrtodactylus">C.</tp:taxon-name-part><tp:taxon-name-part taxon-name-part-type="uncertainty-rank">cf.</tp:taxon-name-part><tp:taxon-name-part taxon-name-part-type="species" reg="rukhadeva">rukhadeva</tp:taxon-name-part></tp:taxon-name>
                </td><td rowspan="1" colspan="1">Thailand, Phetchaburi Province, Kaeng Krachan National Park</td><td rowspan="1" colspan="1">THNHM 03252</td><td rowspan="1" colspan="1">not in tree</td></tr><tr><td rowspan="1" colspan="1">
                  <tp:taxon-name><tp:taxon-name-part taxon-name-part-type="genus" reg="Cyrtodactylus">C.</tp:taxon-name-part><tp:taxon-name-part taxon-name-part-type="uncertainty-rank">cf.</tp:taxon-name-part><tp:taxon-name-part taxon-name-part-type="species" reg="rukhadeva">rukhadeva</tp:taxon-name-part></tp:taxon-name>
                </td><td rowspan="1" colspan="1">Thailand, Phetchaburi Province, Kaeng Krachan National Park</td><td rowspan="1" colspan="1">THNHM 03253</td><td rowspan="1" colspan="1">not in tree</td></tr><tr><td rowspan="1" colspan="1">
                  <tp:taxon-name><tp:taxon-name-part taxon-name-part-type="genus" reg="Cyrtodactylus">C.</tp:taxon-name-part><tp:taxon-name-part taxon-name-part-type="uncertainty-rank">cf.</tp:taxon-name-part><tp:taxon-name-part taxon-name-part-type="species" reg="rukhadeva">rukhadeva</tp:taxon-name-part></tp:taxon-name>
                </td><td rowspan="1" colspan="1">Thailand, Phetchaburi Province, Kaeng Krachan National Park</td><td rowspan="1" colspan="1">THNHM 03254</td><td rowspan="1" colspan="1">not in tree</td></tr><tr><td rowspan="1" colspan="1">
                  <tp:taxon-name><tp:taxon-name-part taxon-name-part-type="genus" reg="Cyrtodactylus">C.</tp:taxon-name-part><tp:taxon-name-part taxon-name-part-type="uncertainty-rank">cf.</tp:taxon-name-part><tp:taxon-name-part taxon-name-part-type="species" reg="rukhadeva">rukhadeva</tp:taxon-name-part></tp:taxon-name>
                </td><td rowspan="1" colspan="1">Thailand, Phetchaburi Province, Kaeng Krachan National Park</td><td rowspan="1" colspan="1">THNHM 24622</td><td rowspan="1" colspan="1">not in tree</td></tr><tr><td rowspan="1" colspan="1">
                  <tp:taxon-name><tp:taxon-name-part taxon-name-part-type="genus" reg="Cyrtodactylus">C.</tp:taxon-name-part><tp:taxon-name-part taxon-name-part-type="uncertainty-rank">cf.</tp:taxon-name-part><tp:taxon-name-part taxon-name-part-type="species" reg="rukhadeva">rukhadeva</tp:taxon-name-part></tp:taxon-name>
                </td><td rowspan="1" colspan="1">Thailand, Phetchaburi Province, Kaeng Krachan National Park</td><td rowspan="1" colspan="1">THNHM 24838</td><td rowspan="1" colspan="1">not in tree</td></tr><tr><td rowspan="1" colspan="1"><italic><tp:taxon-name><tp:taxon-name-part taxon-name-part-type="genus" reg="Cyrtodactylus">Cyrtodactylus</tp:taxon-name-part><tp:taxon-name-part taxon-name-part-type="species" reg="uthaiensis">uthaiensis</tp:taxon-name-part></tp:taxon-name></italic> sp. nov.</td><td rowspan="1" colspan="1">Thailand, Uthai Thani Province, Lan Sak District, Thung Na Ngam Subdistrict</td><td rowspan="1" colspan="1">ZMKU R 00949 holotype</td><td rowspan="1" colspan="1">
                  <ext-link xmlns:xlink="http://www.w3.org/1999/xlink" ext-link-type="gen" xlink:href="OP620027" xlink:type="simple">OP620027</ext-link>
                </td></tr><tr><td rowspan="1" colspan="1"><italic><tp:taxon-name><tp:taxon-name-part taxon-name-part-type="genus" reg="Cyrtodactylus">C.</tp:taxon-name-part></tp:taxon-name></italic> sp.9</td><td rowspan="1" colspan="1">Thailand, Kanchanaburi Province, Thong Pha Phum District, Thong Pha Phum National Park</td><td rowspan="1" colspan="1">AUP-01715</td><td rowspan="1" colspan="1">
                  <ext-link xmlns:xlink="http://www.w3.org/1999/xlink" ext-link-type="gen" xlink:href="MT468909" xlink:type="simple">MT468909</ext-link>
                </td></tr><tr><td rowspan="1" colspan="1"><italic><tp:taxon-name><tp:taxon-name-part taxon-name-part-type="genus" reg="Cyrtodactylus">C.</tp:taxon-name-part></tp:taxon-name></italic> sp.9</td><td rowspan="1" colspan="1">Thailand, Kanchanaburi Province, Thong Pha Phum District, Pilok Subdistrict, Thong Pha Phum National Park</td><td rowspan="1" colspan="1">ZMKU R 00950</td><td rowspan="1" colspan="1">
                  <ext-link xmlns:xlink="http://www.w3.org/1999/xlink" ext-link-type="gen" xlink:href="OP620028" xlink:type="simple">OP620028</ext-link>
                </td></tr><tr><td rowspan="1" colspan="1"><italic><tp:taxon-name><tp:taxon-name-part taxon-name-part-type="genus" reg="Cyrtodactylus">C.</tp:taxon-name-part></tp:taxon-name></italic> sp.9</td><td rowspan="1" colspan="1">Thailand, Kanchanaburi Province, Thong Pha Phum District, Pilok Subdistrict, Thong Pha Phum National Park</td><td rowspan="1" colspan="1">ZMKU R 00951</td><td rowspan="1" colspan="1">
                  <ext-link xmlns:xlink="http://www.w3.org/1999/xlink" ext-link-type="gen" xlink:href="OP620029" xlink:type="simple">OP620029</ext-link>
                </td></tr><tr><td rowspan="1" colspan="1"><italic><tp:taxon-name><tp:taxon-name-part taxon-name-part-type="genus" reg="Cyrtodactylus">C.</tp:taxon-name-part></tp:taxon-name></italic> sp.9</td><td rowspan="1" colspan="1">Thailand, Kanchanaburi Province, Thong Pha Phum District, Pilok Subdistrict, Thong Pha Phum National Park</td><td rowspan="1" colspan="1">ZMKU R 00952</td><td rowspan="1" colspan="1">
                  <ext-link xmlns:xlink="http://www.w3.org/1999/xlink" ext-link-type="gen" xlink:href="OP620030" xlink:type="simple">OP620030</ext-link>
                </td></tr><tr><td rowspan="1" colspan="1"><italic><tp:taxon-name><tp:taxon-name-part taxon-name-part-type="genus" reg="Cyrtodactylus">C.</tp:taxon-name-part></tp:taxon-name></italic> sp.9</td><td rowspan="1" colspan="1">Thailand, Kanchanaburi Province, Thong Pha Phum District, Pilok Subdistrict, Thong Pha Phum National Park</td><td rowspan="1" colspan="1">ZMKU R 00953</td><td rowspan="1" colspan="1">
                  <ext-link xmlns:xlink="http://www.w3.org/1999/xlink" ext-link-type="gen" xlink:href="OP620031" xlink:type="simple">OP620031</ext-link>
                </td></tr><tr><td rowspan="1" colspan="1"><italic><tp:taxon-name><tp:taxon-name-part taxon-name-part-type="genus" reg="Cyrtodactylus">C.</tp:taxon-name-part></tp:taxon-name></italic> sp.9</td><td rowspan="1" colspan="1">Thailand, Kanchanaburi Province, Thong Pha Phum District, Pilok Subdistrict, Thong Pha Phum National Park</td><td rowspan="1" colspan="1">ZMKU R 00954</td><td rowspan="1" colspan="1">
                  <ext-link xmlns:xlink="http://www.w3.org/1999/xlink" ext-link-type="gen" xlink:href="OP620032" xlink:type="simple">OP620032</ext-link>
                </td></tr><tr><td rowspan="1" colspan="1"><italic><tp:taxon-name><tp:taxon-name-part taxon-name-part-type="genus" reg="Cyrtodactylus">C.</tp:taxon-name-part></tp:taxon-name></italic> sp.9</td><td rowspan="1" colspan="1">Thailand, Kanchanaburi Province, Thong Pha Phum District, Pilok Subdistrict, Thong Pha Phum National Park</td><td rowspan="1" colspan="1">ZMKU R 00955</td><td rowspan="1" colspan="1">
                  <ext-link xmlns:xlink="http://www.w3.org/1999/xlink" ext-link-type="gen" xlink:href="OP620033" xlink:type="simple">OP620033</ext-link>
                </td></tr><tr><td rowspan="1" colspan="1"><italic><tp:taxon-name><tp:taxon-name-part taxon-name-part-type="genus" reg="Cyrtodactylus">C.</tp:taxon-name-part></tp:taxon-name></italic> sp.9</td><td rowspan="1" colspan="1">Thailand, Kanchanaburi Province, Thong Pha Phum District, Pilok Subdistrict, Thong Pha Phum National Park</td><td rowspan="1" colspan="1">ZMKU R 00956</td><td rowspan="1" colspan="1">
                  <ext-link xmlns:xlink="http://www.w3.org/1999/xlink" ext-link-type="gen" xlink:href="OP620034" xlink:type="simple">OP620034</ext-link>
                </td></tr><tr><td rowspan="1" colspan="1"><italic><tp:taxon-name><tp:taxon-name-part taxon-name-part-type="genus" reg="Cyrtodactylus">C.</tp:taxon-name-part></tp:taxon-name></italic> sp.9</td><td rowspan="1" colspan="1">Thailand, Kanchanaburi Province, Thong Pha Phum District, Pilok Subdistrict, Thong Pha Phum National Park</td><td rowspan="1" colspan="1">ZMKU R 00957</td><td rowspan="1" colspan="1">
                  <ext-link xmlns:xlink="http://www.w3.org/1999/xlink" ext-link-type="gen" xlink:href="OP620035" xlink:type="simple">OP620035</ext-link>
                </td></tr><tr><td rowspan="1" colspan="1"><italic><tp:taxon-name><tp:taxon-name-part taxon-name-part-type="genus" reg="Cyrtodactylus">C.</tp:taxon-name-part></tp:taxon-name></italic> sp.10</td><td rowspan="1" colspan="1">Thailand, Tak Province, Tha Song Yang District, Mae Moei National Park, Chao Doi Waterfall</td><td rowspan="1" colspan="1">AUP-00680</td><td rowspan="1" colspan="1">
                  <ext-link xmlns:xlink="http://www.w3.org/1999/xlink" ext-link-type="gen" xlink:href="MT468902" xlink:type="simple">MT468902</ext-link>
                </td></tr><tr><td rowspan="1" colspan="1"><italic><tp:taxon-name><tp:taxon-name-part taxon-name-part-type="genus" reg="Cyrtodactylus">C.</tp:taxon-name-part></tp:taxon-name></italic> sp.11 (<tp:taxon-name><tp:taxon-name-part taxon-name-part-type="genus" reg="Cyrtodactylus">C.</tp:taxon-name-part><tp:taxon-name-part taxon-name-part-type="uncertainty-rank">cf.</tp:taxon-name-part><tp:taxon-name-part taxon-name-part-type="species" reg="interdigitalis">interdigitalis</tp:taxon-name-part></tp:taxon-name>)</td><td rowspan="1" colspan="1">Thailand, Phitsanulok Province, Phu Hin Rong Kla National Park</td><td rowspan="1" colspan="1">ZMMU R-16492</td><td rowspan="1" colspan="1">
                  <ext-link xmlns:xlink="http://www.w3.org/1999/xlink" ext-link-type="gen" xlink:href="MW792061" xlink:type="simple">MW792061</ext-link>
                </td></tr><tr><td rowspan="1" colspan="1"><italic><tp:taxon-name><tp:taxon-name-part taxon-name-part-type="genus" reg="Cyrtodactylus">C.</tp:taxon-name-part></tp:taxon-name></italic> sp.13</td><td rowspan="1" colspan="1">Thailand, Tak Province, Umphang District, Thung Yai Naresuan Wildlife Sanctuary</td><td rowspan="1" colspan="1">THNHM 00104</td><td rowspan="1" colspan="1">not in tree</td></tr><tr><td rowspan="1" colspan="1"><italic><tp:taxon-name><tp:taxon-name-part taxon-name-part-type="genus" reg="Cyrtodactylus">C.</tp:taxon-name-part></tp:taxon-name></italic> sp.13</td><td rowspan="1" colspan="1">Thailand, Kanchanaburi Province, Thong Pha Phum District, Ban Saphan Lao</td><td rowspan="1" colspan="1">THNHM 27821</td><td rowspan="1" colspan="1">not in tree</td></tr><tr><td rowspan="1" colspan="1"><italic><tp:taxon-name><tp:taxon-name-part taxon-name-part-type="genus" reg="Cyrtodactylus">C.</tp:taxon-name-part></tp:taxon-name></italic> sp.14 (<tp:taxon-name><tp:taxon-name-part taxon-name-part-type="genus" reg="Cyrtodactylus">C.</tp:taxon-name-part><tp:taxon-name-part taxon-name-part-type="uncertainty-rank">cf.</tp:taxon-name-part><tp:taxon-name-part taxon-name-part-type="species" reg="brevipalmatus">brevipalmatus</tp:taxon-name-part></tp:taxon-name>)</td><td rowspan="1" colspan="1">Peninsular Malaysia, Kedah State, Pulau Langkawi, Gunung Raya</td><td rowspan="1" colspan="1">USMHC 2555</td><td rowspan="1" colspan="1">
                  <ext-link xmlns:xlink="http://www.w3.org/1999/xlink" ext-link-type="gen" xlink:href="OK626314" xlink:type="simple">OK626314</ext-link>
                </td></tr></tbody></table></table-wrap></tp:treatment-sec></tp:taxon-treatment>
