# Supplementary material for: ﻿Integrative taxonomy delimits and diagnoses cryptic arboreal species of the Cyrtodactylusbrevipalmatus group (Squamata, Gekkonidae) with descriptions of four new species from Thailand
Source: Zookeys. 2022 Nov 15;1129:109–62. doi: 10.3897/zookeys.1129.90535 (PMC9836718; doi:10.3897/zookeys.1129.90535)
Supplement: XML Treatment for Cyrtodactylus uthaiensis [file zookeys.1129.90535-treatment4.xml]

<!DOCTYPE tp:taxon-treatment
  PUBLIC "-//TaxonX//DTD Taxonomic Treatment Publishing DTD v0 20100105//EN" "tax-treatment-NSO.dtd">
<tp:taxon-treatment xmlns:tp="http://www.plazi.org/taxpub"><tp:treatment-meta><kwd-group><label>Taxon classification</label><kwd>
                <named-content content-type="kingdom">Animalia</named-content>
              </kwd><kwd>
                <named-content content-type="order">Squamata</named-content>
              </kwd><kwd>
                <named-content content-type="family">Gekkonidae</named-content>
              </kwd></kwd-group><mixed-citation publication-type="journal"><person-group><name><surname>Grismer</surname><given-names>L. Lee</given-names></name><name><surname>Aowphol</surname><given-names>Anchalee</given-names></name><name><surname>Yodthong</surname><given-names>Siriporn</given-names></name><name><surname>Ampai</surname><given-names>Natee</given-names></name><name><surname>Termprayoon</surname><given-names>Korkhwan</given-names></name><name><surname>Aksornneam</surname><given-names>Akrachai</given-names></name><name><surname>Rujirawan</surname><given-names>Attapol</given-names></name></person-group><article-title>﻿Integrative taxonomy delimits and diagnoses cryptic arboreal species of the <italic><tp:taxon-name><tp:taxon-name-part taxon-name-part-type="genus" reg="Cyrtodactylus">Cyrtodactylus</tp:taxon-name-part><tp:taxon-name-part taxon-name-part-type="species" reg="brevipalmatus">brevipalmatus</tp:taxon-name-part></tp:taxon-name></italic> group (<tp:taxon-name><tp:taxon-name-part taxon-name-part-type="order">Squamata</tp:taxon-name-part></tp:taxon-name>, <tp:taxon-name><tp:taxon-name-part taxon-name-part-type="family">Gekkonidae</tp:taxon-name-part></tp:taxon-name>) with descriptions of four new species from Thailand</article-title><source>Zookeys</source><day>15</day><month>11</month><year>2022</year><volume>1129</volume><fpage>109</fpage><lpage>162</lpage><pub-id pub-id-type="doi">10.3897/zookeys.1129.90535</pub-id></mixed-citation></tp:treatment-meta><tp:nomenclature><label>﻿</label><tp:taxon-name>
              <object-id xmlns:xlink="http://www.w3.org/1999/xlink" content-type="arpha" xlink:type="simple">333ED315-A455-5578-9D5E-3A3BC20D8AEB</object-id>
              <tp:taxon-name-part taxon-name-part-type="genus" reg="Cyrtodactylus">Cyrtodactylus</tp:taxon-name-part>
              <tp:taxon-name-part taxon-name-part-type="species" reg="uthaiensis">uthaiensis</tp:taxon-name-part>
              <object-id xmlns:xlink="http://www.w3.org/1999/xlink" content-type="zoobank" xlink:type="simple">https://zoobank.org/9422F241-3A46-4FAD-97C4-D6A6AF16B405</object-id>
            </tp:taxon-name><tp:taxon-status xmlns:xlink="http://www.w3.org/1999/xlink" xlink:type="simple">sp. nov.</tp:taxon-status><xref ref-type="fig" rid="F12">Fig. 12 Suggested Common Name: Uthai Thani Bent-toed Gecko</xref></tp:nomenclature><tp:treatment-sec sec-type="Holotype" id="SECID0EB3DM"><title>Holotype.</title><p>Adult male ZMKU R 00949 from Thung Na Ngam Subdistrict, Lan Sak District, Uthai Thani Province, Thailand (<named-content xmlns:xlink="http://www.w3.org/1999/xlink" content-type="dwc:verbatimCoordinates" xlink:type="simple"><named-content content-type="geo-json" specific-use="{&#34;type&#34;:&#34;Point&#34;,&#34;coordinates&#34;:[99.634260,15.376490]}" id="NCID0EK3DM" xlink:type="simple">15.37649°N, 99.63426°E</named-content></named-content>, 106 m a.s.l.), collected by Attapol Rujirawan, Siriporn Yodthong, Korkhwan Termprayoon, and Natee Ampai on 18 June 2018.</p></tp:treatment-sec><tp:treatment-sec sec-type="diagnosis" id="SECID0EP3DM"><title>Diagnosis.</title><p><italic><tp:taxon-name><tp:taxon-name-part taxon-name-part-type="genus" reg="Cyrtodactylus">Cyrtodactylus</tp:taxon-name-part><tp:taxon-name-part taxon-name-part-type="species" reg="uthaiensis">uthaiensis</tp:taxon-name-part></tp:taxon-name></italic> sp. nov. can be separated from all other species of the <italic><tp:taxon-name><tp:taxon-name-part taxon-name-part-type="genus" reg="Cyrtodactylus"/><tp:taxon-name-part taxon-name-part-type="species" reg="brevipalmatus">brevipalmatus</tp:taxon-name-part></tp:taxon-name></italic> group by the combination of having 13–15 supralabials, 10–11 infralabials, 33 paravertebral tubercles, 17 rows of longitudinally arranged tubercles, 36 transverse rows of ventrals, 159 longitudinal rows of ventrals, eight expanded subdigital lamellae on the fourth toe, 12 unexpanded subdigital lamellae on the fourth toe, 20 total subdigital lamellae on the fourth toe; seven expanded subdigital lamellae on the fourth finger, 11 unexpanded subdigital lamellae on the fourth finger, 18 total subdigital lamellae on the fourth finger; 16 total enlarged femoral scales, 12 total femoral pores; 14 enlarged pore-bearing precloacals; enlarged femorals and enlarged precloacals not continuous; proximal femorals less than one-half the size of the distal femorals; small tubercles on forelimbs and flanks; large dorsolateral caudal tubercles and wide ventrolateral caudal fringe; ventrolateral caudal fringe composed scales of different size; tail circular in cross-section; slightly enlarged medial subcaudals intermittent, medially furrowed, posteriorly emarginated; maximum <abbrev xmlns:xlink="http://www.w3.org/1999/xlink" xlink:title="snout-vent length" id="ABBRID0EK4DM" xlink:type="simple">SVL</abbrev> 58.1 mm; and six dark transverse body bands (Tables <xref ref-type="table" rid="T5">5</xref>, <xref ref-type="table" rid="T6">6</xref>).</p></tp:treatment-sec><tp:treatment-sec sec-type="description" id="SECID0EW4DM"><title>Description of holotype</title><p><bold>(Fig. <xref ref-type="fig" rid="F12">12</xref>).</bold> Adult male <abbrev xmlns:xlink="http://www.w3.org/1999/xlink" xlink:title="snout-vent length" id="ABBRID0ED5DM" xlink:type="simple">SVL</abbrev> 58.1 mm; head moderate in length (<abbrev xmlns:xlink="http://www.w3.org/1999/xlink" xlink:title="head length" id="ABBRID0EH5DM" xlink:type="simple">HL</abbrev>/<abbrev xmlns:xlink="http://www.w3.org/1999/xlink" xlink:title="snout-vent length" id="ABBRID0EL5DM" xlink:type="simple">SVL</abbrev> 0.28), width (<abbrev xmlns:xlink="http://www.w3.org/1999/xlink" xlink:title="head width" id="ABBRID0EP5DM" xlink:type="simple">HW</abbrev>/<abbrev xmlns:xlink="http://www.w3.org/1999/xlink" xlink:title="head length" id="ABBRID0ET5DM" xlink:type="simple">HL</abbrev> 0.68), depth (<abbrev xmlns:xlink="http://www.w3.org/1999/xlink" xlink:title="head depth" id="ABBRID0EX5DM" xlink:type="simple">HD</abbrev>/<abbrev xmlns:xlink="http://www.w3.org/1999/xlink" xlink:title="head length" id="ABBRID0E25DM" xlink:type="simple">HL</abbrev> 0.39), distinct from neck, triangular in dorsal profile; lores concave slightly anteriorly, weakly inflated posteriorly; prefrontal region slightly concave; canthus rostralis rounded; snout elongate (<abbrev xmlns:xlink="http://www.w3.org/1999/xlink" xlink:title="eye to snout distance or snout length" id="ABBRID0E65DM" xlink:type="simple">ES</abbrev>/<abbrev xmlns:xlink="http://www.w3.org/1999/xlink" xlink:title="head length" id="ABBRID0ED6DM" xlink:type="simple">HL</abbrev> 0.40), rounded in dorsal profile; eye large (<abbrev xmlns:xlink="http://www.w3.org/1999/xlink" xlink:title="eye diameter" id="ABBRID0EH6DM" xlink:type="simple">ED</abbrev>/<abbrev xmlns:xlink="http://www.w3.org/1999/xlink" xlink:title="head length" id="ABBRID0EL6DM" xlink:type="simple">HL</abbrev> 0.29); ear opening elliptical, small; eye to ear distance greater than diameter of eye; rostral rectangular, dorsally furrowed, bordered posteriorly by large left and right supranasals, bordered laterally by first supralabials; external nares bordered anteriorly by rostral, dorsally by large supranasal, posteriorly by two smaller postnasals, ventrally by first supralabial; 13R/15L rectangular supralabials tapering smoothly to posterior margin of eye; 10R/11L infralabials tapering smoothly to posterior margin of eye; scales of rostrum and lores flat to domed, slightly larger than granular scales on top of head and occiput; scales of occiput intermixed with distinct, small tubercles; superciliaries subrectangular, largest dorsally and anteriorly; mental triangular, bordered laterally by first infralabials and posteriorly by large left and right trapezoidal postmentals contacting medially for approximately 40% of their length posterior to mental; one row of slightly enlarged, elongate sublabials extending posteriorly to fifth(L) and seventh(R) infralabial; gular and throat scales small, granular, grading posteriorly into slightly larger, flatter, smooth, imbricate, pectoral and ventral scales.</p><table-wrap id="T6" position="float" orientation="portrait"><label>Table 6.</label><caption><p>Significant <italic>p</italic>-values from the results of the <abbrev xmlns:xlink="http://www.w3.org/1999/xlink" xlink:title="analysis of variance" id="ABBRID0E16DM" xlink:type="simple">ANOVA</abbrev> analyses comparing all combinations of OTU pairs of the <italic><tp:taxon-name><tp:taxon-name-part taxon-name-part-type="genus" reg="Cyrtodactylus">Cyrtodactylus</tp:taxon-name-part><tp:taxon-name-part taxon-name-part-type="species" reg="brevipalmatus">brevipalmatus</tp:taxon-name-part></tp:taxon-name></italic> group. <abbrev xmlns:xlink="http://www.w3.org/1999/xlink" xlink:title="snout-vent length" id="ABBRID0EJAEM" xlink:type="simple">SVL</abbrev> and <abbrev xmlns:xlink="http://www.w3.org/1999/xlink" xlink:title="number of small, generally unmodified subdigital lamellae distal to the digital inflection on the fourth toe" id="ABBRID0ENAEM" xlink:type="simple">TL4U</abbrev> are not listed because no species pairs differed significantly from one another. * = Results based on a Games-Howell <italic>post hoc</italic> test. Character abbreviations are listed in the Materials and methods.</p></caption><table id="TID0EWDHM" rules="all"><tbody><tr><td rowspan="1" colspan="1">
                      <bold>Morphometric characters</bold>
                    </td><td rowspan="1" colspan="1"><bold><abbrev xmlns:xlink="http://www.w3.org/1999/xlink" xlink:title="axilla to groin length" id="ABBRID0EDBEM" xlink:type="simple">AG</abbrev></bold>*</td><td rowspan="1" colspan="1"><bold><abbrev xmlns:xlink="http://www.w3.org/1999/xlink" xlink:title="humeral length" id="ABBRID0EMBEM" xlink:type="simple">HumL</abbrev></bold>*</td><td rowspan="1" colspan="1">
                      <bold>
                        <abbrev xmlns:xlink="http://www.w3.org/1999/xlink" xlink:title="forearm length" id="ABBRID0EVBEM" xlink:type="simple">ForL</abbrev>
                      </bold>
                    </td><td rowspan="1" colspan="1">
                      <bold>
                        <abbrev xmlns:xlink="http://www.w3.org/1999/xlink" xlink:title="femur length" id="ABBRID0E5BEM" xlink:type="simple">FemL</abbrev>
                      </bold>
                    </td><td rowspan="1" colspan="1">
                      <bold>
                        <abbrev xmlns:xlink="http://www.w3.org/1999/xlink" xlink:title="tibia length" id="ABBRID0EHCEM" xlink:type="simple">TibL</abbrev>
                      </bold>
                    </td><td rowspan="1" colspan="1">
                      <bold>
                        <abbrev xmlns:xlink="http://www.w3.org/1999/xlink" xlink:title="head length" id="ABBRID0EQCEM" xlink:type="simple">HL</abbrev>
                      </bold>
                    </td><td rowspan="1" colspan="1">
                      <bold>
                        <abbrev xmlns:xlink="http://www.w3.org/1999/xlink" xlink:title="head width" id="ABBRID0EZCEM" xlink:type="simple">HW</abbrev>
                      </bold>
                    </td><td rowspan="1" colspan="1"><bold><abbrev xmlns:xlink="http://www.w3.org/1999/xlink" xlink:title="head depth" id="ABBRID0ECDEM" xlink:type="simple">HD</abbrev></bold>*</td><td rowspan="1" colspan="1"><bold><abbrev xmlns:xlink="http://www.w3.org/1999/xlink" xlink:title="eye diameter" id="ABBRID0ELDEM" xlink:type="simple">ED</abbrev></bold>*</td><td rowspan="1" colspan="1"><bold><abbrev xmlns:xlink="http://www.w3.org/1999/xlink" xlink:title="eye to ear distance" id="ABBRID0EUDEM" xlink:type="simple">EE</abbrev></bold>*</td><td rowspan="1" colspan="1">
                      <bold>
                        <abbrev xmlns:xlink="http://www.w3.org/1999/xlink" xlink:title="eye to snout distance or snout length" id="ABBRID0E4DEM" xlink:type="simple">ES</abbrev>
                      </bold>
                    </td><td rowspan="1" colspan="1"><bold><abbrev xmlns:xlink="http://www.w3.org/1999/xlink" xlink:title="eye to nostril distance" id="ABBRID0EGEEM" xlink:type="simple">EN</abbrev></bold>*</td><td rowspan="1" colspan="1">
                      <bold>
                        <abbrev xmlns:xlink="http://www.w3.org/1999/xlink" xlink:title="interorbital distance" id="ABBRID0EPEEM" xlink:type="simple">IO</abbrev>
                      </bold>
                    </td><td rowspan="1" colspan="1">
                      <bold>
                        <abbrev xmlns:xlink="http://www.w3.org/1999/xlink" xlink:title="and ear length" id="ABBRID0EYEEM" xlink:type="simple">EL</abbrev>
                      </bold>
                    </td><td rowspan="1" colspan="1">
                      <bold>
                        <abbrev xmlns:xlink="http://www.w3.org/1999/xlink" xlink:title="internarial distance" id="ABBRID0EBFEM" xlink:type="simple">IN</abbrev>
                      </bold>
                    </td></tr><tr><td rowspan="1" colspan="1"><italic><tp:taxon-name><tp:taxon-name-part taxon-name-part-type="genus" reg="Cyrtodactylus">Cyrtodactylus</tp:taxon-name-part><tp:taxon-name-part taxon-name-part-type="species" reg="fluvicavus">fluvicavus</tp:taxon-name-part></tp:taxon-name></italic> sp. nov. vs. <italic><tp:taxon-name><tp:taxon-name-part taxon-name-part-type="genus" reg="Cyrtodactylus">C.</tp:taxon-name-part><tp:taxon-name-part taxon-name-part-type="species" reg="brevipalmatus">brevipalmatus</tp:taxon-name-part></tp:taxon-name></italic></td><td rowspan="1" colspan="1"/><td rowspan="1" colspan="1"/><td rowspan="1" colspan="1">0.00</td><td rowspan="1" colspan="1">0.01</td><td rowspan="1" colspan="1"/><td rowspan="1" colspan="1">&lt; 0.001</td><td rowspan="1" colspan="1">0.001</td><td rowspan="1" colspan="1">0.048</td><td rowspan="1" colspan="1"/><td rowspan="1" colspan="1"/><td rowspan="1" colspan="1">&lt; 0.001</td><td rowspan="1" colspan="1">0.004</td><td rowspan="1" colspan="1"/><td rowspan="1" colspan="1">0.002</td><td rowspan="1" colspan="1">0.004</td></tr><tr><td rowspan="1" colspan="1"><italic><tp:taxon-name><tp:taxon-name-part taxon-name-part-type="genus" reg="Cyrtodactylus">C.</tp:taxon-name-part><tp:taxon-name-part taxon-name-part-type="species" reg="interdigitalis">interdigitalis</tp:taxon-name-part></tp:taxon-name></italic> vs. <italic><tp:taxon-name><tp:taxon-name-part taxon-name-part-type="genus" reg="Cyrtodactylus">C.</tp:taxon-name-part><tp:taxon-name-part taxon-name-part-type="species" reg="brevipalmatus">brevipalmatus</tp:taxon-name-part></tp:taxon-name></italic></td><td rowspan="1" colspan="1"/><td rowspan="1" colspan="1"/><td rowspan="1" colspan="1">0.00</td><td rowspan="1" colspan="1"/><td rowspan="1" colspan="1">0.00</td><td rowspan="1" colspan="1">0.00</td><td rowspan="1" colspan="1"/><td rowspan="1" colspan="1"/><td rowspan="1" colspan="1"/><td rowspan="1" colspan="1"/><td rowspan="1" colspan="1">&lt; 0.001</td><td rowspan="1" colspan="1"/><td rowspan="1" colspan="1"/><td rowspan="1" colspan="1"/><td rowspan="1" colspan="1"/></tr><tr><td rowspan="1" colspan="1"><italic><tp:taxon-name><tp:taxon-name-part taxon-name-part-type="genus" reg="Cyrtodactylus">C.</tp:taxon-name-part><tp:taxon-name-part taxon-name-part-type="species" reg="ngati">ngati</tp:taxon-name-part></tp:taxon-name></italic> vs. <italic><tp:taxon-name><tp:taxon-name-part taxon-name-part-type="genus" reg="Cyrtodactylus">C.</tp:taxon-name-part><tp:taxon-name-part taxon-name-part-type="species" reg="brevipalmatus">brevipalmatus</tp:taxon-name-part></tp:taxon-name></italic></td><td rowspan="1" colspan="1"/><td rowspan="1" colspan="1"/><td rowspan="1" colspan="1"/><td rowspan="1" colspan="1"/><td rowspan="1" colspan="1"/><td rowspan="1" colspan="1">0.00</td><td rowspan="1" colspan="1"/><td rowspan="1" colspan="1"/><td rowspan="1" colspan="1"/><td rowspan="1" colspan="1"/><td rowspan="1" colspan="1"/><td rowspan="1" colspan="1">0.003</td><td rowspan="1" colspan="1"/><td rowspan="1" colspan="1">0.001</td><td rowspan="1" colspan="1">&lt; 0.001</td></tr><tr><td rowspan="1" colspan="1"><italic><tp:taxon-name><tp:taxon-name-part taxon-name-part-type="genus" reg="Cyrtodactylus">C.</tp:taxon-name-part><tp:taxon-name-part taxon-name-part-type="species" reg="ngati">ngati</tp:taxon-name-part></tp:taxon-name></italic>3 vs. <italic><tp:taxon-name><tp:taxon-name-part taxon-name-part-type="genus" reg="Cyrtodactylus">C.</tp:taxon-name-part><tp:taxon-name-part taxon-name-part-type="species" reg="brevipalmatus">brevipalmatus</tp:taxon-name-part></tp:taxon-name></italic></td><td rowspan="1" colspan="1">0.014</td><td rowspan="1" colspan="1"/><td rowspan="1" colspan="1"/><td rowspan="1" colspan="1">0.03</td><td rowspan="1" colspan="1">0.01</td><td rowspan="1" colspan="1">&lt; 0.001</td><td rowspan="1" colspan="1"/><td rowspan="1" colspan="1">0.008</td><td rowspan="1" colspan="1"/><td rowspan="1" colspan="1">0.038</td><td rowspan="1" colspan="1">&lt; 0.001</td><td rowspan="1" colspan="1">0.004</td><td rowspan="1" colspan="1"/><td rowspan="1" colspan="1"/><td rowspan="1" colspan="1">0.000</td></tr><tr><td rowspan="1" colspan="1"><italic><tp:taxon-name><tp:taxon-name-part taxon-name-part-type="genus" reg="Cyrtodactylus">C.</tp:taxon-name-part><tp:taxon-name-part taxon-name-part-type="species" reg="rukhadeva">rukhadeva</tp:taxon-name-part></tp:taxon-name></italic> vs. <italic><tp:taxon-name><tp:taxon-name-part taxon-name-part-type="genus" reg="Cyrtodactylus">C.</tp:taxon-name-part><tp:taxon-name-part taxon-name-part-type="species" reg="brevipalmatus">brevipalmatus</tp:taxon-name-part></tp:taxon-name></italic></td><td rowspan="1" colspan="1"/><td rowspan="1" colspan="1"/><td rowspan="1" colspan="1"/><td rowspan="1" colspan="1"/><td rowspan="1" colspan="1"/><td rowspan="1" colspan="1">&lt; 0.001</td><td rowspan="1" colspan="1">0.001</td><td rowspan="1" colspan="1">0.022</td><td rowspan="1" colspan="1"/><td rowspan="1" colspan="1"/><td rowspan="1" colspan="1">&lt; 0.001</td><td rowspan="1" colspan="1">0.021</td><td rowspan="1" colspan="1"/><td rowspan="1" colspan="1"/><td rowspan="1" colspan="1"/></tr><tr><td rowspan="1" colspan="1"><italic><tp:taxon-name><tp:taxon-name-part taxon-name-part-type="genus" reg="Cyrtodactylus">C.</tp:taxon-name-part></tp:taxon-name></italic> sp.9 vs. <italic><tp:taxon-name><tp:taxon-name-part taxon-name-part-type="genus" reg="Cyrtodactylus">C.</tp:taxon-name-part><tp:taxon-name-part taxon-name-part-type="species" reg="brevipalmatus">brevipalmatus</tp:taxon-name-part></tp:taxon-name></italic></td><td rowspan="1" colspan="1"/><td rowspan="1" colspan="1"/><td rowspan="1" colspan="1"/><td rowspan="1" colspan="1"/><td rowspan="1" colspan="1"/><td rowspan="1" colspan="1">0.01</td><td rowspan="1" colspan="1">&lt; 0.001</td><td rowspan="1" colspan="1"/><td rowspan="1" colspan="1"/><td rowspan="1" colspan="1"/><td rowspan="1" colspan="1">&lt; 0.001</td><td rowspan="1" colspan="1">0.03</td><td rowspan="1" colspan="1"/><td rowspan="1" colspan="1"/><td rowspan="1" colspan="1"/></tr><tr><td rowspan="1" colspan="1"><italic><tp:taxon-name><tp:taxon-name-part taxon-name-part-type="genus" reg="Cyrtodactylus">C.</tp:taxon-name-part><tp:taxon-name-part taxon-name-part-type="species" reg="interdigitalis">interdigitalis</tp:taxon-name-part></tp:taxon-name></italic> vs. <italic><tp:taxon-name><tp:taxon-name-part taxon-name-part-type="genus" reg="Cyrtodactylus">Cyrtodactylus</tp:taxon-name-part><tp:taxon-name-part taxon-name-part-type="species" reg="fluvicavus">fluvicavus</tp:taxon-name-part></tp:taxon-name></italic> sp. nov.</td><td rowspan="1" colspan="1"/><td rowspan="1" colspan="1"/><td rowspan="1" colspan="1"/><td rowspan="1" colspan="1"/><td rowspan="1" colspan="1">0.01</td><td rowspan="1" colspan="1"/><td rowspan="1" colspan="1"/><td rowspan="1" colspan="1"/><td rowspan="1" colspan="1"/><td rowspan="1" colspan="1"/><td rowspan="1" colspan="1"/><td rowspan="1" colspan="1"/><td rowspan="1" colspan="1"/><td rowspan="1" colspan="1"/><td rowspan="1" colspan="1"/></tr><tr><td rowspan="1" colspan="1"><italic><tp:taxon-name><tp:taxon-name-part taxon-name-part-type="genus" reg="Cyrtodactylus">C.</tp:taxon-name-part><tp:taxon-name-part taxon-name-part-type="species" reg="ngati">ngati</tp:taxon-name-part></tp:taxon-name></italic> vs. <italic><tp:taxon-name><tp:taxon-name-part taxon-name-part-type="genus" reg="Cyrtodactylus">Cyrtodactylus</tp:taxon-name-part><tp:taxon-name-part taxon-name-part-type="species" reg="fluvicavus">fluvicavus</tp:taxon-name-part></tp:taxon-name></italic> sp. nov.</td><td rowspan="1" colspan="1">&lt; 0.001</td><td rowspan="1" colspan="1">0.002</td><td rowspan="1" colspan="1"/><td rowspan="1" colspan="1">0.04</td><td rowspan="1" colspan="1"/><td rowspan="1" colspan="1"/><td rowspan="1" colspan="1">&lt; 0.001</td><td rowspan="1" colspan="1">0.005</td><td rowspan="1" colspan="1"/><td rowspan="1" colspan="1"/><td rowspan="1" colspan="1">&lt; 0.001</td><td rowspan="1" colspan="1"/><td rowspan="1" colspan="1"/><td rowspan="1" colspan="1">&lt; 0.001</td><td rowspan="1" colspan="1"/></tr><tr><td rowspan="1" colspan="1"><italic><tp:taxon-name><tp:taxon-name-part taxon-name-part-type="genus" reg="Cyrtodactylus">C.</tp:taxon-name-part><tp:taxon-name-part taxon-name-part-type="species" reg="ngati">ngati</tp:taxon-name-part></tp:taxon-name></italic>3 vs. <italic><tp:taxon-name><tp:taxon-name-part taxon-name-part-type="genus" reg="Cyrtodactylus">Cyrtodactylus</tp:taxon-name-part><tp:taxon-name-part taxon-name-part-type="species" reg="fluvicavus">fluvicavus</tp:taxon-name-part></tp:taxon-name></italic> sp. nov.</td><td rowspan="1" colspan="1">&lt; 0.001</td><td rowspan="1" colspan="1"/><td rowspan="1" colspan="1"/><td rowspan="1" colspan="1"/><td rowspan="1" colspan="1"/><td rowspan="1" colspan="1"/><td rowspan="1" colspan="1"/><td rowspan="1" colspan="1"/><td rowspan="1" colspan="1"/><td rowspan="1" colspan="1">0.025</td><td rowspan="1" colspan="1"/><td rowspan="1" colspan="1"/><td rowspan="1" colspan="1"/><td rowspan="1" colspan="1">0.038</td><td rowspan="1" colspan="1"/></tr><tr><td rowspan="1" colspan="1"><italic><tp:taxon-name><tp:taxon-name-part taxon-name-part-type="genus" reg="Cyrtodactylus">C.</tp:taxon-name-part><tp:taxon-name-part taxon-name-part-type="species" reg="rukhadeva">rukhadeva</tp:taxon-name-part></tp:taxon-name></italic> vs. <italic><tp:taxon-name><tp:taxon-name-part taxon-name-part-type="genus" reg="Cyrtodactylus">Cyrtodactylus</tp:taxon-name-part><tp:taxon-name-part taxon-name-part-type="species" reg="fluvicavus">fluvicavus</tp:taxon-name-part></tp:taxon-name></italic> sp. nov.</td><td rowspan="1" colspan="1">0.049</td><td rowspan="1" colspan="1"/><td rowspan="1" colspan="1">&lt; 0.001</td><td rowspan="1" colspan="1">&lt; 0.001</td><td rowspan="1" colspan="1"/><td rowspan="1" colspan="1"/><td rowspan="1" colspan="1"/><td rowspan="1" colspan="1"/><td rowspan="1" colspan="1"/><td rowspan="1" colspan="1"/><td rowspan="1" colspan="1"/><td rowspan="1" colspan="1"/><td rowspan="1" colspan="1"/><td rowspan="1" colspan="1">0.004</td><td rowspan="1" colspan="1"/></tr><tr><td rowspan="1" colspan="1"><italic><tp:taxon-name><tp:taxon-name-part taxon-name-part-type="genus" reg="Cyrtodactylus">C.</tp:taxon-name-part></tp:taxon-name></italic> sp.9 vs. <italic><tp:taxon-name><tp:taxon-name-part taxon-name-part-type="genus" reg="Cyrtodactylus">Cyrtodactylus</tp:taxon-name-part><tp:taxon-name-part taxon-name-part-type="species" reg="fluvicavus">fluvicavus</tp:taxon-name-part></tp:taxon-name></italic> sp. nov.</td><td rowspan="1" colspan="1"/><td rowspan="1" colspan="1"/><td rowspan="1" colspan="1">0.0</td><td rowspan="1" colspan="1"/><td rowspan="1" colspan="1"/><td rowspan="1" colspan="1"/><td rowspan="1" colspan="1"/><td rowspan="1" colspan="1">0.007</td><td rowspan="1" colspan="1"/><td rowspan="1" colspan="1"/><td rowspan="1" colspan="1">0.013</td><td rowspan="1" colspan="1">0.023</td><td rowspan="1" colspan="1"/><td rowspan="1" colspan="1">0.007</td><td rowspan="1" colspan="1"/></tr><tr><td rowspan="1" colspan="1"><italic><tp:taxon-name><tp:taxon-name-part taxon-name-part-type="genus" reg="Cyrtodactylus">C.</tp:taxon-name-part><tp:taxon-name-part taxon-name-part-type="species" reg="ngati">ngati</tp:taxon-name-part></tp:taxon-name></italic> vs. <italic><tp:taxon-name><tp:taxon-name-part taxon-name-part-type="genus" reg="Cyrtodactylus">C.</tp:taxon-name-part><tp:taxon-name-part taxon-name-part-type="species" reg="interdigitalis">interdigitalis</tp:taxon-name-part></tp:taxon-name></italic></td><td rowspan="1" colspan="1"/><td rowspan="1" colspan="1"/><td rowspan="1" colspan="1"/><td rowspan="1" colspan="1"/><td rowspan="1" colspan="1"/><td rowspan="1" colspan="1"/><td rowspan="1" colspan="1">0.007</td><td rowspan="1" colspan="1"/><td rowspan="1" colspan="1">0.031</td><td rowspan="1" colspan="1"/><td rowspan="1" colspan="1">0.010</td><td rowspan="1" colspan="1"/><td rowspan="1" colspan="1"/><td rowspan="1" colspan="1">&lt; 0.001</td><td rowspan="1" colspan="1">0.000</td></tr><tr><td rowspan="1" colspan="1"><italic><tp:taxon-name><tp:taxon-name-part taxon-name-part-type="genus" reg="Cyrtodactylus">C.</tp:taxon-name-part><tp:taxon-name-part taxon-name-part-type="species" reg="ngati">ngati</tp:taxon-name-part></tp:taxon-name></italic>3 vs. <italic><tp:taxon-name><tp:taxon-name-part taxon-name-part-type="genus" reg="Cyrtodactylus">C.</tp:taxon-name-part><tp:taxon-name-part taxon-name-part-type="species" reg="interdigitalis">interdigitalis</tp:taxon-name-part></tp:taxon-name></italic></td><td rowspan="1" colspan="1">0.011</td><td rowspan="1" colspan="1"/><td rowspan="1" colspan="1"/><td rowspan="1" colspan="1"/><td rowspan="1" colspan="1"/><td rowspan="1" colspan="1"/><td rowspan="1" colspan="1"/><td rowspan="1" colspan="1"/><td rowspan="1" colspan="1"/><td rowspan="1" colspan="1"/><td rowspan="1" colspan="1"/><td rowspan="1" colspan="1"/><td rowspan="1" colspan="1"/><td rowspan="1" colspan="1"/><td rowspan="1" colspan="1">0.003</td></tr><tr><td rowspan="1" colspan="1"><italic><tp:taxon-name><tp:taxon-name-part taxon-name-part-type="genus" reg="Cyrtodactylus">C.</tp:taxon-name-part><tp:taxon-name-part taxon-name-part-type="species" reg="rukhadeva">rukhadeva</tp:taxon-name-part></tp:taxon-name></italic> vs. <italic><tp:taxon-name><tp:taxon-name-part taxon-name-part-type="genus" reg="Cyrtodactylus">C.</tp:taxon-name-part><tp:taxon-name-part taxon-name-part-type="species" reg="interdigitalis">interdigitalis</tp:taxon-name-part></tp:taxon-name></italic></td><td rowspan="1" colspan="1"/><td rowspan="1" colspan="1"/><td rowspan="1" colspan="1">0.0</td><td rowspan="1" colspan="1">0.01</td><td rowspan="1" colspan="1">0.00</td><td rowspan="1" colspan="1"/><td rowspan="1" colspan="1"/><td rowspan="1" colspan="1"/><td rowspan="1" colspan="1"/><td rowspan="1" colspan="1"/><td rowspan="1" colspan="1"/><td rowspan="1" colspan="1"/><td rowspan="1" colspan="1">0.044</td><td rowspan="1" colspan="1"/><td rowspan="1" colspan="1"/></tr><tr><td rowspan="1" colspan="1"><italic><tp:taxon-name><tp:taxon-name-part taxon-name-part-type="genus" reg="Cyrtodactylus">C.</tp:taxon-name-part></tp:taxon-name></italic> sp.9 vs. <italic><tp:taxon-name><tp:taxon-name-part taxon-name-part-type="genus" reg="Cyrtodactylus">C.</tp:taxon-name-part><tp:taxon-name-part taxon-name-part-type="species" reg="interdigitalis">interdigitalis</tp:taxon-name-part></tp:taxon-name></italic></td><td rowspan="1" colspan="1"/><td rowspan="1" colspan="1"/><td rowspan="1" colspan="1"/><td rowspan="1" colspan="1"/><td rowspan="1" colspan="1">0.00</td><td rowspan="1" colspan="1"/><td rowspan="1" colspan="1">0.007</td><td rowspan="1" colspan="1"/><td rowspan="1" colspan="1"/><td rowspan="1" colspan="1"/><td rowspan="1" colspan="1"/><td rowspan="1" colspan="1"/><td rowspan="1" colspan="1"/><td rowspan="1" colspan="1"/><td rowspan="1" colspan="1"/></tr><tr><td rowspan="1" colspan="1"><italic><tp:taxon-name><tp:taxon-name-part taxon-name-part-type="genus" reg="Cyrtodactylus">C.</tp:taxon-name-part><tp:taxon-name-part taxon-name-part-type="species" reg="ngati">ngati</tp:taxon-name-part></tp:taxon-name></italic>3 vs. <italic><tp:taxon-name><tp:taxon-name-part taxon-name-part-type="genus" reg="Cyrtodactylus">C.</tp:taxon-name-part><tp:taxon-name-part taxon-name-part-type="species" reg="ngati">ngati</tp:taxon-name-part></tp:taxon-name></italic></td><td rowspan="1" colspan="1">&lt; 0.001</td><td rowspan="1" colspan="1">0.019</td><td rowspan="1" colspan="1"/><td rowspan="1" colspan="1"/><td rowspan="1" colspan="1"/><td rowspan="1" colspan="1"/><td rowspan="1" colspan="1"/><td rowspan="1" colspan="1">0.006</td><td rowspan="1" colspan="1"/><td rowspan="1" colspan="1"/><td rowspan="1" colspan="1">&lt; 0.001</td><td rowspan="1" colspan="1"/><td rowspan="1" colspan="1"/><td rowspan="1" colspan="1">0.001</td><td rowspan="1" colspan="1"/></tr><tr><td rowspan="1" colspan="1"><italic><tp:taxon-name><tp:taxon-name-part taxon-name-part-type="genus" reg="Cyrtodactylus">C.</tp:taxon-name-part><tp:taxon-name-part taxon-name-part-type="species" reg="rukhadeva">rukhadeva</tp:taxon-name-part></tp:taxon-name></italic> vs. <italic><tp:taxon-name><tp:taxon-name-part taxon-name-part-type="genus" reg="Cyrtodactylus">C.</tp:taxon-name-part><tp:taxon-name-part taxon-name-part-type="species" reg="ngati">ngati</tp:taxon-name-part></tp:taxon-name></italic></td><td rowspan="1" colspan="1"/><td rowspan="1" colspan="1">0.003</td><td rowspan="1" colspan="1"/><td rowspan="1" colspan="1"/><td rowspan="1" colspan="1"/><td rowspan="1" colspan="1"/><td rowspan="1" colspan="1">&lt; 0.001</td><td rowspan="1" colspan="1">&lt; 0.001</td><td rowspan="1" colspan="1">0.046</td><td rowspan="1" colspan="1"/><td rowspan="1" colspan="1">&lt; 0.001</td><td rowspan="1" colspan="1">0.001</td><td rowspan="1" colspan="1">&lt; 0.001</td><td rowspan="1" colspan="1">&lt; 0.001</td><td rowspan="1" colspan="1">0.001</td></tr><tr><td rowspan="1" colspan="1"><italic><tp:taxon-name><tp:taxon-name-part taxon-name-part-type="genus" reg="Cyrtodactylus">C.</tp:taxon-name-part></tp:taxon-name></italic> sp.9 vs. <italic><tp:taxon-name><tp:taxon-name-part taxon-name-part-type="genus" reg="Cyrtodactylus">C.</tp:taxon-name-part><tp:taxon-name-part taxon-name-part-type="species" reg="ngati">ngati</tp:taxon-name-part></tp:taxon-name></italic></td><td rowspan="1" colspan="1">&lt; 0.001</td><td rowspan="1" colspan="1"/><td rowspan="1" colspan="1"/><td rowspan="1" colspan="1"/><td rowspan="1" colspan="1"/><td rowspan="1" colspan="1"/><td rowspan="1" colspan="1">&lt; 0.001</td><td rowspan="1" colspan="1">0.042</td><td rowspan="1" colspan="1"/><td rowspan="1" colspan="1"/><td rowspan="1" colspan="1">0.007</td><td rowspan="1" colspan="1">&lt; 0.001</td><td rowspan="1" colspan="1"/><td rowspan="1" colspan="1">&lt; 0.001</td><td rowspan="1" colspan="1">0.000</td></tr><tr><td rowspan="1" colspan="1"><italic><tp:taxon-name><tp:taxon-name-part taxon-name-part-type="genus" reg="Cyrtodactylus">C.</tp:taxon-name-part><tp:taxon-name-part taxon-name-part-type="species" reg="rukhadeva">rukhadeva</tp:taxon-name-part></tp:taxon-name></italic> vs. <italic><tp:taxon-name><tp:taxon-name-part taxon-name-part-type="genus" reg="Cyrtodactylus">C.</tp:taxon-name-part><tp:taxon-name-part taxon-name-part-type="species" reg="ngati">ngati</tp:taxon-name-part></tp:taxon-name></italic>3</td><td rowspan="1" colspan="1">&lt; 0.001</td><td rowspan="1" colspan="1">0.021</td><td rowspan="1" colspan="1">0.0</td><td rowspan="1" colspan="1">0.00</td><td rowspan="1" colspan="1"/><td rowspan="1" colspan="1"/><td rowspan="1" colspan="1"/><td rowspan="1" colspan="1"/><td rowspan="1" colspan="1"/><td rowspan="1" colspan="1">0.007</td><td rowspan="1" colspan="1"/><td rowspan="1" colspan="1">0.02</td><td rowspan="1" colspan="1"/><td rowspan="1" colspan="1"/><td rowspan="1" colspan="1">0.006</td></tr><tr><td rowspan="1" colspan="1"><italic><tp:taxon-name><tp:taxon-name-part taxon-name-part-type="genus" reg="Cyrtodactylus">C.</tp:taxon-name-part></tp:taxon-name></italic> sp.9 vs. <italic><tp:taxon-name><tp:taxon-name-part taxon-name-part-type="genus" reg="Cyrtodactylus">C.</tp:taxon-name-part><tp:taxon-name-part taxon-name-part-type="species" reg="ngati">ngati</tp:taxon-name-part></tp:taxon-name></italic>3</td><td rowspan="1" colspan="1">0.001</td><td rowspan="1" colspan="1"/><td rowspan="1" colspan="1"/><td rowspan="1" colspan="1"/><td rowspan="1" colspan="1">0.01</td><td rowspan="1" colspan="1">0.03</td><td rowspan="1" colspan="1">0.003</td><td rowspan="1" colspan="1">0.043</td><td rowspan="1" colspan="1"/><td rowspan="1" colspan="1">0.001</td><td rowspan="1" colspan="1">0.019</td><td rowspan="1" colspan="1">0.019</td><td rowspan="1" colspan="1"/><td rowspan="1" colspan="1"/><td rowspan="1" colspan="1">0.003</td></tr><tr><td rowspan="1" colspan="1"><italic><tp:taxon-name><tp:taxon-name-part taxon-name-part-type="genus" reg="Cyrtodactylus">C.</tp:taxon-name-part></tp:taxon-name></italic> sp.9 vs. <italic><tp:taxon-name><tp:taxon-name-part taxon-name-part-type="genus" reg="Cyrtodactylus">C.</tp:taxon-name-part><tp:taxon-name-part taxon-name-part-type="species" reg="rukhadeva">rukhadeva</tp:taxon-name-part></tp:taxon-name></italic></td><td rowspan="1" colspan="1">0.02</td><td rowspan="1" colspan="1">0.004</td><td rowspan="1" colspan="1"/><td rowspan="1" colspan="1"/><td rowspan="1" colspan="1">0.02</td><td rowspan="1" colspan="1"/><td rowspan="1" colspan="1"/><td rowspan="1" colspan="1">0.033</td><td rowspan="1" colspan="1"/><td rowspan="1" colspan="1"/><td rowspan="1" colspan="1"/><td rowspan="1" colspan="1"/><td rowspan="1" colspan="1"/><td rowspan="1" colspan="1"/><td rowspan="1" colspan="1"/></tr><tr><td rowspan="1" colspan="1">
                      <bold>Meristic characters</bold>
                    </td><td rowspan="1" colspan="1">
                      <bold>
                        <abbrev xmlns:xlink="http://www.w3.org/1999/xlink" xlink:title="supralabial scales" id="ABBRID0ETTFM" xlink:type="simple">SL</abbrev>
                      </bold>
                    </td><td rowspan="1" colspan="1"><bold><abbrev xmlns:xlink="http://www.w3.org/1999/xlink" xlink:title="infralabial scales" id="ABBRID0E3TFM" xlink:type="simple">IL</abbrev></bold>*</td><td rowspan="1" colspan="1"><bold><abbrev xmlns:xlink="http://www.w3.org/1999/xlink" xlink:title="number of paravertebral tubercles" id="ABBRID0EFUFM" xlink:type="simple">PVT</abbrev></bold>*</td><td rowspan="1" colspan="1">
                      <bold>
                        <abbrev xmlns:xlink="http://www.w3.org/1999/xlink" xlink:title="number of longitudinal rows of body tubercles" id="ABBRID0EOUFM" xlink:type="simple">LRT</abbrev>
                      </bold>
                    </td><td rowspan="1" colspan="1">
                      <bold>
                        <abbrev xmlns:xlink="http://www.w3.org/1999/xlink" xlink:title="number of longitudinal rows of ventral scales" id="ABBRID0EXUFM" xlink:type="simple">VS</abbrev>
                      </bold>
                    </td><td rowspan="1" colspan="1">
                      <bold>
                        <abbrev xmlns:xlink="http://www.w3.org/1999/xlink" xlink:title="number of transverse rows of ventral scales" id="ABBRID0EAVFM" xlink:type="simple">VSM</abbrev>
                      </bold>
                    </td><td rowspan="1" colspan="1">
                      <bold>
                        <abbrev xmlns:xlink="http://www.w3.org/1999/xlink" xlink:title="number of expanded subdigital lamellae on the fourth toe proximal to the digital inflection" id="ABBRID0EJVFM" xlink:type="simple">TL4E</abbrev>
                      </bold>
                    </td><td rowspan="1" colspan="1">
                      <bold>
                        <abbrev xmlns:xlink="http://www.w3.org/1999/xlink" xlink:title="total number of subdigital lamellae" id="ABBRID0ESVFM" xlink:type="simple">TL4T</abbrev>
                      </bold>
                    </td><td rowspan="1" colspan="1">
                      <bold>
                        <abbrev xmlns:xlink="http://www.w3.org/1999/xlink" xlink:title="number of expanded subdigital lamellae on the fourth finger proximal to the digital inflection" id="ABBRID0E2VFM" xlink:type="simple">FL4E</abbrev>
                      </bold>
                    </td><td rowspan="1" colspan="1"><bold><abbrev xmlns:xlink="http://www.w3.org/1999/xlink" xlink:title="number of small generally unmodified subdigital lamellae distal to the digital inflection on the fourth finger" id="ABBRID0EEWFM" xlink:type="simple">FL4U</abbrev></bold>*</td><td rowspan="1" colspan="1"><bold><abbrev xmlns:xlink="http://www.w3.org/1999/xlink" xlink:title="total number of subdigital lamellae" id="ABBRID0ENWFM" xlink:type="simple">FL4T</abbrev></bold>*</td><td rowspan="1" colspan="1">
                      <bold>
                        <abbrev xmlns:xlink="http://www.w3.org/1999/xlink" xlink:title="total number of enlarged femoral scales" id="ABBRID0EWWFM" xlink:type="simple">FS</abbrev>
                      </bold>
                    </td><td rowspan="1" colspan="1"><bold><abbrev xmlns:xlink="http://www.w3.org/1999/xlink" xlink:title="number of enlarged precloacal scales" id="ABBRID0E6WFM" xlink:type="simple">PCS</abbrev></bold>*</td><td rowspan="1" colspan="1"><bold><abbrev xmlns:xlink="http://www.w3.org/1999/xlink" xlink:title="and the number of dark body bands" id="ABBRID0EIXFM" xlink:type="simple">BB</abbrev></bold>*</td><td rowspan="1" colspan="1"/></tr><tr><td rowspan="1" colspan="1"><italic><tp:taxon-name><tp:taxon-name-part taxon-name-part-type="genus" reg="Cyrtodactylus">Cyrtodactylus</tp:taxon-name-part><tp:taxon-name-part taxon-name-part-type="species" reg="fluvicavus">fluvicavus</tp:taxon-name-part></tp:taxon-name></italic> sp. nov. vs. <italic><tp:taxon-name><tp:taxon-name-part taxon-name-part-type="genus" reg="Cyrtodactylus">C.</tp:taxon-name-part><tp:taxon-name-part taxon-name-part-type="species" reg="brevipalmatus">brevipalmatus</tp:taxon-name-part></tp:taxon-name></italic></td><td rowspan="1" colspan="1"/><td rowspan="1" colspan="1"/><td rowspan="1" colspan="1"/><td rowspan="1" colspan="1"/><td rowspan="1" colspan="1"/><td rowspan="1" colspan="1"/><td rowspan="1" colspan="1">0.037</td><td rowspan="1" colspan="1"/><td rowspan="1" colspan="1"/><td rowspan="1" colspan="1"/><td rowspan="1" colspan="1"/><td rowspan="1" colspan="1"/><td rowspan="1" colspan="1">&lt; 0.001</td><td rowspan="1" colspan="1">0.05</td><td rowspan="1" colspan="1"/></tr><tr><td rowspan="1" colspan="1"><italic><tp:taxon-name><tp:taxon-name-part taxon-name-part-type="genus" reg="Cyrtodactylus">C.</tp:taxon-name-part><tp:taxon-name-part taxon-name-part-type="species" reg="interdigitalis">interdigitalis</tp:taxon-name-part></tp:taxon-name></italic> vs <italic><tp:taxon-name><tp:taxon-name-part taxon-name-part-type="genus" reg="Cyrtodactylus">C.</tp:taxon-name-part><tp:taxon-name-part taxon-name-part-type="species" reg="brevipalmatus">brevipalmatus</tp:taxon-name-part></tp:taxon-name></italic></td><td rowspan="1" colspan="1"/><td rowspan="1" colspan="1"/><td rowspan="1" colspan="1"/><td rowspan="1" colspan="1">&lt; 0.001</td><td rowspan="1" colspan="1"/><td rowspan="1" colspan="1"/><td rowspan="1" colspan="1">0.000</td><td rowspan="1" colspan="1"/><td rowspan="1" colspan="1"/><td rowspan="1" colspan="1"/><td rowspan="1" colspan="1">0.002</td><td rowspan="1" colspan="1"/><td rowspan="1" colspan="1">0.044</td><td rowspan="1" colspan="1"/><td rowspan="1" colspan="1"/></tr><tr><td rowspan="1" colspan="1"><italic><tp:taxon-name><tp:taxon-name-part taxon-name-part-type="genus" reg="Cyrtodactylus">C.</tp:taxon-name-part><tp:taxon-name-part taxon-name-part-type="species" reg="ngati">ngati</tp:taxon-name-part></tp:taxon-name></italic> vs <italic><tp:taxon-name><tp:taxon-name-part taxon-name-part-type="genus" reg="Cyrtodactylus">C.</tp:taxon-name-part><tp:taxon-name-part taxon-name-part-type="species" reg="brevipalmatus">brevipalmatus</tp:taxon-name-part></tp:taxon-name></italic></td><td rowspan="1" colspan="1"/><td rowspan="1" colspan="1"/><td rowspan="1" colspan="1"/><td rowspan="1" colspan="1"/><td rowspan="1" colspan="1"/><td rowspan="1" colspan="1"/><td rowspan="1" colspan="1"/><td rowspan="1" colspan="1"/><td rowspan="1" colspan="1">&lt; 0.001</td><td rowspan="1" colspan="1"/><td rowspan="1" colspan="1"/><td rowspan="1" colspan="1">0.028</td><td rowspan="1" colspan="1">&lt; 0.001</td><td rowspan="1" colspan="1"/><td rowspan="1" colspan="1"/></tr><tr><td rowspan="1" colspan="1"><italic><tp:taxon-name><tp:taxon-name-part taxon-name-part-type="genus" reg="Cyrtodactylus">C.</tp:taxon-name-part><tp:taxon-name-part taxon-name-part-type="species" reg="ngati">ngati</tp:taxon-name-part></tp:taxon-name></italic>3 vs <italic><tp:taxon-name><tp:taxon-name-part taxon-name-part-type="genus" reg="Cyrtodactylus">C.</tp:taxon-name-part><tp:taxon-name-part taxon-name-part-type="species" reg="brevipalmatus">brevipalmatus</tp:taxon-name-part></tp:taxon-name></italic></td><td rowspan="1" colspan="1"/><td rowspan="1" colspan="1"/><td rowspan="1" colspan="1"/><td rowspan="1" colspan="1">0.017</td><td rowspan="1" colspan="1"/><td rowspan="1" colspan="1"/><td rowspan="1" colspan="1"/><td rowspan="1" colspan="1"/><td rowspan="1" colspan="1"/><td rowspan="1" colspan="1"/><td rowspan="1" colspan="1"/><td rowspan="1" colspan="1"/><td rowspan="1" colspan="1">0.029</td><td rowspan="1" colspan="1"/><td rowspan="1" colspan="1"/></tr><tr><td rowspan="1" colspan="1"><italic><tp:taxon-name><tp:taxon-name-part taxon-name-part-type="genus" reg="Cyrtodactylus">C.</tp:taxon-name-part><tp:taxon-name-part taxon-name-part-type="species" reg="rukhadeva">rukhadeva</tp:taxon-name-part></tp:taxon-name></italic> vs <italic><tp:taxon-name><tp:taxon-name-part taxon-name-part-type="genus" reg="Cyrtodactylus">C.</tp:taxon-name-part><tp:taxon-name-part taxon-name-part-type="species" reg="brevipalmatus">brevipalmatus</tp:taxon-name-part></tp:taxon-name></italic></td><td rowspan="1" colspan="1"/><td rowspan="1" colspan="1"/><td rowspan="1" colspan="1"/><td rowspan="1" colspan="1">&lt; 0.001</td><td rowspan="1" colspan="1"/><td rowspan="1" colspan="1"/><td rowspan="1" colspan="1"/><td rowspan="1" colspan="1"/><td rowspan="1" colspan="1"/><td rowspan="1" colspan="1"/><td rowspan="1" colspan="1"/><td rowspan="1" colspan="1"/><td rowspan="1" colspan="1">&lt; 0.001</td><td rowspan="1" colspan="1"/><td rowspan="1" colspan="1"/></tr><tr><td rowspan="1" colspan="1"><italic><tp:taxon-name><tp:taxon-name-part taxon-name-part-type="genus" reg="Cyrtodactylus">C.</tp:taxon-name-part></tp:taxon-name></italic> sp.9 vs <italic><tp:taxon-name><tp:taxon-name-part taxon-name-part-type="genus" reg="Cyrtodactylus">C.</tp:taxon-name-part><tp:taxon-name-part taxon-name-part-type="species" reg="brevipalmatus">brevipalmatus</tp:taxon-name-part></tp:taxon-name></italic></td><td rowspan="1" colspan="1"/><td rowspan="1" colspan="1"/><td rowspan="1" colspan="1"/><td rowspan="1" colspan="1">&lt; 0.001</td><td rowspan="1" colspan="1">0.003</td><td rowspan="1" colspan="1"/><td rowspan="1" colspan="1"/><td rowspan="1" colspan="1"/><td rowspan="1" colspan="1"/><td rowspan="1" colspan="1">0.022</td><td rowspan="1" colspan="1"/><td rowspan="1" colspan="1"/><td rowspan="1" colspan="1">&lt; 0.001</td><td rowspan="1" colspan="1">0.05</td><td rowspan="1" colspan="1"/></tr><tr><td rowspan="1" colspan="1"><italic><tp:taxon-name><tp:taxon-name-part taxon-name-part-type="genus" reg="Cyrtodactylus">C.</tp:taxon-name-part><tp:taxon-name-part taxon-name-part-type="species" reg="interdigitalis">interdigitalis</tp:taxon-name-part></tp:taxon-name></italic> vs <italic><tp:taxon-name><tp:taxon-name-part taxon-name-part-type="genus" reg="Cyrtodactylus">Cyrtodactylus</tp:taxon-name-part><tp:taxon-name-part taxon-name-part-type="species" reg="fluvicavus">fluvicavus</tp:taxon-name-part></tp:taxon-name></italic> sp. nov.</td><td rowspan="1" colspan="1"/><td rowspan="1" colspan="1"/><td rowspan="1" colspan="1"/><td rowspan="1" colspan="1">0.000</td><td rowspan="1" colspan="1">0.000</td><td rowspan="1" colspan="1">0.021</td><td rowspan="1" colspan="1"/><td rowspan="1" colspan="1"/><td rowspan="1" colspan="1"/><td rowspan="1" colspan="1"/><td rowspan="1" colspan="1">&lt; 0.001</td><td rowspan="1" colspan="1">0.000</td><td rowspan="1" colspan="1"/><td rowspan="1" colspan="1">&lt; 0.001</td><td rowspan="1" colspan="1"/></tr><tr><td rowspan="1" colspan="1"><italic><tp:taxon-name><tp:taxon-name-part taxon-name-part-type="genus" reg="Cyrtodactylus">C.</tp:taxon-name-part><tp:taxon-name-part taxon-name-part-type="species" reg="ngati">ngati</tp:taxon-name-part></tp:taxon-name></italic> vs <italic><tp:taxon-name><tp:taxon-name-part taxon-name-part-type="genus" reg="Cyrtodactylus">Cyrtodactylus</tp:taxon-name-part><tp:taxon-name-part taxon-name-part-type="species" reg="fluvicavus">fluvicavus</tp:taxon-name-part></tp:taxon-name></italic> sp. nov.</td><td rowspan="1" colspan="1">0.037</td><td rowspan="1" colspan="1"/><td rowspan="1" colspan="1">0.002</td><td rowspan="1" colspan="1"/><td rowspan="1" colspan="1"/><td rowspan="1" colspan="1"/><td rowspan="1" colspan="1"/><td rowspan="1" colspan="1">&lt; 0.001</td><td rowspan="1" colspan="1">&lt; 0.001</td><td rowspan="1" colspan="1">0.033</td><td rowspan="1" colspan="1"/><td rowspan="1" colspan="1">0.000</td><td rowspan="1" colspan="1">0.002</td><td rowspan="1" colspan="1">&lt; 0.001</td><td rowspan="1" colspan="1"/></tr><tr><td rowspan="1" colspan="1"><italic><tp:taxon-name><tp:taxon-name-part taxon-name-part-type="genus" reg="Cyrtodactylus">C.</tp:taxon-name-part><tp:taxon-name-part taxon-name-part-type="species" reg="ngati">ngati</tp:taxon-name-part></tp:taxon-name></italic>3 vs <italic><tp:taxon-name><tp:taxon-name-part taxon-name-part-type="genus" reg="Cyrtodactylus">Cyrtodactylus</tp:taxon-name-part><tp:taxon-name-part taxon-name-part-type="species" reg="fluvicavus">fluvicavus</tp:taxon-name-part></tp:taxon-name></italic> sp. nov.</td><td rowspan="1" colspan="1"/><td rowspan="1" colspan="1"/><td rowspan="1" colspan="1"/><td rowspan="1" colspan="1"/><td rowspan="1" colspan="1"/><td rowspan="1" colspan="1"/><td rowspan="1" colspan="1"/><td rowspan="1" colspan="1"/><td rowspan="1" colspan="1"/><td rowspan="1" colspan="1"/><td rowspan="1" colspan="1"/><td rowspan="1" colspan="1">0.005</td><td rowspan="1" colspan="1"/><td rowspan="1" colspan="1"/><td rowspan="1" colspan="1"/></tr><tr><td rowspan="1" colspan="1"><italic><tp:taxon-name><tp:taxon-name-part taxon-name-part-type="genus" reg="Cyrtodactylus">C.</tp:taxon-name-part><tp:taxon-name-part taxon-name-part-type="species" reg="rukhadeva">rukhadeva</tp:taxon-name-part></tp:taxon-name></italic> vs <italic><tp:taxon-name><tp:taxon-name-part taxon-name-part-type="genus" reg="Cyrtodactylus">Cyrtodactylus</tp:taxon-name-part><tp:taxon-name-part taxon-name-part-type="species" reg="fluvicavus">fluvicavus</tp:taxon-name-part></tp:taxon-name></italic> sp. nov.</td><td rowspan="1" colspan="1"/><td rowspan="1" colspan="1"/><td rowspan="1" colspan="1"/><td rowspan="1" colspan="1">0.000</td><td rowspan="1" colspan="1"/><td rowspan="1" colspan="1"/><td rowspan="1" colspan="1"/><td rowspan="1" colspan="1"/><td rowspan="1" colspan="1"/><td rowspan="1" colspan="1"/><td rowspan="1" colspan="1"/><td rowspan="1" colspan="1">0.001</td><td rowspan="1" colspan="1"/><td rowspan="1" colspan="1">0.001</td><td rowspan="1" colspan="1"/></tr><tr><td rowspan="1" colspan="1"><italic><tp:taxon-name><tp:taxon-name-part taxon-name-part-type="genus" reg="Cyrtodactylus">C.</tp:taxon-name-part></tp:taxon-name></italic> sp.9 vs <italic><tp:taxon-name><tp:taxon-name-part taxon-name-part-type="genus" reg="Cyrtodactylus">Cyrtodactylus</tp:taxon-name-part><tp:taxon-name-part taxon-name-part-type="species" reg="fluvicavus">fluvicavus</tp:taxon-name-part></tp:taxon-name></italic> sp. nov.</td><td rowspan="1" colspan="1"/><td rowspan="1" colspan="1"/><td rowspan="1" colspan="1">&lt; 0.001</td><td rowspan="1" colspan="1">&lt; 0.001</td><td rowspan="1" colspan="1"/><td rowspan="1" colspan="1"/><td rowspan="1" colspan="1"/><td rowspan="1" colspan="1"/><td rowspan="1" colspan="1"/><td rowspan="1" colspan="1">0.001</td><td rowspan="1" colspan="1">0.004</td><td rowspan="1" colspan="1">0.020</td><td rowspan="1" colspan="1"/><td rowspan="1" colspan="1"/><td rowspan="1" colspan="1"/></tr><tr><td rowspan="1" colspan="1"><italic><tp:taxon-name><tp:taxon-name-part taxon-name-part-type="genus" reg="Cyrtodactylus">C.</tp:taxon-name-part><tp:taxon-name-part taxon-name-part-type="species" reg="ngati">ngati</tp:taxon-name-part></tp:taxon-name></italic> vs <italic><tp:taxon-name><tp:taxon-name-part taxon-name-part-type="genus" reg="Cyrtodactylus">C.</tp:taxon-name-part><tp:taxon-name-part taxon-name-part-type="species" reg="interdigitalis">interdigitalis</tp:taxon-name-part></tp:taxon-name></italic></td><td rowspan="1" colspan="1"/><td rowspan="1" colspan="1"/><td rowspan="1" colspan="1">0.001</td><td rowspan="1" colspan="1"/><td rowspan="1" colspan="1">0.029</td><td rowspan="1" colspan="1"/><td rowspan="1" colspan="1"/><td rowspan="1" colspan="1">&lt; 0.001</td><td rowspan="1" colspan="1">&lt; 0.001</td><td rowspan="1" colspan="1">0.029</td><td rowspan="1" colspan="1"/><td rowspan="1" colspan="1"/><td rowspan="1" colspan="1"/><td rowspan="1" colspan="1"/><td rowspan="1" colspan="1"/></tr><tr><td rowspan="1" colspan="1"><italic><tp:taxon-name><tp:taxon-name-part taxon-name-part-type="genus" reg="Cyrtodactylus">C.</tp:taxon-name-part><tp:taxon-name-part taxon-name-part-type="species" reg="ngati">ngati</tp:taxon-name-part></tp:taxon-name></italic>3 vs <italic><tp:taxon-name><tp:taxon-name-part taxon-name-part-type="genus" reg="Cyrtodactylus">C.</tp:taxon-name-part><tp:taxon-name-part taxon-name-part-type="species" reg="interdigitalis">interdigitalis</tp:taxon-name-part></tp:taxon-name></italic></td><td rowspan="1" colspan="1"/><td rowspan="1" colspan="1"/><td rowspan="1" colspan="1"/><td rowspan="1" colspan="1"/><td rowspan="1" colspan="1">0.029</td><td rowspan="1" colspan="1">0.025</td><td rowspan="1" colspan="1"/><td rowspan="1" colspan="1"/><td rowspan="1" colspan="1"/><td rowspan="1" colspan="1"/><td rowspan="1" colspan="1">0.005</td><td rowspan="1" colspan="1"/><td rowspan="1" colspan="1"/><td rowspan="1" colspan="1"/><td rowspan="1" colspan="1"/></tr><tr><td rowspan="1" colspan="1"><italic><tp:taxon-name><tp:taxon-name-part taxon-name-part-type="genus" reg="Cyrtodactylus">C.</tp:taxon-name-part><tp:taxon-name-part taxon-name-part-type="species" reg="rukhadeva">rukhadeva</tp:taxon-name-part></tp:taxon-name></italic> vs <italic><tp:taxon-name><tp:taxon-name-part taxon-name-part-type="genus" reg="Cyrtodactylus">C.</tp:taxon-name-part><tp:taxon-name-part taxon-name-part-type="species" reg="interdigitalis">interdigitalis</tp:taxon-name-part></tp:taxon-name></italic></td><td rowspan="1" colspan="1"/><td rowspan="1" colspan="1">0.004</td><td rowspan="1" colspan="1"/><td rowspan="1" colspan="1"/><td rowspan="1" colspan="1">0.011</td><td rowspan="1" colspan="1">0.001</td><td rowspan="1" colspan="1">0.044</td><td rowspan="1" colspan="1"/><td rowspan="1" colspan="1"/><td rowspan="1" colspan="1"/><td rowspan="1" colspan="1">0.001</td><td rowspan="1" colspan="1"/><td rowspan="1" colspan="1"/><td rowspan="1" colspan="1">0.002</td><td rowspan="1" colspan="1"/></tr><tr><td rowspan="1" colspan="1"><italic><tp:taxon-name><tp:taxon-name-part taxon-name-part-type="genus" reg="Cyrtodactylus">C.</tp:taxon-name-part></tp:taxon-name></italic> sp.9 vs <italic><tp:taxon-name><tp:taxon-name-part taxon-name-part-type="genus" reg="Cyrtodactylus">C.</tp:taxon-name-part><tp:taxon-name-part taxon-name-part-type="species" reg="interdigitalis">interdigitalis</tp:taxon-name-part></tp:taxon-name></italic></td><td rowspan="1" colspan="1"/><td rowspan="1" colspan="1"/><td rowspan="1" colspan="1">0.003</td><td rowspan="1" colspan="1"/><td rowspan="1" colspan="1">&lt; 0.001</td><td rowspan="1" colspan="1">0.005</td><td rowspan="1" colspan="1"/><td rowspan="1" colspan="1"/><td rowspan="1" colspan="1">0.043</td><td rowspan="1" colspan="1"/><td rowspan="1" colspan="1">0.01</td><td rowspan="1" colspan="1"/><td rowspan="1" colspan="1"/><td rowspan="1" colspan="1">&lt; 0.001</td><td rowspan="1" colspan="1"/></tr><tr><td rowspan="1" colspan="1"><italic><tp:taxon-name><tp:taxon-name-part taxon-name-part-type="genus" reg="Cyrtodactylus">C.</tp:taxon-name-part><tp:taxon-name-part taxon-name-part-type="species" reg="ngati">ngati</tp:taxon-name-part></tp:taxon-name></italic>3 vs <italic><tp:taxon-name><tp:taxon-name-part taxon-name-part-type="genus" reg="Cyrtodactylus">C.</tp:taxon-name-part><tp:taxon-name-part taxon-name-part-type="species" reg="ngati">ngati</tp:taxon-name-part></tp:taxon-name></italic></td><td rowspan="1" colspan="1">0.0267</td><td rowspan="1" colspan="1"/><td rowspan="1" colspan="1">0.001</td><td rowspan="1" colspan="1"/><td rowspan="1" colspan="1"/><td rowspan="1" colspan="1"/><td rowspan="1" colspan="1"/><td rowspan="1" colspan="1"/><td rowspan="1" colspan="1">&lt; 0.001</td><td rowspan="1" colspan="1"/><td rowspan="1" colspan="1"/><td rowspan="1" colspan="1"/><td rowspan="1" colspan="1"/><td rowspan="1" colspan="1"/><td rowspan="1" colspan="1"/></tr><tr><td rowspan="1" colspan="1"><italic><tp:taxon-name><tp:taxon-name-part taxon-name-part-type="genus" reg="Cyrtodactylus">C.</tp:taxon-name-part><tp:taxon-name-part taxon-name-part-type="species" reg="rukhadeva">rukhadeva</tp:taxon-name-part></tp:taxon-name></italic> vs <italic><tp:taxon-name><tp:taxon-name-part taxon-name-part-type="genus" reg="Cyrtodactylus">C.</tp:taxon-name-part><tp:taxon-name-part taxon-name-part-type="species" reg="ngati">ngati</tp:taxon-name-part></tp:taxon-name></italic></td><td rowspan="1" colspan="1"/><td rowspan="1" colspan="1">&lt; 0.001</td><td rowspan="1" colspan="1">&lt; 0.001</td><td rowspan="1" colspan="1"/><td rowspan="1" colspan="1"/><td rowspan="1" colspan="1"/><td rowspan="1" colspan="1"/><td rowspan="1" colspan="1">0.008</td><td rowspan="1" colspan="1">&lt; 0.001</td><td rowspan="1" colspan="1">0.008</td><td rowspan="1" colspan="1"/><td rowspan="1" colspan="1"/><td rowspan="1" colspan="1">0.03</td><td rowspan="1" colspan="1">&lt; 0.001</td><td rowspan="1" colspan="1"/></tr><tr><td rowspan="1" colspan="1"><italic><tp:taxon-name><tp:taxon-name-part taxon-name-part-type="genus" reg="Cyrtodactylus">C.</tp:taxon-name-part></tp:taxon-name></italic> sp.9 vs <italic><tp:taxon-name><tp:taxon-name-part taxon-name-part-type="genus" reg="Cyrtodactylus">C.</tp:taxon-name-part><tp:taxon-name-part taxon-name-part-type="species" reg="ngati">ngati</tp:taxon-name-part></tp:taxon-name></italic></td><td rowspan="1" colspan="1">0.003</td><td rowspan="1" colspan="1"/><td rowspan="1" colspan="1">0.016</td><td rowspan="1" colspan="1">0.011</td><td rowspan="1" colspan="1"/><td rowspan="1" colspan="1"/><td rowspan="1" colspan="1"/><td rowspan="1" colspan="1">0.000</td><td rowspan="1" colspan="1">&lt; 0.001</td><td rowspan="1" colspan="1">&lt; 0.001</td><td rowspan="1" colspan="1"/><td rowspan="1" colspan="1"/><td rowspan="1" colspan="1">&lt; 0.001</td><td rowspan="1" colspan="1">&lt; 0.001</td><td rowspan="1" colspan="1"/></tr><tr><td rowspan="1" colspan="1"><italic><tp:taxon-name><tp:taxon-name-part taxon-name-part-type="genus" reg="Cyrtodactylus">C.</tp:taxon-name-part><tp:taxon-name-part taxon-name-part-type="species" reg="rukhadeva">rukhadeva</tp:taxon-name-part></tp:taxon-name></italic> vs <italic><tp:taxon-name><tp:taxon-name-part taxon-name-part-type="genus" reg="Cyrtodactylus">C.</tp:taxon-name-part><tp:taxon-name-part taxon-name-part-type="species" reg="ngati">ngati</tp:taxon-name-part></tp:taxon-name></italic>3</td><td rowspan="1" colspan="1"/><td rowspan="1" colspan="1"/><td rowspan="1" colspan="1"/><td rowspan="1" colspan="1"/><td rowspan="1" colspan="1"/><td rowspan="1" colspan="1"/><td rowspan="1" colspan="1"/><td rowspan="1" colspan="1"/><td rowspan="1" colspan="1"/><td rowspan="1" colspan="1"/><td rowspan="1" colspan="1"/><td rowspan="1" colspan="1"/><td rowspan="1" colspan="1"/><td rowspan="1" colspan="1"/><td rowspan="1" colspan="1"/></tr><tr><td rowspan="1" colspan="1"><italic><tp:taxon-name><tp:taxon-name-part taxon-name-part-type="genus" reg="Cyrtodactylus">C.</tp:taxon-name-part></tp:taxon-name></italic> sp.9 vs <italic><tp:taxon-name><tp:taxon-name-part taxon-name-part-type="genus" reg="Cyrtodactylus">C.</tp:taxon-name-part><tp:taxon-name-part taxon-name-part-type="species" reg="ngati">ngati</tp:taxon-name-part></tp:taxon-name></italic>3</td><td rowspan="1" colspan="1"/><td rowspan="1" colspan="1"/><td rowspan="1" colspan="1">0.001</td><td rowspan="1" colspan="1">0.042</td><td rowspan="1" colspan="1"/><td rowspan="1" colspan="1"/><td rowspan="1" colspan="1"/><td rowspan="1" colspan="1"/><td rowspan="1" colspan="1"/><td rowspan="1" colspan="1">&lt; 0.001</td><td rowspan="1" colspan="1">0.001</td><td rowspan="1" colspan="1"/><td rowspan="1" colspan="1"/><td rowspan="1" colspan="1"/><td rowspan="1" colspan="1"/></tr><tr><td rowspan="1" colspan="1"><italic><tp:taxon-name><tp:taxon-name-part taxon-name-part-type="genus" reg="Cyrtodactylus">C.</tp:taxon-name-part></tp:taxon-name></italic> sp.9 vs <italic><tp:taxon-name><tp:taxon-name-part taxon-name-part-type="genus" reg="Cyrtodactylus">C.</tp:taxon-name-part><tp:taxon-name-part taxon-name-part-type="species" reg="rukhadeva">rukhadeva</tp:taxon-name-part></tp:taxon-name></italic></td><td rowspan="1" colspan="1">0.029</td><td rowspan="1" colspan="1"/><td rowspan="1" colspan="1">&lt; 0.001</td><td rowspan="1" colspan="1"/><td rowspan="1" colspan="1">0.002</td><td rowspan="1" colspan="1"/><td rowspan="1" colspan="1"/><td rowspan="1" colspan="1"/><td rowspan="1" colspan="1"/><td rowspan="1" colspan="1"/><td rowspan="1" colspan="1"/><td rowspan="1" colspan="1"/><td rowspan="1" colspan="1"/><td rowspan="1" colspan="1">0.001</td><td rowspan="1" colspan="1"/></tr></tbody></table></table-wrap><fig id="F12" position="float" orientation="portrait"><object-id xmlns:xlink="http://www.w3.org/1999/xlink" content-type="doi" xlink:type="simple">10.3897/zookeys.1129.90535.figure12</object-id><object-id xmlns:xlink="http://www.w3.org/1999/xlink" content-type="arpha" xlink:type="simple">ACF60A44-94B2-5F83-B4D0-2F637298548B</object-id><label>Figure 12.</label><caption><p>Holotype of <italic><tp:taxon-name><tp:taxon-name-part taxon-name-part-type="genus" reg="Cyrtodactylus">Cyrtodactylus</tp:taxon-name-part><tp:taxon-name-part taxon-name-part-type="species" reg="uthaiensis">uthaiensis</tp:taxon-name-part></tp:taxon-name></italic> sp. nov. ZMKU R 00949 (field no. AA 06298) from Thailand, Uthai Thani Province, Lan Sak District, Thung Na Ngam Subdistrict <bold>A</bold> dorsal view <bold>B</bold> ventral view <bold>C</bold> dorsal view of head <bold>D</bold> ventral view of femoral and precloacal regions <bold>E</bold> dorsal view of tail <bold>F</bold> ventral view of tail <bold>G</bold> holotype in life.</p></caption><graphic xmlns:xlink="http://www.w3.org/1999/xlink" xlink:href="zookeys-1129-109_article-90535__-g012.jpg" position="float" orientation="portrait" xlink:type="simple" id="oo_769833.jpg"><uri content-type="original_file" xlink:type="simple">https://binary.pensoft.net/fig/769833</uri></graphic></fig><p>Body relatively short (<abbrev xmlns:xlink="http://www.w3.org/1999/xlink" xlink:title="axilla to groin length" id="ABBRID0EZGHM" xlink:type="simple">AG</abbrev>/<abbrev xmlns:xlink="http://www.w3.org/1999/xlink" xlink:title="snout-vent length" id="ABBRID0E4GHM" xlink:type="simple">SVL</abbrev> 0.46) with well-defined ventrolateral folds; dorsal scales small, granular, interspersed with larger, conical, semi-regularly arranged, weakly keeled tubercles; tubercles extend from occipital region onto base of tail and slightly beyond as paravertebral rows; smaller tubercles extend anteriorly onto nape and occiput, diminishing in size anteriorly; approximately 17 longitudinal rows of tubercles at midbody; approximately 33 paravertebral tubercles; small tubercles on flanks; 36 longitudinal rows of flat, imbricate, ventral scales much larger than dorsal scales; 159 transverse rows of ventral scales; 16 total large femoral scales; 12 total femoral pores; 14 enlarged pore-bearing precloacals; no deep precloacal groove or depression; and two rows of post-precloacal scales on midline.</p><p>Forelimbs moderate in stature, relatively short (<abbrev xmlns:xlink="http://www.w3.org/1999/xlink" xlink:title="forearm length" id="ABBRID0EDHHM" xlink:type="simple">ForL</abbrev>/<abbrev xmlns:xlink="http://www.w3.org/1999/xlink" xlink:title="snout-vent length" id="ABBRID0EHHHM" xlink:type="simple">SVL</abbrev> 0.14); granular scales of forearm slightly larger than those on body, interspersed with large tubercles; palmar scales rounded, slightly raised; digits well-developed, relatively short, inflected at basal interphalangeal joints; digits narrower distal to inflections; subdigital lamellae wide, transversely expanded proximal to joint inflections, narrower transverse lamellae distal to joint inflections; claws well-developed, claw base sheathed by a dorsal and ventral scale; 7R/7L expanded and 11R/11L unexpanded lamellae beneath the fourth finger; hind limbs larger and thicker than forelimbs, moderate in length (<abbrev xmlns:xlink="http://www.w3.org/1999/xlink" xlink:title="tibia length" id="ABBRID0ELHHM" xlink:type="simple">TibL</abbrev>/<abbrev xmlns:xlink="http://www.w3.org/1999/xlink" xlink:title="snout-vent length" id="ABBRID0EPHHM" xlink:type="simple">SVL</abbrev> 0.14), covered dorsally by granular scales interspersed with moderately sized, conical tubercles dorsally and posteriorly and anteriorly by flat, slightly larger, subimbricate scales; ventral scales of thigh flat, subimbricate, larger than dorsals; subtibial scales flat, imbricate; one row of 6R/6L of enlarged pore-bearing femoral scales not continuous with enlarged pore bearing precloacal scales, terminating distally at knee; 8R/8L enlarged femoral scales; proximal femoral scales smaller than distal femorals, the former forming an abrupt union with much smaller, rounded, ventral scales of posteroventral margin of thigh; plantar scales flat; digits relatively long, well-developed, inflected at basal interphalangeal joints; 8R/(broken)L wide, transversely expanded subdigital lamellae on fourth toe proximal to joint inflection that extend onto sole, 12R/(broken)L unexpanded lamellae beneath first toe; and claws well-developed, sheathed by a dorsal and ventral scale at base.</p><p>Tail original, long 76.7 mm (<abbrev xmlns:xlink="http://www.w3.org/1999/xlink" xlink:title="tail length" id="ABBRID0EVHHM" xlink:type="simple">TL</abbrev>/<abbrev xmlns:xlink="http://www.w3.org/1999/xlink" xlink:title="snout-vent length" id="ABBRID0EZHHM" xlink:type="simple">SVL</abbrev> 1.32), 4.1 mm in width at base, tapering to a point; sub-circular or nearly round in cross-section; dorsal scales flat, square bearing tubercles forming paravertebral rows and large tubercles forming a dorsolateral longitudinal row; slightly larger, posteriorly directed, semi-spinose tubercles forming small but distinct ventrolateral caudal fringe; larger scales of ventrolateral fringe occur at regular intervals; slightly enlarged medial subcaudals intermittent, medially furrowed, posteriorly; single enlarged medial subcaudals absent; subcaudal scales, larger than dorsal caudal scales; base of tail bearing hemipenial swellings; 3R/3L conical postcloacal tubercles at base of hemipenial swellings; and postcloacal scales flat, imbricate.</p></tp:treatment-sec><tp:treatment-sec sec-type="Coloration in life" id="SECID0E4HHM"><title>Coloration in life</title><p><bold>(Fig. <xref ref-type="fig" rid="F12">12</xref>).</bold> Ground color of the head, body, limbs, and tail pale-brown; dark, diffuse mottling on interorbital region and snout; dark blotch on top of head; wide, pale-colored postorbital stripe irregularly edged in dark brown extends from posterior margin of one eye across nape to posterior margin of other eye; ventral portion of lores, suborbital region, and supralabials darkly mottled; wide, dark brown nuchal band, bearing two posterior projections; six irregularly shaped darkly edged body bands extending between forelimb and hind limb insertions followed by one dark sacral band; paired dark brown paravertebral blotches on nape; band interspaces bearing irregularly shaped, dark-colored markings; dark-colored speckling on limbs and digits; digits bearing pale-colored bands; seven wide dark-colored caudal bands separated by six pale-colored bands; caudal bands encircle tail resulting in heavily mottled subcaudal region; all other ventral surfaces beige, generally immaculate; and iris gold in color.</p></tp:treatment-sec><tp:treatment-sec sec-type="distribution" id="SECID0EKIHM"><title>Distribution.</title><p><italic><tp:taxon-name><tp:taxon-name-part taxon-name-part-type="genus" reg="Cyrtodactylus">Cyrtodactylus</tp:taxon-name-part><tp:taxon-name-part taxon-name-part-type="species" reg="uthaiensis">uthaiensis</tp:taxon-name-part></tp:taxon-name></italic> sp. nov. is currently known from the type locality at Thung Na Ngam Subdistrict, Lan Sak District, Uthai Thani Province, Thailand.</p></tp:treatment-sec><tp:treatment-sec sec-type="etymology" id="SECID0E2IHM"><title>Etymology.</title><p>The specific epithet <italic>uthaiensis</italic> refers to the type locality, Uthai Thani Province, Thailand.</p></tp:treatment-sec><tp:treatment-sec sec-type="comparisons" id="SECID0EDJHM"><title>Comparisons.</title><p><italic><tp:taxon-name><tp:taxon-name-part taxon-name-part-type="genus" reg="Cyrtodactylus">Cyrtodactylus</tp:taxon-name-part><tp:taxon-name-part taxon-name-part-type="species" reg="uthaiensis">uthaiensis</tp:taxon-name-part></tp:taxon-name></italic> sp. nov. is the sister species to a clade comprised the sister species <italic><tp:taxon-name><tp:taxon-name-part taxon-name-part-type="genus" reg="Cyrtodactylus">C.</tp:taxon-name-part><tp:taxon-name-part taxon-name-part-type="species" reg="interdigitalis">interdigitalis</tp:taxon-name-part></tp:taxon-name></italic> and <italic><tp:taxon-name><tp:taxon-name-part taxon-name-part-type="genus" reg="Cyrtodactylus">C.</tp:taxon-name-part></tp:taxon-name></italic> sp.11 (Fig. <xref ref-type="fig" rid="F2">2</xref>). Together, these taxa form the sister lineage to <tp:taxon-name><tp:taxon-name-part taxon-name-part-type="genus" reg="Cyrtodactylus">C.</tp:taxon-name-part><tp:taxon-name-part taxon-name-part-type="uncertainty-rank">cf.</tp:taxon-name-part><tp:taxon-name-part taxon-name-part-type="species" reg="ngati">ngati</tp:taxon-name-part></tp:taxon-name>1, <tp:taxon-name><tp:taxon-name-part taxon-name-part-type="genus" reg="Cyrtodactylus">C.</tp:taxon-name-part><tp:taxon-name-part taxon-name-part-type="uncertainty-rank">cf.</tp:taxon-name-part><tp:taxon-name-part taxon-name-part-type="species" reg="ngati">ngati</tp:taxon-name-part></tp:taxon-name>2, and all other <italic><tp:taxon-name><tp:taxon-name-part taxon-name-part-type="genus" reg="Cyrtodactylus">C.</tp:taxon-name-part><tp:taxon-name-part taxon-name-part-type="species" reg="ngati">ngati</tp:taxon-name-part></tp:taxon-name></italic>. <italic><tp:taxon-name><tp:taxon-name-part taxon-name-part-type="genus" reg="Cyrtodactylus">Cyrtodactylus</tp:taxon-name-part><tp:taxon-name-part taxon-name-part-type="species" reg="uthaiensis">uthaiensis</tp:taxon-name-part></tp:taxon-name></italic> sp. nov. differs from those lineages by an uncorrected pairwise sequence divergence of 5.81–8.13% (Table <xref ref-type="table" rid="T2">2</xref>). We are aware that any comparison based on morphometric and meristic characters are preliminary being that there is only one sample of <italic><tp:taxon-name><tp:taxon-name-part taxon-name-part-type="genus" reg="Cyrtodactylus">Cyrtodactylus</tp:taxon-name-part><tp:taxon-name-part taxon-name-part-type="species" reg="uthaiensis">uthaiensis</tp:taxon-name-part></tp:taxon-name></italic> sp. nov. and that additional sampling may preclude some characters and being diagnostic just as it may reveal that other characters are diagnostic (see Table <xref ref-type="table" rid="T5">5</xref>). Therefore, at this point we rely on the invariable categorical characters to separate <italic><tp:taxon-name><tp:taxon-name-part taxon-name-part-type="genus" reg="Cyrtodactylus">Cyrtodactylus</tp:taxon-name-part><tp:taxon-name-part taxon-name-part-type="species" reg="uthaiensis">uthaiensis</tp:taxon-name-part></tp:taxon-name></italic> sp. nov. from other species in the <italic><tp:taxon-name><tp:taxon-name-part taxon-name-part-type="genus" reg="Cyrtodactylus"/><tp:taxon-name-part taxon-name-part-type="species" reg="brevipalmatus">brevipalmatus</tp:taxon-name-part></tp:taxon-name></italic> group. <italic><tp:taxon-name><tp:taxon-name-part taxon-name-part-type="genus" reg="Cyrtodactylus">Cyrtodactylus</tp:taxon-name-part><tp:taxon-name-part taxon-name-part-type="species" reg="uthaiensis">uthaiensis</tp:taxon-name-part></tp:taxon-name></italic> sp. nov. differs from <italic><tp:taxon-name><tp:taxon-name-part taxon-name-part-type="genus" reg="Cyrtodactylus">C.</tp:taxon-name-part><tp:taxon-name-part taxon-name-part-type="species" reg="brevipalmatus">brevipalmatus</tp:taxon-name-part></tp:taxon-name></italic>, <italic><tp:taxon-name><tp:taxon-name-part taxon-name-part-type="genus" reg="Cyrtodactylus">Cyrtodactylus</tp:taxon-name-part><tp:taxon-name-part taxon-name-part-type="species" reg="fluvicavus">fluvicavus</tp:taxon-name-part></tp:taxon-name></italic> sp. nov., <italic><tp:taxon-name><tp:taxon-name-part taxon-name-part-type="genus" reg="Cyrtodactylus">C.</tp:taxon-name-part><tp:taxon-name-part taxon-name-part-type="species" reg="interdigitalis">interdigitalis</tp:taxon-name-part></tp:taxon-name></italic>, <italic><tp:taxon-name><tp:taxon-name-part taxon-name-part-type="genus" reg="Cyrtodactylus">C.</tp:taxon-name-part><tp:taxon-name-part taxon-name-part-type="species" reg="ngati">ngati</tp:taxon-name-part></tp:taxon-name></italic>, <italic><tp:taxon-name><tp:taxon-name-part taxon-name-part-type="genus" reg="Cyrtodactylus">C.</tp:taxon-name-part><tp:taxon-name-part taxon-name-part-type="species" reg="ngati">ngati</tp:taxon-name-part></tp:taxon-name></italic>3, <tp:taxon-name><tp:taxon-name-part taxon-name-part-type="genus" reg="Cyrtodactylus">C.</tp:taxon-name-part><tp:taxon-name-part taxon-name-part-type="uncertainty-rank">cf.</tp:taxon-name-part><tp:taxon-name-part taxon-name-part-type="species" reg="ngati">ngati</tp:taxon-name-part></tp:taxon-name>1, <tp:taxon-name><tp:taxon-name-part taxon-name-part-type="genus" reg="Cyrtodactylus">C.</tp:taxon-name-part><tp:taxon-name-part taxon-name-part-type="uncertainty-rank">cf.</tp:taxon-name-part><tp:taxon-name-part taxon-name-part-type="species" reg="ngati">ngati</tp:taxon-name-part></tp:taxon-name>2, <italic><tp:taxon-name><tp:taxon-name-part taxon-name-part-type="genus" reg="Cyrtodactylus">C.</tp:taxon-name-part><tp:taxon-name-part taxon-name-part-type="species" reg="rukhadeva">rukhadeva</tp:taxon-name-part></tp:taxon-name></italic>, <tp:taxon-name><tp:taxon-name-part taxon-name-part-type="genus" reg="Cyrtodactylus">C.</tp:taxon-name-part><tp:taxon-name-part taxon-name-part-type="uncertainty-rank">cf.</tp:taxon-name-part><tp:taxon-name-part taxon-name-part-type="species" reg="rukhadeva">rukhadeva</tp:taxon-name-part></tp:taxon-name> and <italic><tp:taxon-name><tp:taxon-name-part taxon-name-part-type="genus" reg="Cyrtodactylus">C.</tp:taxon-name-part></tp:taxon-name></italic> sp.13 by having large dorsolateral caudal tubercles (<abbrev xmlns:xlink="http://www.w3.org/1999/xlink" xlink:title="large or small dorsolateral caudal tubercles" id="ABBRID0E4QHM" xlink:type="simple">DCT</abbrev>) forming a wide ventrolateral caudal fringe (<abbrev xmlns:xlink="http://www.w3.org/1999/xlink" xlink:title="forming a narrow or wide ventrolateral caudal fringe" id="ABBRID0EBRHM" xlink:type="simple">VLF1</abbrev>). <italic><tp:taxon-name><tp:taxon-name-part taxon-name-part-type="genus" reg="Cyrtodactylus">Cyrtodactylus</tp:taxon-name-part><tp:taxon-name-part taxon-name-part-type="species" reg="uthaiensis">uthaiensis</tp:taxon-name-part></tp:taxon-name></italic> sp. nov. is further differentiated from <italic><tp:taxon-name><tp:taxon-name-part taxon-name-part-type="genus" reg="Cyrtodactylus">C.</tp:taxon-name-part><tp:taxon-name-part taxon-name-part-type="species" reg="ngati">ngati</tp:taxon-name-part></tp:taxon-name></italic>3, <tp:taxon-name><tp:taxon-name-part taxon-name-part-type="genus" reg="Cyrtodactylus">C.</tp:taxon-name-part><tp:taxon-name-part taxon-name-part-type="uncertainty-rank">cf.</tp:taxon-name-part><tp:taxon-name-part taxon-name-part-type="species" reg="ngati">ngati</tp:taxon-name-part></tp:taxon-name>1, <tp:taxon-name><tp:taxon-name-part taxon-name-part-type="genus" reg="Cyrtodactylus">C.</tp:taxon-name-part><tp:taxon-name-part taxon-name-part-type="uncertainty-rank">cf.</tp:taxon-name-part><tp:taxon-name-part taxon-name-part-type="species" reg="ngati">ngati</tp:taxon-name-part></tp:taxon-name>2, <italic><tp:taxon-name><tp:taxon-name-part taxon-name-part-type="genus" reg="Cyrtodactylus">C.</tp:taxon-name-part><tp:taxon-name-part taxon-name-part-type="species" reg="interdigitalis">interdigitalis</tp:taxon-name-part></tp:taxon-name></italic>, <italic><tp:taxon-name><tp:taxon-name-part taxon-name-part-type="genus" reg="Cyrtodactylus">C.</tp:taxon-name-part><tp:taxon-name-part taxon-name-part-type="species" reg="rukhadeva">rukhadeva</tp:taxon-name-part></tp:taxon-name></italic>, <tp:taxon-name><tp:taxon-name-part taxon-name-part-type="genus" reg="Cyrtodactylus">C.</tp:taxon-name-part><tp:taxon-name-part taxon-name-part-type="uncertainty-rank">cf.</tp:taxon-name-part><tp:taxon-name-part taxon-name-part-type="species" reg="rukhadeva">rukhadeva</tp:taxon-name-part></tp:taxon-name>, and sp.13 by having a ventrolateral fringe not homogenous (<abbrev xmlns:xlink="http://www.w3.org/1999/xlink" xlink:title="ventrolateral caudal fringe scales generally homogenous or not" id="ABBRID0EYTHM" xlink:type="simple">VLF2</abbrev>). It differs from <italic><tp:taxon-name><tp:taxon-name-part taxon-name-part-type="genus" reg="Cyrtodactylus">Cyrtodactylus</tp:taxon-name-part><tp:taxon-name-part taxon-name-part-type="species" reg="kochangensis">kochangensis</tp:taxon-name-part></tp:taxon-name></italic> sp. nov., <italic><tp:taxon-name><tp:taxon-name-part taxon-name-part-type="genus" reg="Cyrtodactylus">Cyrtodactylus</tp:taxon-name-part><tp:taxon-name-part taxon-name-part-type="species" reg="rivularis">rivularis</tp:taxon-name-part></tp:taxon-name></italic> sp. nov., <italic><tp:taxon-name><tp:taxon-name-part taxon-name-part-type="genus" reg="Cyrtodactylus">C.</tp:taxon-name-part><tp:taxon-name-part taxon-name-part-type="species" reg="rukhadeva">rukhadeva</tp:taxon-name-part></tp:taxon-name></italic>, <tp:taxon-name><tp:taxon-name-part taxon-name-part-type="genus" reg="Cyrtodactylus">C.</tp:taxon-name-part><tp:taxon-name-part taxon-name-part-type="uncertainty-rank">cf.</tp:taxon-name-part><tp:taxon-name-part taxon-name-part-type="species" reg="rukhadeva">rukhadeva</tp:taxon-name-part></tp:taxon-name>, and <italic><tp:taxon-name><tp:taxon-name-part taxon-name-part-type="genus" reg="Cyrtodactylus">C.</tp:taxon-name-part></tp:taxon-name></italic> sp.11 by having tail that is more circular in cross-section than square (<abbrev xmlns:xlink="http://www.w3.org/1999/xlink" xlink:title="cross-section of the tail round or square" id="ABBRID0ERVHM" xlink:type="simple">TLcross</abbrev>). From <italic><tp:taxon-name><tp:taxon-name-part taxon-name-part-type="genus" reg="Cyrtodactylus">Cyrtodactylus</tp:taxon-name-part><tp:taxon-name-part taxon-name-part-type="species" reg="rivularis">rivularis</tp:taxon-name-part></tp:taxon-name></italic> sp. nov., <italic><tp:taxon-name><tp:taxon-name-part taxon-name-part-type="genus" reg="Cyrtodactylus">C.</tp:taxon-name-part><tp:taxon-name-part taxon-name-part-type="species" reg="rukhadeva">rukhadeva</tp:taxon-name-part></tp:taxon-name></italic> and <tp:taxon-name><tp:taxon-name-part taxon-name-part-type="genus" reg="Cyrtodactylus">C.</tp:taxon-name-part><tp:taxon-name-part taxon-name-part-type="uncertainty-rank">cf.</tp:taxon-name-part><tp:taxon-name-part taxon-name-part-type="species" reg="rukhadeva">rukhadeva</tp:taxon-name-part></tp:taxon-name>, it differs by having enlarged, unmodified, medial subcaudal scales (<abbrev xmlns:xlink="http://www.w3.org/1999/xlink" xlink:title="slightly enlarged medial subcaudals" id="ABBRID0EYWHM" xlink:type="simple">SC1</abbrev>). From <italic><tp:taxon-name><tp:taxon-name-part taxon-name-part-type="genus" reg="Cyrtodactylus">Cyrtodactylus</tp:taxon-name-part><tp:taxon-name-part taxon-name-part-type="species" reg="rivularis">rivularis</tp:taxon-name-part></tp:taxon-name></italic> sp. nov., <italic><tp:taxon-name><tp:taxon-name-part taxon-name-part-type="genus" reg="Cyrtodactylus">C.</tp:taxon-name-part><tp:taxon-name-part taxon-name-part-type="species" reg="rukhadeva">rukhadeva</tp:taxon-name-part></tp:taxon-name></italic> and <tp:taxon-name><tp:taxon-name-part taxon-name-part-type="genus" reg="Cyrtodactylus">C.</tp:taxon-name-part><tp:taxon-name-part taxon-name-part-type="uncertainty-rank">cf.</tp:taxon-name-part><tp:taxon-name-part taxon-name-part-type="species" reg="rukhadeva">rukhadeva</tp:taxon-name-part></tp:taxon-name>, it differs by lacking single, enlarged, medial subcaudal scales (<abbrev xmlns:xlink="http://www.w3.org/1999/xlink" xlink:title="single enlarged, unmodified, medial subcaudal scales" id="ABBRID0E6XHM" xlink:type="simple">SC2</abbrev>). From all species in the <italic><tp:taxon-name><tp:taxon-name-part taxon-name-part-type="genus" reg="Cyrtodactylus"/><tp:taxon-name-part taxon-name-part-type="species" reg="brevipalmatus">brevipalmatus</tp:taxon-name-part></tp:taxon-name></italic> group except <italic><tp:taxon-name><tp:taxon-name-part taxon-name-part-type="genus" reg="Cyrtodactylus">C.</tp:taxon-name-part><tp:taxon-name-part taxon-name-part-type="species" reg="interdigitalis">interdigitalis</tp:taxon-name-part></tp:taxon-name></italic> it differs by having posteriorly emarginated, medial subcaudals bearing a median furrow (<abbrev xmlns:xlink="http://www.w3.org/1999/xlink" xlink:title="enlarged medial subcaudals intermittent, medially furrowed, posteriorly emarginated" id="ABBRID0EYYHM" xlink:type="simple">SC3</abbrev>).</p></tp:treatment-sec><tp:treatment-sec sec-type="natural history" id="SECID0E3YHM"><title>Natural history.</title><p><italic><tp:taxon-name><tp:taxon-name-part taxon-name-part-type="genus" reg="Cyrtodactylus">Cyrtodactylus</tp:taxon-name-part><tp:taxon-name-part taxon-name-part-type="species" reg="uthaiensis">uthaiensis</tp:taxon-name-part></tp:taxon-name></italic> sp. nov. is the only species of the <italic><tp:taxon-name><tp:taxon-name-part taxon-name-part-type="genus" reg="Cyrtodactylus"/><tp:taxon-name-part taxon-name-part-type="species" reg="brevipalmatus">brevipalmatus</tp:taxon-name-part></tp:taxon-name></italic> group that occurs in an isolated hilly area within the Chao Phraya River Basin (Fig. <xref ref-type="fig" rid="F1">1</xref>). The holotype (ZMKU R 00949) was collected at night (2055 h) on a bamboo twig approximately 170 cm above ground level at 106 m elevation. The habitat was isolated karst formations within a mixed deciduous forest. This area was surrounded by agricultural fields (plantations and rice fields) and human residential areas (Fig. <xref ref-type="fig" rid="F13">13</xref>). The new species was found to co-occur with a gekkonid lizard, <italic><tp:taxon-name><tp:taxon-name-part taxon-name-part-type="genus" reg="Dixonius">Dixonius</tp:taxon-name-part><tp:taxon-name-part taxon-name-part-type="species" reg="siamensis">siamensis</tp:taxon-name-part></tp:taxon-name></italic> (Boulenger, 1899).</p><table-wrap id="T7" position="float" orientation="portrait"><label>Table 7.</label><caption><p>Summary statistics from the <abbrev xmlns:xlink="http://www.w3.org/1999/xlink" xlink:title="permutation multivariate analysis of variance" id="ABBRID0ET1HM" xlink:type="simple">PERMANOVA</abbrev> analysis of the OTUs and proposed morphogroups of the <italic><tp:taxon-name><tp:taxon-name-part taxon-name-part-type="genus" reg="Cyrtodactylus">Cyrtodactylus</tp:taxon-name-part><tp:taxon-name-part taxon-name-part-type="species" reg="brevipalmatus">brevipalmatus</tp:taxon-name-part></tp:taxon-name></italic> group.</p></caption><table id="TID0ETJKM" rules="all"><tbody><tr><th rowspan="1" colspan="1">OTU pairs</th><th rowspan="1" colspan="1">F model</th><th rowspan="1" colspan="1">R<sup>2</sup></th><th rowspan="1" colspan="1"><italic>p</italic>-value</th><th rowspan="1" colspan="1"><italic>p</italic>-adjusted</th></tr><tr><td rowspan="1" colspan="1"><italic><tp:taxon-name><tp:taxon-name-part taxon-name-part-type="genus" reg="Cyrtodactylus">C.</tp:taxon-name-part><tp:taxon-name-part taxon-name-part-type="species" reg="rukhadeva">rukhadeva</tp:taxon-name-part></tp:taxon-name></italic> vs. <tp:taxon-name><tp:taxon-name-part taxon-name-part-type="genus" reg="Cyrtodactylus">C.</tp:taxon-name-part><tp:taxon-name-part taxon-name-part-type="uncertainty-rank">cf.</tp:taxon-name-part><tp:taxon-name-part taxon-name-part-type="species" reg="ngati">ngati</tp:taxon-name-part></tp:taxon-name>2</td><td rowspan="1" colspan="1">6.8474</td><td rowspan="1" colspan="1">0.4064</td><td rowspan="1" colspan="1">0.015</td><td rowspan="1" colspan="1">0.544</td></tr><tr><td rowspan="1" colspan="1"><italic><tp:taxon-name><tp:taxon-name-part taxon-name-part-type="genus" reg="Cyrtodactylus">C.</tp:taxon-name-part><tp:taxon-name-part taxon-name-part-type="species" reg="rukhadeva">rukhadeva</tp:taxon-name-part></tp:taxon-name></italic> vs. <italic><tp:taxon-name><tp:taxon-name-part taxon-name-part-type="genus" reg="Cyrtodactylus">C.</tp:taxon-name-part><tp:taxon-name-part taxon-name-part-type="species" reg="ngati">ngati</tp:taxon-name-part></tp:taxon-name></italic>3</td><td rowspan="1" colspan="1">8.8824</td><td rowspan="1" colspan="1">0.4467</td><td rowspan="1" colspan="1">0.003</td><td rowspan="1" colspan="1">0.122</td></tr><tr><td rowspan="1" colspan="1"><italic><tp:taxon-name><tp:taxon-name-part taxon-name-part-type="genus" reg="Cyrtodactylus">C.</tp:taxon-name-part><tp:taxon-name-part taxon-name-part-type="species" reg="rukhadeva">rukhadeva</tp:taxon-name-part></tp:taxon-name></italic> vs. <italic><tp:taxon-name><tp:taxon-name-part taxon-name-part-type="genus" reg="Cyrtodactylus">C.</tp:taxon-name-part><tp:taxon-name-part taxon-name-part-type="species" reg="interdigitalis">interdigitalis</tp:taxon-name-part></tp:taxon-name></italic></td><td rowspan="1" colspan="1">3.3630</td><td rowspan="1" colspan="1">0.2189</td><td rowspan="1" colspan="1">0.006</td><td rowspan="1" colspan="1">0.201</td></tr><tr><td rowspan="1" colspan="1"><italic><tp:taxon-name><tp:taxon-name-part taxon-name-part-type="genus" reg="Cyrtodactylus">C.</tp:taxon-name-part><tp:taxon-name-part taxon-name-part-type="species" reg="rukhadeva">rukhadeva</tp:taxon-name-part></tp:taxon-name></italic> vs. <italic><tp:taxon-name><tp:taxon-name-part taxon-name-part-type="genus" reg="Cyrtodactylus">C.</tp:taxon-name-part><tp:taxon-name-part taxon-name-part-type="species" reg="ngati">ngati</tp:taxon-name-part></tp:taxon-name></italic></td><td rowspan="1" colspan="1">10.4580</td><td rowspan="1" colspan="1">0.4874</td><td rowspan="1" colspan="1">0.003</td><td rowspan="1" colspan="1">0.114</td></tr><tr><td rowspan="1" colspan="1"><italic><tp:taxon-name><tp:taxon-name-part taxon-name-part-type="genus" reg="Cyrtodactylus">C.</tp:taxon-name-part><tp:taxon-name-part taxon-name-part-type="species" reg="rukhadeva">rukhadeva</tp:taxon-name-part></tp:taxon-name></italic> vs. <italic><tp:taxon-name><tp:taxon-name-part taxon-name-part-type="genus" reg="Cyrtodactylus">C.</tp:taxon-name-part><tp:taxon-name-part taxon-name-part-type="species" reg="brevipalmatus">brevipalmatus</tp:taxon-name-part></tp:taxon-name></italic></td><td rowspan="1" colspan="1">6.5983</td><td rowspan="1" colspan="1">0.3367</td><td rowspan="1" colspan="1">0.000</td><td rowspan="1" colspan="1">0.012</td></tr><tr><td rowspan="1" colspan="1"><italic><tp:taxon-name><tp:taxon-name-part taxon-name-part-type="genus" reg="Cyrtodactylus">C.</tp:taxon-name-part><tp:taxon-name-part taxon-name-part-type="species" reg="rukhadeva">rukhadeva</tp:taxon-name-part></tp:taxon-name></italic> vs. <italic><tp:taxon-name><tp:taxon-name-part taxon-name-part-type="genus" reg="Cyrtodactylus">Cyrtodactylus</tp:taxon-name-part><tp:taxon-name-part taxon-name-part-type="species" reg="fluvicavus">fluvicavus</tp:taxon-name-part></tp:taxon-name></italic> sp. nov.</td><td rowspan="1" colspan="1">6.6357</td><td rowspan="1" colspan="1">0.3067</td><td rowspan="1" colspan="1">0.000</td><td rowspan="1" colspan="1">0.004</td></tr><tr><td rowspan="1" colspan="1"><italic><tp:taxon-name><tp:taxon-name-part taxon-name-part-type="genus" reg="Cyrtodactylus">C.</tp:taxon-name-part><tp:taxon-name-part taxon-name-part-type="species" reg="rukhadeva">rukhadeva</tp:taxon-name-part></tp:taxon-name></italic> vs. <italic><tp:taxon-name><tp:taxon-name-part taxon-name-part-type="genus" reg="Cyrtodactylus">C.</tp:taxon-name-part></tp:taxon-name></italic> sp.9</td><td rowspan="1" colspan="1">3.8646</td><td rowspan="1" colspan="1">0.1945</td><td rowspan="1" colspan="1">0.001</td><td rowspan="1" colspan="1">0.033</td></tr><tr><td rowspan="1" colspan="1"><tp:taxon-name><tp:taxon-name-part taxon-name-part-type="genus" reg="Cyrtodactylus">C.</tp:taxon-name-part><tp:taxon-name-part taxon-name-part-type="uncertainty-rank">cf.</tp:taxon-name-part><tp:taxon-name-part taxon-name-part-type="species" reg="ngati">ngati</tp:taxon-name-part></tp:taxon-name>2 vs. <italic><tp:taxon-name><tp:taxon-name-part taxon-name-part-type="genus" reg="Cyrtodactylus">C.</tp:taxon-name-part><tp:taxon-name-part taxon-name-part-type="species" reg="brevipalmatus">brevipalmatus</tp:taxon-name-part></tp:taxon-name></italic></td><td rowspan="1" colspan="1">15.4818</td><td rowspan="1" colspan="1">0.7559</td><td rowspan="1" colspan="1">0.048</td><td rowspan="1" colspan="1">1.000</td></tr><tr><td rowspan="1" colspan="1"><tp:taxon-name><tp:taxon-name-part taxon-name-part-type="genus" reg="Cyrtodactylus">C.</tp:taxon-name-part><tp:taxon-name-part taxon-name-part-type="uncertainty-rank">cf.</tp:taxon-name-part><tp:taxon-name-part taxon-name-part-type="species" reg="ngati">ngati</tp:taxon-name-part></tp:taxon-name>2 vs. <italic><tp:taxon-name><tp:taxon-name-part taxon-name-part-type="genus" reg="Cyrtodactylus">Cyrtodactylus</tp:taxon-name-part><tp:taxon-name-part taxon-name-part-type="species" reg="fluvicavus">fluvicavus</tp:taxon-name-part></tp:taxon-name></italic> sp. nov.</td><td rowspan="1" colspan="1">15.9186</td><td rowspan="1" colspan="1">0.6946</td><td rowspan="1" colspan="1">0.027</td><td rowspan="1" colspan="1">0.967</td></tr><tr><td rowspan="1" colspan="1"><tp:taxon-name><tp:taxon-name-part taxon-name-part-type="genus" reg="Cyrtodactylus">C.</tp:taxon-name-part><tp:taxon-name-part taxon-name-part-type="uncertainty-rank">cf.</tp:taxon-name-part><tp:taxon-name-part taxon-name-part-type="species" reg="ngati">ngati</tp:taxon-name-part></tp:taxon-name>2 vs. <italic><tp:taxon-name><tp:taxon-name-part taxon-name-part-type="genus" reg="Cyrtodactylus">C.</tp:taxon-name-part></tp:taxon-name></italic> sp.9</td><td rowspan="1" colspan="1">19.0130</td><td rowspan="1" colspan="1">0.7038</td><td rowspan="1" colspan="1">0.022</td><td rowspan="1" colspan="1">0.804</td></tr><tr><td rowspan="1" colspan="1"><italic><tp:taxon-name><tp:taxon-name-part taxon-name-part-type="genus" reg="Cyrtodactylus">C.</tp:taxon-name-part><tp:taxon-name-part taxon-name-part-type="species" reg="ngati">ngati</tp:taxon-name-part></tp:taxon-name></italic>3 vs. <italic><tp:taxon-name><tp:taxon-name-part taxon-name-part-type="genus" reg="Cyrtodactylus">C.</tp:taxon-name-part><tp:taxon-name-part taxon-name-part-type="species" reg="interdigitalis">interdigitalis</tp:taxon-name-part></tp:taxon-name></italic></td><td rowspan="1" colspan="1">4.4753</td><td rowspan="1" colspan="1">0.4723</td><td rowspan="1" colspan="1">0.029</td><td rowspan="1" colspan="1">1.000</td></tr><tr><td rowspan="1" colspan="1"><italic><tp:taxon-name><tp:taxon-name-part taxon-name-part-type="genus" reg="Cyrtodactylus">C.</tp:taxon-name-part><tp:taxon-name-part taxon-name-part-type="species" reg="ngati">ngati</tp:taxon-name-part></tp:taxon-name></italic>3 vs. <italic><tp:taxon-name><tp:taxon-name-part taxon-name-part-type="genus" reg="Cyrtodactylus">C.</tp:taxon-name-part><tp:taxon-name-part taxon-name-part-type="species" reg="brevipalmatus">brevipalmatus</tp:taxon-name-part></tp:taxon-name></italic></td><td rowspan="1" colspan="1">14.9425</td><td rowspan="1" colspan="1">0.7135</td><td rowspan="1" colspan="1">0.018</td><td rowspan="1" colspan="1">0.643</td></tr><tr><td rowspan="1" colspan="1"><italic><tp:taxon-name><tp:taxon-name-part taxon-name-part-type="genus" reg="Cyrtodactylus">C.</tp:taxon-name-part><tp:taxon-name-part taxon-name-part-type="species" reg="ngati">ngati</tp:taxon-name-part></tp:taxon-name></italic>3 vs. <italic><tp:taxon-name><tp:taxon-name-part taxon-name-part-type="genus" reg="Cyrtodactylus">Cyrtodactylus</tp:taxon-name-part><tp:taxon-name-part taxon-name-part-type="species" reg="fluvicavus">fluvicavus</tp:taxon-name-part></tp:taxon-name></italic> sp. nov.</td><td rowspan="1" colspan="1">8.7953</td><td rowspan="1" colspan="1">0.5237</td><td rowspan="1" colspan="1">0.009</td><td rowspan="1" colspan="1">0.317</td></tr><tr><td rowspan="1" colspan="1"><italic><tp:taxon-name><tp:taxon-name-part taxon-name-part-type="genus" reg="Cyrtodactylus">C.</tp:taxon-name-part><tp:taxon-name-part taxon-name-part-type="species" reg="ngati">ngati</tp:taxon-name-part></tp:taxon-name></italic>3 vs. <italic><tp:taxon-name><tp:taxon-name-part taxon-name-part-type="genus" reg="Cyrtodactylus">C.</tp:taxon-name-part></tp:taxon-name></italic> sp.9</td><td rowspan="1" colspan="1">14.7978</td><td rowspan="1" colspan="1">0.6218</td><td rowspan="1" colspan="1">0.006</td><td rowspan="1" colspan="1">0.226</td></tr><tr><td rowspan="1" colspan="1"><italic><tp:taxon-name><tp:taxon-name-part taxon-name-part-type="genus" reg="Cyrtodactylus">C.</tp:taxon-name-part><tp:taxon-name-part taxon-name-part-type="species" reg="interdigitalis">interdigitalis</tp:taxon-name-part></tp:taxon-name></italic> vs. <italic><tp:taxon-name><tp:taxon-name-part taxon-name-part-type="genus" reg="Cyrtodactylus">C.</tp:taxon-name-part><tp:taxon-name-part taxon-name-part-type="species" reg="ngati">ngati</tp:taxon-name-part></tp:taxon-name></italic></td><td rowspan="1" colspan="1">9.8976</td><td rowspan="1" colspan="1">0.6644</td><td rowspan="1" colspan="1">0.029</td><td rowspan="1" colspan="1">1.000</td></tr><tr><td rowspan="1" colspan="1"><italic><tp:taxon-name><tp:taxon-name-part taxon-name-part-type="genus" reg="Cyrtodactylus">C.</tp:taxon-name-part><tp:taxon-name-part taxon-name-part-type="species" reg="interdigitalis">interdigitalis</tp:taxon-name-part></tp:taxon-name></italic> vs. <italic><tp:taxon-name><tp:taxon-name-part taxon-name-part-type="genus" reg="Cyrtodactylus">C.</tp:taxon-name-part><tp:taxon-name-part taxon-name-part-type="species" reg="brevipalmatus">brevipalmatus</tp:taxon-name-part></tp:taxon-name></italic></td><td rowspan="1" colspan="1">4.5646</td><td rowspan="1" colspan="1">0.3947</td><td rowspan="1" colspan="1">0.008</td><td rowspan="1" colspan="1">0.278</td></tr><tr><td rowspan="1" colspan="1"><italic><tp:taxon-name><tp:taxon-name-part taxon-name-part-type="genus" reg="Cyrtodactylus">C.</tp:taxon-name-part><tp:taxon-name-part taxon-name-part-type="species" reg="interdigitalis">interdigitalis</tp:taxon-name-part></tp:taxon-name></italic> vs. <italic><tp:taxon-name><tp:taxon-name-part taxon-name-part-type="genus" reg="Cyrtodactylus">Cyrtodactylus</tp:taxon-name-part><tp:taxon-name-part taxon-name-part-type="species" reg="fluvicavus">fluvicavus</tp:taxon-name-part></tp:taxon-name></italic> sp. nov.</td><td rowspan="1" colspan="1">6.7120</td><td rowspan="1" colspan="1">0.4272</td><td rowspan="1" colspan="1">0.003</td><td rowspan="1" colspan="1">0.124</td></tr><tr><td rowspan="1" colspan="1"><italic><tp:taxon-name><tp:taxon-name-part taxon-name-part-type="genus" reg="Cyrtodactylus">C.</tp:taxon-name-part><tp:taxon-name-part taxon-name-part-type="species" reg="interdigitalis">interdigitalis</tp:taxon-name-part></tp:taxon-name></italic> vs. <italic><tp:taxon-name><tp:taxon-name-part taxon-name-part-type="genus" reg="Cyrtodactylus">C.</tp:taxon-name-part></tp:taxon-name></italic> sp.9</td><td rowspan="1" colspan="1">5.6585</td><td rowspan="1" colspan="1">0.3614</td><td rowspan="1" colspan="1">0.002</td><td rowspan="1" colspan="1">0.067</td></tr><tr><td rowspan="1" colspan="1"><italic><tp:taxon-name><tp:taxon-name-part taxon-name-part-type="genus" reg="Cyrtodactylus">C.</tp:taxon-name-part><tp:taxon-name-part taxon-name-part-type="species" reg="ngati">ngati</tp:taxon-name-part></tp:taxon-name></italic> vs. <italic><tp:taxon-name><tp:taxon-name-part taxon-name-part-type="genus" reg="Cyrtodactylus">C.</tp:taxon-name-part><tp:taxon-name-part taxon-name-part-type="species" reg="brevipalmatus">brevipalmatus</tp:taxon-name-part></tp:taxon-name></italic></td><td rowspan="1" colspan="1">7.4818</td><td rowspan="1" colspan="1">0.5550</td><td rowspan="1" colspan="1">0.018</td><td rowspan="1" colspan="1">0.643</td></tr><tr><td rowspan="1" colspan="1"><italic><tp:taxon-name><tp:taxon-name-part taxon-name-part-type="genus" reg="Cyrtodactylus">C.</tp:taxon-name-part><tp:taxon-name-part taxon-name-part-type="species" reg="ngati">ngati</tp:taxon-name-part></tp:taxon-name></italic> vs. <italic><tp:taxon-name><tp:taxon-name-part taxon-name-part-type="genus" reg="Cyrtodactylus">Cyrtodactylus</tp:taxon-name-part><tp:taxon-name-part taxon-name-part-type="species" reg="fluvicavus">fluvicavus</tp:taxon-name-part></tp:taxon-name></italic> sp. nov.</td><td rowspan="1" colspan="1">22.8234</td><td rowspan="1" colspan="1">0.7405</td><td rowspan="1" colspan="1">0.008</td><td rowspan="1" colspan="1">0.283</td></tr><tr><td rowspan="1" colspan="1"><italic><tp:taxon-name><tp:taxon-name-part taxon-name-part-type="genus" reg="Cyrtodactylus">C.</tp:taxon-name-part><tp:taxon-name-part taxon-name-part-type="species" reg="ngati">ngati</tp:taxon-name-part></tp:taxon-name></italic> vs. <italic><tp:taxon-name><tp:taxon-name-part taxon-name-part-type="genus" reg="Cyrtodactylus">C.</tp:taxon-name-part></tp:taxon-name></italic> sp.9</td><td rowspan="1" colspan="1">17.0146</td><td rowspan="1" colspan="1">0.6540</td><td rowspan="1" colspan="1">0.006</td><td rowspan="1" colspan="1">0.227</td></tr><tr><td rowspan="1" colspan="1"><italic><tp:taxon-name><tp:taxon-name-part taxon-name-part-type="genus" reg="Cyrtodactylus">C.</tp:taxon-name-part><tp:taxon-name-part taxon-name-part-type="species" reg="brevipalmatus">brevipalmatus</tp:taxon-name-part></tp:taxon-name></italic> vs. <italic><tp:taxon-name><tp:taxon-name-part taxon-name-part-type="genus" reg="Cyrtodactylus">Cyrtodactylus</tp:taxon-name-part><tp:taxon-name-part taxon-name-part-type="species" reg="fluvicavus">fluvicavus</tp:taxon-name-part></tp:taxon-name></italic> sp. nov.</td><td rowspan="1" colspan="1">17.8585</td><td rowspan="1" colspan="1">0.6410</td><td rowspan="1" colspan="1">0.001</td><td rowspan="1" colspan="1">0.048</td></tr><tr><td rowspan="1" colspan="1"><italic><tp:taxon-name><tp:taxon-name-part taxon-name-part-type="genus" reg="Cyrtodactylus">C.</tp:taxon-name-part><tp:taxon-name-part taxon-name-part-type="species" reg="brevipalmatus">brevipalmatus</tp:taxon-name-part></tp:taxon-name></italic> vs. <italic><tp:taxon-name><tp:taxon-name-part taxon-name-part-type="genus" reg="Cyrtodactylus">C.</tp:taxon-name-part></tp:taxon-name></italic> sp.9</td><td rowspan="1" colspan="1">9.3960</td><td rowspan="1" colspan="1">0.4607</td><td rowspan="1" colspan="1">0.001</td><td rowspan="1" colspan="1">0.025</td></tr><tr><td rowspan="1" colspan="1"><italic><tp:taxon-name><tp:taxon-name-part taxon-name-part-type="genus" reg="Cyrtodactylus">Cyrtodactylus</tp:taxon-name-part><tp:taxon-name-part taxon-name-part-type="species" reg="fluvicavus">fluvicavus</tp:taxon-name-part></tp:taxon-name></italic> sp. nov. vs. <italic><tp:taxon-name><tp:taxon-name-part taxon-name-part-type="genus" reg="Cyrtodactylus">C.</tp:taxon-name-part></tp:taxon-name></italic> sp.9</td><td rowspan="1" colspan="1">8.2047</td><td rowspan="1" colspan="1">0.3869</td><td rowspan="1" colspan="1">0.000</td><td rowspan="1" colspan="1">0.005</td></tr></tbody></table></table-wrap><fig id="F13" position="float" orientation="portrait"><object-id xmlns:xlink="http://www.w3.org/1999/xlink" content-type="doi" xlink:type="simple">10.3897/zookeys.1129.90535.figure13</object-id><object-id xmlns:xlink="http://www.w3.org/1999/xlink" content-type="arpha" xlink:type="simple">545D896D-D647-5BD0-8BB7-A80F1C1B5F6C</object-id><label>Figure 13.</label><caption><p>Habitat of <italic><tp:taxon-name><tp:taxon-name-part taxon-name-part-type="genus" reg="Cyrtodactylus">Cyrtodactylus</tp:taxon-name-part><tp:taxon-name-part taxon-name-part-type="species" reg="uthaiensis">uthaiensis</tp:taxon-name-part></tp:taxon-name></italic> sp. nov. at Thailand, Uthai Thani Province, Lan Sak District, Thung Na Ngam Subdistrict.</p></caption><graphic xmlns:xlink="http://www.w3.org/1999/xlink" xlink:href="zookeys-1129-109_article-90535__-g013.jpg" position="float" orientation="portrait" xlink:type="simple" id="oo_769834.jpg"><uri content-type="original_file" xlink:type="simple">https://binary.pensoft.net/fig/769834</uri></graphic></fig></tp:treatment-sec><tp:treatment-sec><!--Section generated to contain objects referenced in tp:taxon-treatment.--><table-wrap id="T5" position="float" orientation="portrait"><label>Table 5.</label><caption><p>Sex and raw meristic, categorical, and morphometric data used in the analyses from specimens in the <italic><tp:taxon-name><tp:taxon-name-part taxon-name-part-type="genus" reg="Cyrtodactylus">Cyrtodactylus</tp:taxon-name-part><tp:taxon-name-part taxon-name-part-type="species" reg="brevipalmatus">brevipalmatus</tp:taxon-name-part></tp:taxon-name></italic> group. m = male; f = female; R/L = right/left; / = data unavailable.</p></caption><table id="TID0EDQDK" rules="all"><tbody><tr><th rowspan="1" colspan="1">Species</th><th rowspan="1" colspan="1">
                      <italic>
                        <tp:taxon-name><tp:taxon-name-part taxon-name-part-type="genus" reg="Cyrtodactylus">C.</tp:taxon-name-part><tp:taxon-name-part taxon-name-part-type="species" reg="brevipalmatus">brevipalmatus</tp:taxon-name-part></tp:taxon-name>
                      </italic>
                    </th><th rowspan="1" colspan="1">
                      <tp:taxon-name><tp:taxon-name-part taxon-name-part-type="genus" reg="Cyrtodactylus">C.</tp:taxon-name-part><tp:taxon-name-part taxon-name-part-type="uncertainty-rank">cf.</tp:taxon-name-part><tp:taxon-name-part taxon-name-part-type="species" reg="brevipalmatus">brevipalmatus</tp:taxon-name-part></tp:taxon-name>
                    </th><th rowspan="1" colspan="1">
                      <tp:taxon-name><tp:taxon-name-part taxon-name-part-type="genus" reg="Cyrtodactylus">C.</tp:taxon-name-part><tp:taxon-name-part taxon-name-part-type="uncertainty-rank">cf.</tp:taxon-name-part><tp:taxon-name-part taxon-name-part-type="species" reg="brevipalmatus">brevipalmatus</tp:taxon-name-part></tp:taxon-name>
                    </th><th rowspan="1" colspan="1">
                      <italic>
                        <tp:taxon-name><tp:taxon-name-part taxon-name-part-type="genus" reg="Cyrtodactylus">C.</tp:taxon-name-part><tp:taxon-name-part taxon-name-part-type="species" reg="brevipalmatus">brevipalmatus</tp:taxon-name-part></tp:taxon-name>
                      </italic>
                    </th><th rowspan="1" colspan="1">
                      <italic>
                        <tp:taxon-name><tp:taxon-name-part taxon-name-part-type="genus" reg="Cyrtodactylus">C.</tp:taxon-name-part><tp:taxon-name-part taxon-name-part-type="species" reg="brevipalmatus">brevipalmatus</tp:taxon-name-part></tp:taxon-name>
                      </italic>
                    </th><th rowspan="1" colspan="1">
                      <italic>
                        <tp:taxon-name><tp:taxon-name-part taxon-name-part-type="genus" reg="Cyrtodactylus">C.</tp:taxon-name-part><tp:taxon-name-part taxon-name-part-type="species" reg="elok">elok</tp:taxon-name-part></tp:taxon-name>
                      </italic>
                    </th><th rowspan="1" colspan="1">
                      <italic>
                        <tp:taxon-name><tp:taxon-name-part taxon-name-part-type="genus" reg="Cyrtodactylus">C.</tp:taxon-name-part><tp:taxon-name-part taxon-name-part-type="species" reg="elok">elok</tp:taxon-name-part></tp:taxon-name>
                      </italic>
                    </th><th rowspan="1" colspan="1">
                      <italic>
                        <tp:taxon-name><tp:taxon-name-part taxon-name-part-type="genus" reg="Cyrtodactylus">C.</tp:taxon-name-part><tp:taxon-name-part taxon-name-part-type="species" reg="elok">elok</tp:taxon-name-part></tp:taxon-name>
                      </italic>
                    </th><th rowspan="1" colspan="1">
                      <italic>
                        <tp:taxon-name><tp:taxon-name-part taxon-name-part-type="genus" reg="Cyrtodactylus">C.</tp:taxon-name-part><tp:taxon-name-part taxon-name-part-type="species" reg="elok">elok</tp:taxon-name-part></tp:taxon-name>
                      </italic>
                    </th><th rowspan="1" colspan="1">
                      <italic>
                        <tp:taxon-name><tp:taxon-name-part taxon-name-part-type="genus" reg="Cyrtodactylus">C.</tp:taxon-name-part><tp:taxon-name-part taxon-name-part-type="species" reg="interdigitalis">interdigitalis</tp:taxon-name-part></tp:taxon-name>
                      </italic>
                    </th><th rowspan="1" colspan="1">
                      <italic>
                        <tp:taxon-name><tp:taxon-name-part taxon-name-part-type="genus" reg="Cyrtodactylus">C.</tp:taxon-name-part><tp:taxon-name-part taxon-name-part-type="species" reg="interdigitalis">interdigitalis</tp:taxon-name-part></tp:taxon-name>
                      </italic>
                    </th><th rowspan="1" colspan="1">
                      <italic>
                        <tp:taxon-name><tp:taxon-name-part taxon-name-part-type="genus" reg="Cyrtodactylus">C.</tp:taxon-name-part><tp:taxon-name-part taxon-name-part-type="species" reg="interdigitalis">interdigitalis</tp:taxon-name-part></tp:taxon-name>
                      </italic>
                    </th><th rowspan="1" colspan="1">
                      <italic>
                        <tp:taxon-name><tp:taxon-name-part taxon-name-part-type="genus" reg="Cyrtodactylus">C.</tp:taxon-name-part><tp:taxon-name-part taxon-name-part-type="species" reg="interdigitalis">interdigitalis</tp:taxon-name-part></tp:taxon-name>
                      </italic>
                    </th><th rowspan="1" colspan="1"><italic><tp:taxon-name><tp:taxon-name-part taxon-name-part-type="genus" reg="Cyrtodactylus">C.</tp:taxon-name-part></tp:taxon-name></italic> sp.11</th><th rowspan="1" colspan="1">
                      <italic>
                        <tp:taxon-name><tp:taxon-name-part taxon-name-part-type="genus" reg="Cyrtodactylus">C.</tp:taxon-name-part><tp:taxon-name-part taxon-name-part-type="species" reg="ngati">ngati</tp:taxon-name-part></tp:taxon-name>
                      </italic>
                    </th><th rowspan="1" colspan="1">
                      <italic>
                        <tp:taxon-name><tp:taxon-name-part taxon-name-part-type="genus" reg="Cyrtodactylus">C.</tp:taxon-name-part><tp:taxon-name-part taxon-name-part-type="species" reg="ngati">ngati</tp:taxon-name-part></tp:taxon-name>
                      </italic>
                    </th><th rowspan="1" colspan="1">
                      <italic>
                        <tp:taxon-name><tp:taxon-name-part taxon-name-part-type="genus" reg="Cyrtodactylus">C.</tp:taxon-name-part><tp:taxon-name-part taxon-name-part-type="species" reg="ngati">ngati</tp:taxon-name-part></tp:taxon-name>
                      </italic>
                    </th><th rowspan="1" colspan="1">
                      <italic>
                        <tp:taxon-name><tp:taxon-name-part taxon-name-part-type="genus" reg="Cyrtodactylus">C.</tp:taxon-name-part><tp:taxon-name-part taxon-name-part-type="species" reg="ngati">ngati</tp:taxon-name-part></tp:taxon-name>
                      </italic>
                    </th><th rowspan="1" colspan="1"><italic><tp:taxon-name><tp:taxon-name-part taxon-name-part-type="genus" reg="Cyrtodactylus">C.</tp:taxon-name-part><tp:taxon-name-part taxon-name-part-type="species" reg="ngati">ngati</tp:taxon-name-part></tp:taxon-name></italic>3</th><th rowspan="1" colspan="1"><italic><tp:taxon-name><tp:taxon-name-part taxon-name-part-type="genus" reg="Cyrtodactylus">C.</tp:taxon-name-part><tp:taxon-name-part taxon-name-part-type="species" reg="ngati">ngati</tp:taxon-name-part></tp:taxon-name></italic>3</th><th rowspan="1" colspan="1"><italic><tp:taxon-name><tp:taxon-name-part taxon-name-part-type="genus" reg="Cyrtodactylus">C.</tp:taxon-name-part><tp:taxon-name-part taxon-name-part-type="species" reg="ngati">ngati</tp:taxon-name-part></tp:taxon-name></italic>3</th><th rowspan="1" colspan="1"><italic><tp:taxon-name><tp:taxon-name-part taxon-name-part-type="genus" reg="Cyrtodactylus">C.</tp:taxon-name-part><tp:taxon-name-part taxon-name-part-type="species" reg="ngati">ngati</tp:taxon-name-part></tp:taxon-name></italic>4</th><th rowspan="1" colspan="1"><tp:taxon-name><tp:taxon-name-part taxon-name-part-type="genus" reg="Cyrtodactylus">C.</tp:taxon-name-part><tp:taxon-name-part taxon-name-part-type="uncertainty-rank">cf.</tp:taxon-name-part><tp:taxon-name-part taxon-name-part-type="species" reg="ngati">ngati</tp:taxon-name-part></tp:taxon-name>1</th><th rowspan="1" colspan="1"><tp:taxon-name><tp:taxon-name-part taxon-name-part-type="genus" reg="Cyrtodactylus">C.</tp:taxon-name-part><tp:taxon-name-part taxon-name-part-type="uncertainty-rank">cf.</tp:taxon-name-part><tp:taxon-name-part taxon-name-part-type="species" reg="ngati">ngati</tp:taxon-name-part></tp:taxon-name>2</th><th rowspan="1" colspan="1"><tp:taxon-name><tp:taxon-name-part taxon-name-part-type="genus" reg="Cyrtodactylus">C.</tp:taxon-name-part><tp:taxon-name-part taxon-name-part-type="uncertainty-rank">cf.</tp:taxon-name-part><tp:taxon-name-part taxon-name-part-type="species" reg="ngati">ngati</tp:taxon-name-part></tp:taxon-name>2</th><th rowspan="1" colspan="1">
                      <italic>
                        <tp:taxon-name><tp:taxon-name-part taxon-name-part-type="genus" reg="Cyrtodactylus">C.</tp:taxon-name-part><tp:taxon-name-part taxon-name-part-type="species" reg="rukhadeva">rukhadeva</tp:taxon-name-part></tp:taxon-name>
                      </italic>
                    </th><th rowspan="1" colspan="1">
                      <italic>
                        <tp:taxon-name><tp:taxon-name-part taxon-name-part-type="genus" reg="Cyrtodactylus">C.</tp:taxon-name-part><tp:taxon-name-part taxon-name-part-type="species" reg="rukhadeva">rukhadeva</tp:taxon-name-part></tp:taxon-name>
                      </italic>
                    </th><th rowspan="1" colspan="1">
                      <italic>
                        <tp:taxon-name><tp:taxon-name-part taxon-name-part-type="genus" reg="Cyrtodactylus">C.</tp:taxon-name-part><tp:taxon-name-part taxon-name-part-type="species" reg="rukhadeva">rukhadeva</tp:taxon-name-part></tp:taxon-name>
                      </italic>
                    </th><th rowspan="1" colspan="1">
                      <tp:taxon-name><tp:taxon-name-part taxon-name-part-type="genus" reg="Cyrtodactylus">C.</tp:taxon-name-part><tp:taxon-name-part taxon-name-part-type="uncertainty-rank">cf.</tp:taxon-name-part><tp:taxon-name-part taxon-name-part-type="species" reg="rukhadeva">rukhadeva</tp:taxon-name-part></tp:taxon-name>
                    </th><th rowspan="1" colspan="1">
                      <tp:taxon-name><tp:taxon-name-part taxon-name-part-type="genus" reg="Cyrtodactylus">C.</tp:taxon-name-part><tp:taxon-name-part taxon-name-part-type="uncertainty-rank">cf.</tp:taxon-name-part><tp:taxon-name-part taxon-name-part-type="species" reg="rukhadeva">rukhadeva</tp:taxon-name-part></tp:taxon-name>
                    </th><th rowspan="1" colspan="1">
                      <tp:taxon-name><tp:taxon-name-part taxon-name-part-type="genus" reg="Cyrtodactylus">C.</tp:taxon-name-part><tp:taxon-name-part taxon-name-part-type="uncertainty-rank">cf.</tp:taxon-name-part><tp:taxon-name-part taxon-name-part-type="species" reg="rukhadeva">rukhadeva</tp:taxon-name-part></tp:taxon-name>
                    </th><th rowspan="1" colspan="1">
                      <tp:taxon-name><tp:taxon-name-part taxon-name-part-type="genus" reg="Cyrtodactylus">C.</tp:taxon-name-part><tp:taxon-name-part taxon-name-part-type="uncertainty-rank">cf.</tp:taxon-name-part><tp:taxon-name-part taxon-name-part-type="species" reg="rukhadeva">rukhadeva</tp:taxon-name-part></tp:taxon-name>
                    </th><th rowspan="1" colspan="1">
                      <tp:taxon-name><tp:taxon-name-part taxon-name-part-type="genus" reg="Cyrtodactylus">C.</tp:taxon-name-part><tp:taxon-name-part taxon-name-part-type="uncertainty-rank">cf.</tp:taxon-name-part><tp:taxon-name-part taxon-name-part-type="species" reg="rukhadeva">rukhadeva</tp:taxon-name-part></tp:taxon-name>
                    </th><th rowspan="1" colspan="1">
                      <tp:taxon-name><tp:taxon-name-part taxon-name-part-type="genus" reg="Cyrtodactylus">C.</tp:taxon-name-part><tp:taxon-name-part taxon-name-part-type="uncertainty-rank">cf.</tp:taxon-name-part><tp:taxon-name-part taxon-name-part-type="species" reg="rukhadeva">rukhadeva</tp:taxon-name-part></tp:taxon-name>
                    </th><th rowspan="1" colspan="1">
                      <tp:taxon-name><tp:taxon-name-part taxon-name-part-type="genus" reg="Cyrtodactylus">C.</tp:taxon-name-part><tp:taxon-name-part taxon-name-part-type="uncertainty-rank">cf.</tp:taxon-name-part><tp:taxon-name-part taxon-name-part-type="species" reg="rukhadeva">rukhadeva</tp:taxon-name-part></tp:taxon-name>
                    </th><th rowspan="1" colspan="1"><italic><tp:taxon-name><tp:taxon-name-part taxon-name-part-type="genus" reg="Cyrtodactylus">Cyrtodactylus</tp:taxon-name-part><tp:taxon-name-part taxon-name-part-type="species" reg="fluvicavus">fluvicavus</tp:taxon-name-part></tp:taxon-name></italic> sp. nov.</th><th rowspan="1" colspan="1"><italic><tp:taxon-name><tp:taxon-name-part taxon-name-part-type="genus" reg="Cyrtodactylus">Cyrtodactylus</tp:taxon-name-part><tp:taxon-name-part taxon-name-part-type="species" reg="fluvicavus">fluvicavus</tp:taxon-name-part></tp:taxon-name></italic> sp. nov.</th><th rowspan="1" colspan="1"><italic><tp:taxon-name><tp:taxon-name-part taxon-name-part-type="genus" reg="Cyrtodactylus">Cyrtodactylus</tp:taxon-name-part><tp:taxon-name-part taxon-name-part-type="species" reg="fluvicavus">fluvicavus</tp:taxon-name-part></tp:taxon-name></italic> sp. nov.</th><th rowspan="1" colspan="1"><italic><tp:taxon-name><tp:taxon-name-part taxon-name-part-type="genus" reg="Cyrtodactylus">Cyrtodactylus</tp:taxon-name-part><tp:taxon-name-part taxon-name-part-type="species" reg="fluvicavus">fluvicavus</tp:taxon-name-part></tp:taxon-name></italic> sp. nov.</th><th rowspan="1" colspan="1"><italic><tp:taxon-name><tp:taxon-name-part taxon-name-part-type="genus" reg="Cyrtodactylus">Cyrtodactylus</tp:taxon-name-part><tp:taxon-name-part taxon-name-part-type="species" reg="fluvicavus">fluvicavus</tp:taxon-name-part></tp:taxon-name></italic> sp. nov.</th><th rowspan="1" colspan="1"><italic><tp:taxon-name><tp:taxon-name-part taxon-name-part-type="genus" reg="Cyrtodactylus">Cyrtodactylus</tp:taxon-name-part><tp:taxon-name-part taxon-name-part-type="species" reg="fluvicavus">fluvicavus</tp:taxon-name-part></tp:taxon-name></italic> sp. nov.</th><th rowspan="1" colspan="1"><italic><tp:taxon-name><tp:taxon-name-part taxon-name-part-type="genus" reg="Cyrtodactylus">Cyrtodactylus</tp:taxon-name-part><tp:taxon-name-part taxon-name-part-type="species" reg="fluvicavus">fluvicavus</tp:taxon-name-part></tp:taxon-name></italic> sp. nov.</th><th rowspan="1" colspan="1"><italic><tp:taxon-name><tp:taxon-name-part taxon-name-part-type="genus" reg="Cyrtodactylus">Cyrtodactylus</tp:taxon-name-part><tp:taxon-name-part taxon-name-part-type="species" reg="kochangensis">kochangensis</tp:taxon-name-part></tp:taxon-name></italic> sp. nov</th><th rowspan="1" colspan="1">
                      <tp:taxon-name><tp:taxon-name-part taxon-name-part-type="genus" reg="Cyrtodactylus">C.</tp:taxon-name-part><tp:taxon-name-part taxon-name-part-type="uncertainty-rank">cf.</tp:taxon-name-part><tp:taxon-name-part taxon-name-part-type="species" reg="kochangensis">kochangensis</tp:taxon-name-part></tp:taxon-name>
                    </th><th rowspan="1" colspan="1"><italic><tp:taxon-name><tp:taxon-name-part taxon-name-part-type="genus" reg="Cyrtodactylus">Cyrtodactylus</tp:taxon-name-part><tp:taxon-name-part taxon-name-part-type="species" reg="uthaiensis">uthaiensis</tp:taxon-name-part></tp:taxon-name></italic> sp. nov.</th><th rowspan="1" colspan="1"><italic><tp:taxon-name><tp:taxon-name-part taxon-name-part-type="genus" reg="Cyrtodactylus">Cyrtodactylus</tp:taxon-name-part><tp:taxon-name-part taxon-name-part-type="species" reg="rivularis">rivularis</tp:taxon-name-part></tp:taxon-name></italic> sp. nov.</th><th rowspan="1" colspan="1"><italic><tp:taxon-name><tp:taxon-name-part taxon-name-part-type="genus" reg="Cyrtodactylus">Cyrtodactylus</tp:taxon-name-part><tp:taxon-name-part taxon-name-part-type="species" reg="rivularis">rivularis</tp:taxon-name-part></tp:taxon-name></italic> sp. nov.</th><th rowspan="1" colspan="1"><italic><tp:taxon-name><tp:taxon-name-part taxon-name-part-type="genus" reg="Cyrtodactylus">C.</tp:taxon-name-part></tp:taxon-name></italic> sp.9 Thong Pha Phum</th><th rowspan="1" colspan="1"><italic><tp:taxon-name><tp:taxon-name-part taxon-name-part-type="genus" reg="Cyrtodactylus">C.</tp:taxon-name-part></tp:taxon-name></italic> sp.9 Thong Pha Phum</th><th rowspan="1" colspan="1"><italic><tp:taxon-name><tp:taxon-name-part taxon-name-part-type="genus" reg="Cyrtodactylus">C.</tp:taxon-name-part></tp:taxon-name></italic> sp.9 Thong Pha Phum</th><th rowspan="1" colspan="1"><italic><tp:taxon-name><tp:taxon-name-part taxon-name-part-type="genus" reg="Cyrtodactylus">C.</tp:taxon-name-part></tp:taxon-name></italic> sp.9 Thong Pha Phum</th><th rowspan="1" colspan="1"><italic><tp:taxon-name><tp:taxon-name-part taxon-name-part-type="genus" reg="Cyrtodactylus">C.</tp:taxon-name-part></tp:taxon-name></italic> sp.9 Thong Pha Phum</th><th rowspan="1" colspan="1"><italic><tp:taxon-name><tp:taxon-name-part taxon-name-part-type="genus" reg="Cyrtodactylus">C.</tp:taxon-name-part></tp:taxon-name></italic> sp.9 Thong Pha Phum</th><th rowspan="1" colspan="1"><italic><tp:taxon-name><tp:taxon-name-part taxon-name-part-type="genus" reg="Cyrtodactylus">C.</tp:taxon-name-part></tp:taxon-name></italic> sp.9 Thong Pha Phum</th><th rowspan="1" colspan="1"><italic><tp:taxon-name><tp:taxon-name-part taxon-name-part-type="genus" reg="Cyrtodactylus">C.</tp:taxon-name-part></tp:taxon-name></italic> sp.9 Thong Pha Phum</th><th rowspan="1" colspan="1"><italic><tp:taxon-name><tp:taxon-name-part taxon-name-part-type="genus" reg="Cyrtodactylus">C.</tp:taxon-name-part></tp:taxon-name></italic> sp.13</th><th rowspan="1" colspan="1"><italic><tp:taxon-name><tp:taxon-name-part taxon-name-part-type="genus" reg="Cyrtodactylus">C.</tp:taxon-name-part></tp:taxon-name></italic> sp.13</th></tr><tr><th rowspan="1" colspan="1">Institutional catalog number</th><th rowspan="1" colspan="1">LSUHC 1899</th><th rowspan="1" colspan="1">LSUHC 15076</th><th rowspan="1" colspan="1">LSUHC 11788</th><th rowspan="1" colspan="1">THNHM 10670</th><th rowspan="1" colspan="1">THNHM 14112</th><th rowspan="1" colspan="1">LSUHC 8238</th><th rowspan="1" colspan="1">LSUHC 12180</th><th rowspan="1" colspan="1">LSUHC 12181</th><th rowspan="1" colspan="1">ZMMU R-16144</th><th rowspan="1" colspan="1">THNHM 20226 paratype</th><th rowspan="1" colspan="1">THNHM 20228 paratype</th><th rowspan="1" colspan="1">THNHM 20229 paratype</th><th rowspan="1" colspan="1">THNHM 20227 paratype</th><th rowspan="1" colspan="1">ZMMU R-16492</th><th rowspan="1" colspan="1">HNUE-R00111 holotype</th><th rowspan="1" colspan="1">IEBR 4829 paratype</th><th rowspan="1" colspan="1">VNUF R.2020.12 paratype</th><th rowspan="1" colspan="1">HNUE-R00112 paratype</th><th rowspan="1" colspan="1">FMNH 255454</th><th rowspan="1" colspan="1">FMNH 270493</th><th rowspan="1" colspan="1">FMNH 270492</th><th rowspan="1" colspan="1">FMNH 265806</th><th rowspan="1" colspan="1">NCSM 79472</th><th rowspan="1" colspan="1">ZMMU R-14917</th><th rowspan="1" colspan="1">NCSM 80100</th><th rowspan="1" colspan="1">ZMMU R-16851 holotype</th><th rowspan="1" colspan="1">ZMMU R-16852 paratype</th><th rowspan="1" colspan="1">ZMKU R 00948 topotype</th><th rowspan="1" colspan="1">THNHM 24622</th><th rowspan="1" colspan="1">THNHM 24838</th><th rowspan="1" colspan="1">THNHM 03251</th><th rowspan="1" colspan="1">THNHM 03252</th><th rowspan="1" colspan="1">THNHM 03253</th><th rowspan="1" colspan="1">THNHM 03254</th><th rowspan="1" colspan="1">THNHM 01807</th><th rowspan="1" colspan="1">ZMKU R 00959 holotype</th><th rowspan="1" colspan="1">ZMKU R 00958 paratype</th><th rowspan="1" colspan="1">ZMKU R 00960 paratype</th><th rowspan="1" colspan="1">ZMKU R 00961 paratype</th><th rowspan="1" colspan="1">ZMKU R 00962 paratype</th><th rowspan="1" colspan="1">ZMKU R 00963 paratype</th><th rowspan="1" colspan="1">ZMKU R 00964 paratype</th><th rowspan="1" colspan="1">ZMKU R 00945 holotype</th><th rowspan="1" colspan="1">THNHM 01667</th><th rowspan="1" colspan="1">ZMKU R 00949 holotype</th><th rowspan="1" colspan="1">ZMKU R 00947 holotype</th><th rowspan="1" colspan="1">ZMKU R 00946 paratype</th><th rowspan="1" colspan="1">ZMKU R 00950</th><th rowspan="1" colspan="1">ZMKU R 00951</th><th rowspan="1" colspan="1">ZMKU R 00952</th><th rowspan="1" colspan="1">ZMKU R 00953</th><th rowspan="1" colspan="1">ZMKU R 00954</th><th rowspan="1" colspan="1">ZMKU R 00955</th><th rowspan="1" colspan="1">ZMKU R 00956</th><th rowspan="1" colspan="1">ZMKU R 00957</th><th rowspan="1" colspan="1">THNHM 00104</th><th rowspan="1" colspan="1">THNHM 27821</th></tr><tr><td rowspan="1" colspan="1">Sex</td><td rowspan="1" colspan="1">m</td><td rowspan="1" colspan="1">f</td><td rowspan="1" colspan="1">f</td><td rowspan="1" colspan="1">f</td><td rowspan="1" colspan="1">f</td><td rowspan="1" colspan="1">f</td><td rowspan="1" colspan="1">m</td><td rowspan="1" colspan="1">m</td><td rowspan="1" colspan="1">f</td><td rowspan="1" colspan="1">f</td><td rowspan="1" colspan="1">f</td><td rowspan="1" colspan="1">f</td><td rowspan="1" colspan="1">f</td><td rowspan="1" colspan="1">m</td><td rowspan="1" colspan="1">m</td><td rowspan="1" colspan="1">f</td><td rowspan="1" colspan="1">f</td><td rowspan="1" colspan="1">f</td><td rowspan="1" colspan="1">f</td><td rowspan="1" colspan="1">m</td><td rowspan="1" colspan="1">m</td><td rowspan="1" colspan="1">m</td><td rowspan="1" colspan="1">f</td><td rowspan="1" colspan="1">f</td><td rowspan="1" colspan="1">f</td><td rowspan="1" colspan="1">m</td><td rowspan="1" colspan="1">f</td><td rowspan="1" colspan="1">f</td><td rowspan="1" colspan="1">m</td><td rowspan="1" colspan="1">f</td><td rowspan="1" colspan="1">m</td><td rowspan="1" colspan="1">m</td><td rowspan="1" colspan="1">f</td><td rowspan="1" colspan="1">m</td><td rowspan="1" colspan="1">m</td><td rowspan="1" colspan="1">m</td><td rowspan="1" colspan="1">m</td><td rowspan="1" colspan="1">m</td><td rowspan="1" colspan="1">f</td><td rowspan="1" colspan="1">f</td><td rowspan="1" colspan="1">f</td><td rowspan="1" colspan="1">f</td><td rowspan="1" colspan="1">f</td><td rowspan="1" colspan="1">m</td><td rowspan="1" colspan="1">m</td><td rowspan="1" colspan="1">f</td><td rowspan="1" colspan="1">f</td><td rowspan="1" colspan="1">f</td><td rowspan="1" colspan="1">m</td><td rowspan="1" colspan="1">f</td><td rowspan="1" colspan="1">m</td><td rowspan="1" colspan="1">m</td><td rowspan="1" colspan="1">f</td><td rowspan="1" colspan="1">m</td><td rowspan="1" colspan="1">f</td><td rowspan="1" colspan="1">f</td><td rowspan="1" colspan="1">f</td></tr><tr><td rowspan="1" colspan="1">
                      <bold>Meristic data</bold>
                    </td><td rowspan="1" colspan="1"/><td rowspan="1" colspan="1"/><td rowspan="1" colspan="1"/><td rowspan="1" colspan="1"/><td rowspan="1" colspan="1"/><td rowspan="1" colspan="1"/><td rowspan="1" colspan="1"/><td rowspan="1" colspan="1"/><td rowspan="1" colspan="1"/><td rowspan="1" colspan="1"/><td rowspan="1" colspan="1"/><td rowspan="1" colspan="1"/><td rowspan="1" colspan="1"/><td rowspan="1" colspan="1"/><td rowspan="1" colspan="1"/><td rowspan="1" colspan="1"/><td rowspan="1" colspan="1"/><td rowspan="1" colspan="1"/><td rowspan="1" colspan="1"/><td rowspan="1" colspan="1"/><td rowspan="1" colspan="1"/><td rowspan="1" colspan="1"/><td rowspan="1" colspan="1"/><td rowspan="1" colspan="1"/><td rowspan="1" colspan="1"/><td rowspan="1" colspan="1"/><td rowspan="1" colspan="1"/><td rowspan="1" colspan="1"/><td rowspan="1" colspan="1"/><td rowspan="1" colspan="1"/><td rowspan="1" colspan="1"/><td rowspan="1" colspan="1"/><td rowspan="1" colspan="1"/><td rowspan="1" colspan="1"/><td rowspan="1" colspan="1"/><td rowspan="1" colspan="1"/><td rowspan="1" colspan="1"/><td rowspan="1" colspan="1"/><td rowspan="1" colspan="1"/><td rowspan="1" colspan="1"/><td rowspan="1" colspan="1"/><td rowspan="1" colspan="1"/><td rowspan="1" colspan="1"/><td rowspan="1" colspan="1"/><td rowspan="1" colspan="1"/><td rowspan="1" colspan="1"/><td rowspan="1" colspan="1"/><td rowspan="1" colspan="1"/><td rowspan="1" colspan="1"/><td rowspan="1" colspan="1"/><td rowspan="1" colspan="1"/><td rowspan="1" colspan="1"/><td rowspan="1" colspan="1"/><td rowspan="1" colspan="1"/><td rowspan="1" colspan="1"/><td rowspan="1" colspan="1"/><td rowspan="1" colspan="1"/></tr><tr><td rowspan="1" colspan="1">Supralabials (<abbrev xmlns:xlink="http://www.w3.org/1999/xlink" xlink:title="supralabial scales" id="ABBRID0EPLDK" xlink:type="simple">SL</abbrev>)</td><td rowspan="1" colspan="1">11</td><td rowspan="1" colspan="1">12</td><td rowspan="1" colspan="1">10</td><td rowspan="1" colspan="1">14</td><td rowspan="1" colspan="1">12</td><td rowspan="1" colspan="1">11</td><td rowspan="1" colspan="1">8</td><td rowspan="1" colspan="1">13</td><td rowspan="1" colspan="1">9</td><td rowspan="1" colspan="1">14</td><td rowspan="1" colspan="1">12</td><td rowspan="1" colspan="1">11</td><td rowspan="1" colspan="1">12</td><td rowspan="1" colspan="1">11</td><td rowspan="1" colspan="1">10</td><td rowspan="1" colspan="1">10</td><td rowspan="1" colspan="1">10</td><td rowspan="1" colspan="1">10</td><td rowspan="1" colspan="1">13</td><td rowspan="1" colspan="1">13</td><td rowspan="1" colspan="1">13</td><td rowspan="1" colspan="1">10</td><td rowspan="1" colspan="1">14</td><td rowspan="1" colspan="1">9</td><td rowspan="1" colspan="1">12</td><td rowspan="1" colspan="1">11</td><td rowspan="1" colspan="1">9</td><td rowspan="1" colspan="1">14</td><td rowspan="1" colspan="1">11</td><td rowspan="1" colspan="1">13</td><td rowspan="1" colspan="1">13</td><td rowspan="1" colspan="1">11</td><td rowspan="1" colspan="1">12</td><td rowspan="1" colspan="1">13</td><td rowspan="1" colspan="1">12</td><td rowspan="1" colspan="1">12R/12L</td><td rowspan="1" colspan="1">13R/12L</td><td rowspan="1" colspan="1">13R/12L</td><td rowspan="1" colspan="1">11R/12L</td><td rowspan="1" colspan="1">12R/12L</td><td rowspan="1" colspan="1">13R/12L</td><td rowspan="1" colspan="1">12R/11L</td><td rowspan="1" colspan="1">12R/13L</td><td rowspan="1" colspan="1">12</td><td rowspan="1" colspan="1">13R/15L</td><td rowspan="1" colspan="1">13R/12L</td><td rowspan="1" colspan="1">13R/12L</td><td rowspan="1" colspan="1">12</td><td rowspan="1" colspan="1">13</td><td rowspan="1" colspan="1">13</td><td rowspan="1" colspan="1">14</td><td rowspan="1" colspan="1">13</td><td rowspan="1" colspan="1">13</td><td rowspan="1" colspan="1">13</td><td rowspan="1" colspan="1">13</td><td rowspan="1" colspan="1">12</td><td rowspan="1" colspan="1">15</td></tr><tr><td rowspan="1" colspan="1">Infralabials (<abbrev xmlns:xlink="http://www.w3.org/1999/xlink" xlink:title="infralabial scales" id="ABBRID0EDRDK" xlink:type="simple">IL</abbrev>)</td><td rowspan="1" colspan="1">8</td><td rowspan="1" colspan="1">10</td><td rowspan="1" colspan="1">9</td><td rowspan="1" colspan="1">11</td><td rowspan="1" colspan="1">11</td><td rowspan="1" colspan="1">11</td><td rowspan="1" colspan="1">8</td><td rowspan="1" colspan="1">11</td><td rowspan="1" colspan="1">9</td><td rowspan="1" colspan="1">9</td><td rowspan="1" colspan="1">8</td><td rowspan="1" colspan="1">8</td><td rowspan="1" colspan="1">7</td><td rowspan="1" colspan="1">9</td><td rowspan="1" colspan="1">9</td><td rowspan="1" colspan="1">9</td><td rowspan="1" colspan="1">9</td><td rowspan="1" colspan="1">9</td><td rowspan="1" colspan="1">10</td><td rowspan="1" colspan="1">9</td><td rowspan="1" colspan="1">11</td><td rowspan="1" colspan="1">8</td><td rowspan="1" colspan="1">11</td><td rowspan="1" colspan="1">10</td><td rowspan="1" colspan="1">12</td><td rowspan="1" colspan="1">10</td><td rowspan="1" colspan="1">11</td><td rowspan="1" colspan="1">9</td><td rowspan="1" colspan="1">10</td><td rowspan="1" colspan="1">10</td><td rowspan="1" colspan="1">10</td><td rowspan="1" colspan="1">10</td><td rowspan="1" colspan="1">10</td><td rowspan="1" colspan="1">11</td><td rowspan="1" colspan="1">10</td><td rowspan="1" colspan="1">10R/10L</td><td rowspan="1" colspan="1">10R/10L</td><td rowspan="1" colspan="1">9R/10L</td><td rowspan="1" colspan="1">10R/10L</td><td rowspan="1" colspan="1">10R/10L</td><td rowspan="1" colspan="1">10R/10L</td><td rowspan="1" colspan="1">10R/10L</td><td rowspan="1" colspan="1">9R/9L</td><td rowspan="1" colspan="1">10</td><td rowspan="1" colspan="1">10R/11L</td><td rowspan="1" colspan="1">11R/10L</td><td rowspan="1" colspan="1">10R/9L</td><td rowspan="1" colspan="1">8</td><td rowspan="1" colspan="1">8</td><td rowspan="1" colspan="1">10</td><td rowspan="1" colspan="1">10</td><td rowspan="1" colspan="1">9</td><td rowspan="1" colspan="1">10</td><td rowspan="1" colspan="1">10</td><td rowspan="1" colspan="1">9</td><td rowspan="1" colspan="1">10</td><td rowspan="1" colspan="1">11</td></tr><tr><td rowspan="1" colspan="1">Paravertebral tubercles (<abbrev xmlns:xlink="http://www.w3.org/1999/xlink" xlink:title="number of paravertebral tubercles" id="ABBRID0EXWDK" xlink:type="simple">PVT</abbrev>)</td><td rowspan="1" colspan="1">39</td><td rowspan="1" colspan="1">37</td><td rowspan="1" colspan="1">38</td><td rowspan="1" colspan="1">37</td><td rowspan="1" colspan="1">37</td><td rowspan="1" colspan="1">0</td><td rowspan="1" colspan="1">0</td><td rowspan="1" colspan="1">0</td><td rowspan="1" colspan="1">0</td><td rowspan="1" colspan="1">32</td><td rowspan="1" colspan="1">33</td><td rowspan="1" colspan="1">33</td><td rowspan="1" colspan="1">33</td><td rowspan="1" colspan="1">30</td><td rowspan="1" colspan="1">39</td><td rowspan="1" colspan="1">40</td><td rowspan="1" colspan="1">38</td><td rowspan="1" colspan="1">40</td><td rowspan="1" colspan="1">28</td><td rowspan="1" colspan="1">27</td><td rowspan="1" colspan="1">26</td><td rowspan="1" colspan="1">27</td><td rowspan="1" colspan="1">28</td><td rowspan="1" colspan="1">32</td><td rowspan="1" colspan="1">29</td><td rowspan="1" colspan="1">27</td><td rowspan="1" colspan="1">30</td><td rowspan="1" colspan="1">30</td><td rowspan="1" colspan="1">26</td><td rowspan="1" colspan="1">28</td><td rowspan="1" colspan="1">27</td><td rowspan="1" colspan="1">27</td><td rowspan="1" colspan="1">30</td><td rowspan="1" colspan="1">30</td><td rowspan="1" colspan="1">26</td><td rowspan="1" colspan="1">30</td><td rowspan="1" colspan="1">28</td><td rowspan="1" colspan="1">27</td><td rowspan="1" colspan="1">27</td><td rowspan="1" colspan="1">28</td><td rowspan="1" colspan="1">26</td><td rowspan="1" colspan="1">28</td><td rowspan="1" colspan="1">34</td><td rowspan="1" colspan="1">29</td><td rowspan="1" colspan="1">33</td><td rowspan="1" colspan="1">34</td><td rowspan="1" colspan="1">33</td><td rowspan="1" colspan="1">32</td><td rowspan="1" colspan="1">33</td><td rowspan="1" colspan="1">34</td><td rowspan="1" colspan="1">34</td><td rowspan="1" colspan="1">36</td><td rowspan="1" colspan="1">36</td><td rowspan="1" colspan="1">30</td><td rowspan="1" colspan="1">30</td><td rowspan="1" colspan="1">33</td><td rowspan="1" colspan="1">29</td></tr><tr><td rowspan="1" colspan="1">Longitudinal rows of tubercles (<abbrev xmlns:xlink="http://www.w3.org/1999/xlink" xlink:title="number of longitudinal rows of body tubercles" id="ABBRID0EL3DK" xlink:type="simple">LRT</abbrev>)</td><td rowspan="1" colspan="1">15</td><td rowspan="1" colspan="1">16</td><td rowspan="1" colspan="1">17</td><td rowspan="1" colspan="1">16</td><td rowspan="1" colspan="1">14</td><td rowspan="1" colspan="1">6</td><td rowspan="1" colspan="1">7</td><td rowspan="1" colspan="1">4</td><td rowspan="1" colspan="1">4</td><td rowspan="1" colspan="1">19</td><td rowspan="1" colspan="1">20</td><td rowspan="1" colspan="1">19</td><td rowspan="1" colspan="1">19</td><td rowspan="1" colspan="1">18</td><td rowspan="1" colspan="1">18</td><td rowspan="1" colspan="1">18</td><td rowspan="1" colspan="1">17</td><td rowspan="1" colspan="1">22</td><td rowspan="1" colspan="1">19</td><td rowspan="1" colspan="1">18</td><td rowspan="1" colspan="1">17</td><td rowspan="1" colspan="1">19</td><td rowspan="1" colspan="1">18</td><td rowspan="1" colspan="1">24</td><td rowspan="1" colspan="1">19</td><td rowspan="1" colspan="1">19</td><td rowspan="1" colspan="1">20</td><td rowspan="1" colspan="1">19</td><td rowspan="1" colspan="1">18</td><td rowspan="1" colspan="1">19</td><td rowspan="1" colspan="1">18</td><td rowspan="1" colspan="1">18</td><td rowspan="1" colspan="1">19</td><td rowspan="1" colspan="1">19</td><td rowspan="1" colspan="1">19</td><td rowspan="1" colspan="1">17</td><td rowspan="1" colspan="1">17</td><td rowspan="1" colspan="1">14</td><td rowspan="1" colspan="1">16</td><td rowspan="1" colspan="1">17</td><td rowspan="1" colspan="1">18</td><td rowspan="1" colspan="1">16</td><td rowspan="1" colspan="1">14</td><td rowspan="1" colspan="1">19</td><td rowspan="1" colspan="1">17</td><td rowspan="1" colspan="1">20</td><td rowspan="1" colspan="1">18</td><td rowspan="1" colspan="1">21</td><td rowspan="1" colspan="1">19</td><td rowspan="1" colspan="1">20</td><td rowspan="1" colspan="1">20</td><td rowspan="1" colspan="1">21</td><td rowspan="1" colspan="1">21</td><td rowspan="1" colspan="1">19</td><td rowspan="1" colspan="1">19</td><td rowspan="1" colspan="1">18</td><td rowspan="1" colspan="1">20</td></tr><tr><td rowspan="1" colspan="1">Ventral scales (<abbrev xmlns:xlink="http://www.w3.org/1999/xlink" xlink:title="number of longitudinal rows of ventral scales" id="ABBRID0E6BEK" xlink:type="simple">VS</abbrev>)</td><td rowspan="1" colspan="1">38</td><td rowspan="1" colspan="1">38</td><td rowspan="1" colspan="1">38</td><td rowspan="1" colspan="1">36</td><td rowspan="1" colspan="1">39</td><td rowspan="1" colspan="1">45</td><td rowspan="1" colspan="1">45</td><td rowspan="1" colspan="1">47</td><td rowspan="1" colspan="1">36</td><td rowspan="1" colspan="1">42</td><td rowspan="1" colspan="1">40</td><td rowspan="1" colspan="1">42</td><td rowspan="1" colspan="1">43</td><td rowspan="1" colspan="1">34</td><td rowspan="1" colspan="1">38</td><td rowspan="1" colspan="1">36</td><td rowspan="1" colspan="1">35</td><td rowspan="1" colspan="1">32</td><td rowspan="1" colspan="1">37</td><td rowspan="1" colspan="1">36</td><td rowspan="1" colspan="1">36</td><td rowspan="1" colspan="1">33</td><td rowspan="1" colspan="1">33</td><td rowspan="1" colspan="1">36</td><td rowspan="1" colspan="1">35</td><td rowspan="1" colspan="1">34</td><td rowspan="1" colspan="1">43</td><td rowspan="1" colspan="1">38</td><td rowspan="1" colspan="1">38</td><td rowspan="1" colspan="1">36</td><td rowspan="1" colspan="1">37</td><td rowspan="1" colspan="1">37</td><td rowspan="1" colspan="1">39</td><td rowspan="1" colspan="1">34</td><td rowspan="1" colspan="1">35</td><td rowspan="1" colspan="1">34</td><td rowspan="1" colspan="1">37</td><td rowspan="1" colspan="1">33</td><td rowspan="1" colspan="1">30</td><td rowspan="1" colspan="1">36</td><td rowspan="1" colspan="1">37</td><td rowspan="1" colspan="1">39</td><td rowspan="1" colspan="1">35</td><td rowspan="1" colspan="1">34</td><td rowspan="1" colspan="1">36</td><td rowspan="1" colspan="1">34</td><td rowspan="1" colspan="1">37</td><td rowspan="1" colspan="1">34</td><td rowspan="1" colspan="1">33</td><td rowspan="1" colspan="1">33</td><td rowspan="1" colspan="1">34</td><td rowspan="1" colspan="1">30</td><td rowspan="1" colspan="1">33</td><td rowspan="1" colspan="1">32</td><td rowspan="1" colspan="1">33</td><td rowspan="1" colspan="1">37</td><td rowspan="1" colspan="1">36</td></tr><tr><td rowspan="1" colspan="1">Ventral scales along middle of the body (<abbrev xmlns:xlink="http://www.w3.org/1999/xlink" xlink:title="number of transverse rows of ventral scales" id="ABBRID0ETHEK" xlink:type="simple">VSM</abbrev>)</td><td rowspan="1" colspan="1">176</td><td rowspan="1" colspan="1">170</td><td rowspan="1" colspan="1">182</td><td rowspan="1" colspan="1">154</td><td rowspan="1" colspan="1">160</td><td rowspan="1" colspan="1">190</td><td rowspan="1" colspan="1">225</td><td rowspan="1" colspan="1">234</td><td rowspan="1" colspan="1">192</td><td rowspan="1" colspan="1">187</td><td rowspan="1" colspan="1">170</td><td rowspan="1" colspan="1">187</td><td rowspan="1" colspan="1">178</td><td rowspan="1" colspan="1">160</td><td rowspan="1" colspan="1">168</td><td rowspan="1" colspan="1">164</td><td rowspan="1" colspan="1">178</td><td rowspan="1" colspan="1">158</td><td rowspan="1" colspan="1">159</td><td rowspan="1" colspan="1">166</td><td rowspan="1" colspan="1">156</td><td rowspan="1" colspan="1">158</td><td rowspan="1" colspan="1">164</td><td rowspan="1" colspan="1">166</td><td rowspan="1" colspan="1">165</td><td rowspan="1" colspan="1">154</td><td rowspan="1" colspan="1">152</td><td rowspan="1" colspan="1">165</td><td rowspan="1" colspan="1">162</td><td rowspan="1" colspan="1">158</td><td rowspan="1" colspan="1">157</td><td rowspan="1" colspan="1">159</td><td rowspan="1" colspan="1">168</td><td rowspan="1" colspan="1">160</td><td rowspan="1" colspan="1">161</td><td rowspan="1" colspan="1">155</td><td rowspan="1" colspan="1">154</td><td rowspan="1" colspan="1">155</td><td rowspan="1" colspan="1">172</td><td rowspan="1" colspan="1">164</td><td rowspan="1" colspan="1">175</td><td rowspan="1" colspan="1">170</td><td rowspan="1" colspan="1">172</td><td rowspan="1" colspan="1">159</td><td rowspan="1" colspan="1">159</td><td rowspan="1" colspan="1">160</td><td rowspan="1" colspan="1">166</td><td rowspan="1" colspan="1">173</td><td rowspan="1" colspan="1">158</td><td rowspan="1" colspan="1">156</td><td rowspan="1" colspan="1">166</td><td rowspan="1" colspan="1">159</td><td rowspan="1" colspan="1">159</td><td rowspan="1" colspan="1">150</td><td rowspan="1" colspan="1">169</td><td rowspan="1" colspan="1">159</td><td rowspan="1" colspan="1">165</td></tr><tr><td rowspan="1" colspan="1">Expanded subdigital lamellae on 4<sup>th</sup> toe (<abbrev xmlns:xlink="http://www.w3.org/1999/xlink" xlink:title="number of expanded subdigital lamellae on the fourth toe proximal to the digital inflection" id="ABBRID0EJNEK" xlink:type="simple">TL4E</abbrev>)</td><td rowspan="1" colspan="1">7</td><td rowspan="1" colspan="1">8</td><td rowspan="1" colspan="1">9</td><td rowspan="1" colspan="1">8</td><td rowspan="1" colspan="1">8</td><td rowspan="1" colspan="1">10</td><td rowspan="1" colspan="1">9</td><td rowspan="1" colspan="1">9</td><td rowspan="1" colspan="1">9</td><td rowspan="1" colspan="1">12</td><td rowspan="1" colspan="1">10</td><td rowspan="1" colspan="1">10</td><td rowspan="1" colspan="1">11</td><td rowspan="1" colspan="1">9</td><td rowspan="1" colspan="1">8</td><td rowspan="1" colspan="1">10</td><td rowspan="1" colspan="1">9</td><td rowspan="1" colspan="1">9</td><td rowspan="1" colspan="1">10</td><td rowspan="1" colspan="1">10</td><td rowspan="1" colspan="1">8</td><td rowspan="1" colspan="1">10</td><td rowspan="1" colspan="1">9</td><td rowspan="1" colspan="1">8</td><td rowspan="1" colspan="1">10</td><td rowspan="1" colspan="1">9</td><td rowspan="1" colspan="1">9</td><td rowspan="1" colspan="1">9</td><td rowspan="1" colspan="1">8</td><td rowspan="1" colspan="1">9</td><td rowspan="1" colspan="1">9</td><td rowspan="1" colspan="1">10</td><td rowspan="1" colspan="1">9</td><td rowspan="1" colspan="1">10</td><td rowspan="1" colspan="1">10</td><td rowspan="1" colspan="1">9R/9L</td><td rowspan="1" colspan="1">10R/10L</td><td rowspan="1" colspan="1">9R/9L</td><td rowspan="1" colspan="1">9R/9L</td><td rowspan="1" colspan="1">10R/11L</td><td rowspan="1" colspan="1">9R/10L</td><td rowspan="1" colspan="1">9R/9L</td><td rowspan="1" colspan="1">9R/8L</td><td rowspan="1" colspan="1">8</td><td rowspan="1" colspan="1">8R/(broken)L</td><td rowspan="1" colspan="1">9R/9L</td><td rowspan="1" colspan="1">9R/9L</td><td rowspan="1" colspan="1">9</td><td rowspan="1" colspan="1">10</td><td rowspan="1" colspan="1">9</td><td rowspan="1" colspan="1">8</td><td rowspan="1" colspan="1">10</td><td rowspan="1" colspan="1">8</td><td rowspan="1" colspan="1">9</td><td rowspan="1" colspan="1">9</td><td rowspan="1" colspan="1">9</td><td rowspan="1" colspan="1">7</td></tr><tr><td rowspan="1" colspan="1">Unmodified subdigital lamellae on 4<sup>th</sup> toe (<abbrev xmlns:xlink="http://www.w3.org/1999/xlink" xlink:title="number of small, generally unmodified subdigital lamellae distal to the digital inflection on the fourth toe" id="ABBRID0E6SEK" xlink:type="simple">TL4U</abbrev>)</td><td rowspan="1" colspan="1">13</td><td rowspan="1" colspan="1">11</td><td rowspan="1" colspan="1">11</td><td rowspan="1" colspan="1">11</td><td rowspan="1" colspan="1">12</td><td rowspan="1" colspan="1">11</td><td rowspan="1" colspan="1">10</td><td rowspan="1" colspan="1">11</td><td rowspan="1" colspan="1">9</td><td rowspan="1" colspan="1">14</td><td rowspan="1" colspan="1">13</td><td rowspan="1" colspan="1">12</td><td rowspan="1" colspan="1">14</td><td rowspan="1" colspan="1">10</td><td rowspan="1" colspan="1">11</td><td rowspan="1" colspan="1">10</td><td rowspan="1" colspan="1">11</td><td rowspan="1" colspan="1">10</td><td rowspan="1" colspan="1">11</td><td rowspan="1" colspan="1">11</td><td rowspan="1" colspan="1">11</td><td rowspan="1" colspan="1">11</td><td rowspan="1" colspan="1">12</td><td rowspan="1" colspan="1">10</td><td rowspan="1" colspan="1">10</td><td rowspan="1" colspan="1">11</td><td rowspan="1" colspan="1">11</td><td rowspan="1" colspan="1">12</td><td rowspan="1" colspan="1">11</td><td rowspan="1" colspan="1">13</td><td rowspan="1" colspan="1">12</td><td rowspan="1" colspan="1">12</td><td rowspan="1" colspan="1">15</td><td rowspan="1" colspan="1">13</td><td rowspan="1" colspan="1">13</td><td rowspan="1" colspan="1">11R/11L</td><td rowspan="1" colspan="1">12R/11L</td><td rowspan="1" colspan="1">10R/10L</td><td rowspan="1" colspan="1">12R/12L</td><td rowspan="1" colspan="1">11R/11L</td><td rowspan="1" colspan="1">10R/10L</td><td rowspan="1" colspan="1">12R/13L</td><td rowspan="1" colspan="1">12R/11L</td><td rowspan="1" colspan="1">13</td><td rowspan="1" colspan="1">12R/(broken)L</td><td rowspan="1" colspan="1">13R/13L</td><td rowspan="1" colspan="1">12R/13L</td><td rowspan="1" colspan="1">12</td><td rowspan="1" colspan="1">14</td><td rowspan="1" colspan="1">13</td><td rowspan="1" colspan="1">12</td><td rowspan="1" colspan="1">13</td><td rowspan="1" colspan="1">12</td><td rowspan="1" colspan="1">11</td><td rowspan="1" colspan="1">13</td><td rowspan="1" colspan="1">12</td><td rowspan="1" colspan="1">12</td></tr><tr><td rowspan="1" colspan="1">Total subdigital lamellae 4<sup>th</sup> toe (<abbrev xmlns:xlink="http://www.w3.org/1999/xlink" xlink:title="total number of subdigital lamellae" id="ABBRID0EVYEK" xlink:type="simple">TL4T</abbrev>)</td><td rowspan="1" colspan="1">20</td><td rowspan="1" colspan="1">19</td><td rowspan="1" colspan="1">20</td><td rowspan="1" colspan="1">19</td><td rowspan="1" colspan="1">20</td><td rowspan="1" colspan="1">21</td><td rowspan="1" colspan="1">19</td><td rowspan="1" colspan="1">20</td><td rowspan="1" colspan="1">18</td><td rowspan="1" colspan="1">26</td><td rowspan="1" colspan="1">23</td><td rowspan="1" colspan="1">22</td><td rowspan="1" colspan="1">23</td><td rowspan="1" colspan="1">19</td><td rowspan="1" colspan="1">13</td><td rowspan="1" colspan="1">16</td><td rowspan="1" colspan="1">17</td><td rowspan="1" colspan="1">16</td><td rowspan="1" colspan="1">21</td><td rowspan="1" colspan="1">21</td><td rowspan="1" colspan="1">19</td><td rowspan="1" colspan="1">21</td><td rowspan="1" colspan="1">21</td><td rowspan="1" colspan="1">18</td><td rowspan="1" colspan="1">20</td><td rowspan="1" colspan="1">20</td><td rowspan="1" colspan="1">18</td><td rowspan="1" colspan="1">21</td><td rowspan="1" colspan="1">19</td><td rowspan="1" colspan="1">22</td><td rowspan="1" colspan="1">21</td><td rowspan="1" colspan="1">22</td><td rowspan="1" colspan="1">14</td><td rowspan="1" colspan="1">23</td><td rowspan="1" colspan="1">23</td><td rowspan="1" colspan="1">20R/20L</td><td rowspan="1" colspan="1">22R/21L</td><td rowspan="1" colspan="1">19R/19L</td><td rowspan="1" colspan="1">21R/21L</td><td rowspan="1" colspan="1">21R/22L</td><td rowspan="1" colspan="1">19R/20L</td><td rowspan="1" colspan="1">22R/22L</td><td rowspan="1" colspan="1">21R/19L</td><td rowspan="1" colspan="1">21</td><td rowspan="1" colspan="1">20</td><td rowspan="1" colspan="1">22R/22L</td><td rowspan="1" colspan="1">21R/22L</td><td rowspan="1" colspan="1">21</td><td rowspan="1" colspan="1">24</td><td rowspan="1" colspan="1">22</td><td rowspan="1" colspan="1">20</td><td rowspan="1" colspan="1">23</td><td rowspan="1" colspan="1">20</td><td rowspan="1" colspan="1">20</td><td rowspan="1" colspan="1">22</td><td rowspan="1" colspan="1">21</td><td rowspan="1" colspan="1">19</td></tr><tr><td rowspan="1" colspan="1">Expanded subdigital lamellae on 4<sup>th</sup> finger (<abbrev xmlns:xlink="http://www.w3.org/1999/xlink" xlink:title="number of expanded subdigital lamellae on the fourth finger proximal to the digital inflection" id="ABBRID0EL5EK" xlink:type="simple">FL4E</abbrev>)</td><td rowspan="1" colspan="1">8</td><td rowspan="1" colspan="1">8</td><td rowspan="1" colspan="1">8</td><td rowspan="1" colspan="1">7</td><td rowspan="1" colspan="1">8</td><td rowspan="1" colspan="1">8</td><td rowspan="1" colspan="1">9</td><td rowspan="1" colspan="1">9</td><td rowspan="1" colspan="1">9</td><td rowspan="1" colspan="1">9</td><td rowspan="1" colspan="1">8</td><td rowspan="1" colspan="1">9</td><td rowspan="1" colspan="1">9</td><td rowspan="1" colspan="1">10</td><td rowspan="1" colspan="1">6</td><td rowspan="1" colspan="1">6</td><td rowspan="1" colspan="1">7</td><td rowspan="1" colspan="1">6</td><td rowspan="1" colspan="1">8</td><td rowspan="1" colspan="1">8</td><td rowspan="1" colspan="1">8</td><td rowspan="1" colspan="1">8</td><td rowspan="1" colspan="1">9</td><td rowspan="1" colspan="1">7</td><td rowspan="1" colspan="1">9</td><td rowspan="1" colspan="1">9</td><td rowspan="1" colspan="1">8</td><td rowspan="1" colspan="1">8</td><td rowspan="1" colspan="1">7</td><td rowspan="1" colspan="1">8</td><td rowspan="1" colspan="1">8</td><td rowspan="1" colspan="1">8</td><td rowspan="1" colspan="1">8</td><td rowspan="1" colspan="1">8</td><td rowspan="1" colspan="1">8</td><td rowspan="1" colspan="1">8R/8L</td><td rowspan="1" colspan="1">8R/8L</td><td rowspan="1" colspan="1">8R/8L</td><td rowspan="1" colspan="1">8R/8L</td><td rowspan="1" colspan="1">7R/7L</td><td rowspan="1" colspan="1">8R/9L</td><td rowspan="1" colspan="1">7R/7L</td><td rowspan="1" colspan="1">8R/8L</td><td rowspan="1" colspan="1">8</td><td rowspan="1" colspan="1">7R/7L</td><td rowspan="1" colspan="1">8R/8L</td><td rowspan="1" colspan="1">8R/8L</td><td rowspan="1" colspan="1">8</td><td rowspan="1" colspan="1">7</td><td rowspan="1" colspan="1">7</td><td rowspan="1" colspan="1">8</td><td rowspan="1" colspan="1">8</td><td rowspan="1" colspan="1">8</td><td rowspan="1" colspan="1">8</td><td rowspan="1" colspan="1">8</td><td rowspan="1" colspan="1">8</td><td rowspan="1" colspan="1">8</td></tr><tr><td rowspan="1" colspan="1">Unmodified subdigital lamellae on 4<sup>th</sup> finger (<abbrev xmlns:xlink="http://www.w3.org/1999/xlink" xlink:title="number of small generally unmodified subdigital lamellae distal to the digital inflection on the fourth finger" id="ABBRID0EBEFK" xlink:type="simple">FL4U</abbrev>)</td><td rowspan="1" colspan="1">9</td><td rowspan="1" colspan="1">11</td><td rowspan="1" colspan="1">10</td><td rowspan="1" colspan="1">10</td><td rowspan="1" colspan="1">10</td><td rowspan="1" colspan="1">12</td><td rowspan="1" colspan="1">13</td><td rowspan="1" colspan="1">9</td><td rowspan="1" colspan="1">8</td><td rowspan="1" colspan="1">12</td><td rowspan="1" colspan="1">11</td><td rowspan="1" colspan="1">12</td><td rowspan="1" colspan="1">13</td><td rowspan="1" colspan="1">9</td><td rowspan="1" colspan="1">9</td><td rowspan="1" colspan="1">9</td><td rowspan="1" colspan="1">9</td><td rowspan="1" colspan="1">9</td><td rowspan="1" colspan="1">10</td><td rowspan="1" colspan="1">10</td><td rowspan="1" colspan="1">10</td><td rowspan="1" colspan="1">10</td><td rowspan="1" colspan="1">8</td><td rowspan="1" colspan="1">9</td><td rowspan="1" colspan="1">10</td><td rowspan="1" colspan="1">10</td><td rowspan="1" colspan="1">9</td><td rowspan="1" colspan="1">11</td><td rowspan="1" colspan="1">10</td><td rowspan="1" colspan="1">11</td><td rowspan="1" colspan="1">10</td><td rowspan="1" colspan="1">10</td><td rowspan="1" colspan="1">12</td><td rowspan="1" colspan="1">12</td><td rowspan="1" colspan="1">12</td><td rowspan="1" colspan="1">10R/10L</td><td rowspan="1" colspan="1">10R/10L</td><td rowspan="1" colspan="1">10R/9L</td><td rowspan="1" colspan="1">11R/11L</td><td rowspan="1" colspan="1">10R/10L</td><td rowspan="1" colspan="1">9R/9L</td><td rowspan="1" colspan="1">10R/10L</td><td rowspan="1" colspan="1">10R/10L</td><td rowspan="1" colspan="1">12</td><td rowspan="1" colspan="1">11R/11L</td><td rowspan="1" colspan="1">11R/10L</td><td rowspan="1" colspan="1">12R/12L</td><td rowspan="1" colspan="1">10</td><td rowspan="1" colspan="1">12</td><td rowspan="1" colspan="1">12</td><td rowspan="1" colspan="1">11</td><td rowspan="1" colspan="1">12</td><td rowspan="1" colspan="1">12</td><td rowspan="1" colspan="1">11</td><td rowspan="1" colspan="1">12</td><td rowspan="1" colspan="1">11</td><td rowspan="1" colspan="1">10</td></tr><tr><td rowspan="1" colspan="1">Total subdigital lamellae 4<sup>th</sup> finger (<abbrev xmlns:xlink="http://www.w3.org/1999/xlink" xlink:title="total number of subdigital lamellae" id="ABBRID0EXJFK" xlink:type="simple">FL4T</abbrev>)</td><td rowspan="1" colspan="1">17</td><td rowspan="1" colspan="1">19</td><td rowspan="1" colspan="1">18</td><td rowspan="1" colspan="1">17</td><td rowspan="1" colspan="1">18</td><td rowspan="1" colspan="1">20</td><td rowspan="1" colspan="1">22</td><td rowspan="1" colspan="1">18</td><td rowspan="1" colspan="1">17</td><td rowspan="1" colspan="1">21</td><td rowspan="1" colspan="1">21</td><td rowspan="1" colspan="1">21</td><td rowspan="1" colspan="1">22</td><td rowspan="1" colspan="1">19</td><td rowspan="1" colspan="1">15</td><td rowspan="1" colspan="1">15</td><td rowspan="1" colspan="1">18</td><td rowspan="1" colspan="1">15</td><td rowspan="1" colspan="1">18</td><td rowspan="1" colspan="1">18</td><td rowspan="1" colspan="1">18</td><td rowspan="1" colspan="1">18</td><td rowspan="1" colspan="1">17</td><td rowspan="1" colspan="1">16</td><td rowspan="1" colspan="1">19</td><td rowspan="1" colspan="1">19</td><td rowspan="1" colspan="1">17</td><td rowspan="1" colspan="1">19</td><td rowspan="1" colspan="1">17</td><td rowspan="1" colspan="1">17</td><td rowspan="1" colspan="1">18</td><td rowspan="1" colspan="1">18</td><td rowspan="1" colspan="1">20</td><td rowspan="1" colspan="1">20</td><td rowspan="1" colspan="1">20</td><td rowspan="1" colspan="1">18R/18L</td><td rowspan="1" colspan="1">18R/18L</td><td rowspan="1" colspan="1">18R/17L</td><td rowspan="1" colspan="1">19R/19L</td><td rowspan="1" colspan="1">17R/17L</td><td rowspan="1" colspan="1">17R/18L</td><td rowspan="1" colspan="1">17R/17L</td><td rowspan="1" colspan="1">18R/18L</td><td rowspan="1" colspan="1">20</td><td rowspan="1" colspan="1">18R/18L</td><td rowspan="1" colspan="1">19R/18L</td><td rowspan="1" colspan="1">20R/20L</td><td rowspan="1" colspan="1">18</td><td rowspan="1" colspan="1">19</td><td rowspan="1" colspan="1">19</td><td rowspan="1" colspan="1">19</td><td rowspan="1" colspan="1">20</td><td rowspan="1" colspan="1">20</td><td rowspan="1" colspan="1">19</td><td rowspan="1" colspan="1">20</td><td rowspan="1" colspan="1">19</td><td rowspan="1" colspan="1">18</td></tr><tr><td rowspan="1" colspan="1">Enlarged femoral scales (R/L)</td><td rowspan="1" colspan="1">0</td><td rowspan="1" colspan="1">0</td><td rowspan="1" colspan="1">0</td><td rowspan="1" colspan="1">8R/8L</td><td rowspan="1" colspan="1">7R/7L</td><td rowspan="1" colspan="1">0</td><td rowspan="1" colspan="1">0</td><td rowspan="1" colspan="1">0</td><td rowspan="1" colspan="1">0</td><td rowspan="1" colspan="1">11R/8L</td><td rowspan="1" colspan="1">10R/9L</td><td rowspan="1" colspan="1">8R/8L</td><td rowspan="1" colspan="1">9R/10L</td><td rowspan="1" colspan="1">9R/8L</td><td rowspan="1" colspan="1">10R/10L</td><td rowspan="1" colspan="1">9R/8L</td><td rowspan="1" colspan="1">10R/9L</td><td rowspan="1" colspan="1">8R/9L</td><td rowspan="1" colspan="1">9R/7L</td><td rowspan="1" colspan="1">8R/9L</td><td rowspan="1" colspan="1">9R/9L</td><td rowspan="1" colspan="1">8R/8L</td><td rowspan="1" colspan="1">9R/8L</td><td rowspan="1" colspan="1">7R/8L</td><td rowspan="1" colspan="1">7R/8L</td><td rowspan="1" colspan="1">9R/8L</td><td rowspan="1" colspan="1">8R/8L</td><td rowspan="1" colspan="1">9R/8L</td><td rowspan="1" colspan="1">9R/L</td><td rowspan="1" colspan="1">9R/9L</td><td rowspan="1" colspan="1">9R/7L</td><td rowspan="1" colspan="1">7R/7L</td><td rowspan="1" colspan="1">6R/7L</td><td rowspan="1" colspan="1">5R/8L</td><td rowspan="1" colspan="1">7R/7L</td><td rowspan="1" colspan="1">5R/6L</td><td rowspan="1" colspan="1">4R/5L</td><td rowspan="1" colspan="1">5R/6L</td><td rowspan="1" colspan="1">6R/6L</td><td rowspan="1" colspan="1">5R/6L</td><td rowspan="1" colspan="1">5R/6L</td><td rowspan="1" colspan="1">6R/6L</td><td rowspan="1" colspan="1">6R/6L</td><td rowspan="1" colspan="1">7R/7L</td><td rowspan="1" colspan="1">8R/8L</td><td rowspan="1" colspan="1">8R/8L</td><td rowspan="1" colspan="1">6R/8L</td><td rowspan="1" colspan="1">5R/7L</td><td rowspan="1" colspan="1">8R/8L</td><td rowspan="1" colspan="1">8R/8L</td><td rowspan="1" colspan="1">7R/8L</td><td rowspan="1" colspan="1">8R/8L</td><td rowspan="1" colspan="1">7R/8L</td><td rowspan="1" colspan="1">7R/6L</td><td rowspan="1" colspan="1">8R/8L</td><td rowspan="1" colspan="1">9R/9L</td><td rowspan="1" colspan="1">7R/10L</td></tr><tr><td rowspan="1" colspan="1">Total enlarged femoral scales (<abbrev xmlns:xlink="http://www.w3.org/1999/xlink" xlink:title="total number of enlarged femoral scales" id="ABBRID0E1UFK" xlink:type="simple">FS</abbrev>)</td><td rowspan="1" colspan="1">16</td><td rowspan="1" colspan="1">10</td><td rowspan="1" colspan="1">11</td><td rowspan="1" colspan="1">16</td><td rowspan="1" colspan="1">14</td><td rowspan="1" colspan="1">0</td><td rowspan="1" colspan="1">0</td><td rowspan="1" colspan="1">0</td><td rowspan="1" colspan="1">0</td><td rowspan="1" colspan="1">14</td><td rowspan="1" colspan="1">19</td><td rowspan="1" colspan="1">19</td><td rowspan="1" colspan="1">19</td><td rowspan="1" colspan="1">17</td><td rowspan="1" colspan="1">20</td><td rowspan="1" colspan="1">17</td><td rowspan="1" colspan="1">19</td><td rowspan="1" colspan="1">17</td><td rowspan="1" colspan="1">16</td><td rowspan="1" colspan="1">17</td><td rowspan="1" colspan="1">18</td><td rowspan="1" colspan="1">16</td><td rowspan="1" colspan="1">17</td><td rowspan="1" colspan="1">15</td><td rowspan="1" colspan="1">15</td><td rowspan="1" colspan="1">17</td><td rowspan="1" colspan="1">16</td><td rowspan="1" colspan="1">17</td><td rowspan="1" colspan="1">18</td><td rowspan="1" colspan="1">18</td><td rowspan="1" colspan="1">16</td><td rowspan="1" colspan="1">14</td><td rowspan="1" colspan="1">13</td><td rowspan="1" colspan="1">13</td><td rowspan="1" colspan="1">14</td><td rowspan="1" colspan="1">11</td><td rowspan="1" colspan="1">9</td><td rowspan="1" colspan="1">11</td><td rowspan="1" colspan="1">12</td><td rowspan="1" colspan="1">11</td><td rowspan="1" colspan="1">11</td><td rowspan="1" colspan="1">12</td><td rowspan="1" colspan="1">12</td><td rowspan="1" colspan="1">14</td><td rowspan="1" colspan="1">16</td><td rowspan="1" colspan="1">16</td><td rowspan="1" colspan="1">14</td><td rowspan="1" colspan="1">12</td><td rowspan="1" colspan="1">16</td><td rowspan="1" colspan="1">16</td><td rowspan="1" colspan="1">15</td><td rowspan="1" colspan="1">16</td><td rowspan="1" colspan="1">15</td><td rowspan="1" colspan="1">13</td><td rowspan="1" colspan="1">16</td><td rowspan="1" colspan="1">18</td><td rowspan="1" colspan="1">17</td></tr><tr><td rowspan="1" colspan="1">Total femoral pores in males (<abbrev xmlns:xlink="http://www.w3.org/1999/xlink" xlink:title="the number of femoral pores" id="ABBRID0EO1FK" xlink:type="simple">FP</abbrev>)</td><td rowspan="1" colspan="1">7</td><td rowspan="1" colspan="1">0</td><td rowspan="1" colspan="1">0</td><td rowspan="1" colspan="1">0</td><td rowspan="1" colspan="1">0</td><td rowspan="1" colspan="1">0</td><td rowspan="1" colspan="1">0</td><td rowspan="1" colspan="1">0</td><td rowspan="1" colspan="1">0</td><td rowspan="1" colspan="1">0</td><td rowspan="1" colspan="1">0</td><td rowspan="1" colspan="1">0</td><td rowspan="1" colspan="1">0</td><td rowspan="1" colspan="1">17</td><td rowspan="1" colspan="1">14</td><td rowspan="1" colspan="1">0</td><td rowspan="1" colspan="1">0</td><td rowspan="1" colspan="1">0</td><td rowspan="1" colspan="1">0</td><td rowspan="1" colspan="1">14</td><td rowspan="1" colspan="1">15</td><td rowspan="1" colspan="1">13</td><td rowspan="1" colspan="1">0</td><td rowspan="1" colspan="1">0</td><td rowspan="1" colspan="1">0</td><td rowspan="1" colspan="1">17</td><td rowspan="1" colspan="1">0</td><td rowspan="1" colspan="1">0</td><td rowspan="1" colspan="1">14</td><td rowspan="1" colspan="1">0</td><td rowspan="1" colspan="1">12</td><td rowspan="1" colspan="1">13</td><td rowspan="1" colspan="1">0</td><td rowspan="1" colspan="1">11</td><td rowspan="1" colspan="1">13</td><td rowspan="1" colspan="1">11</td><td rowspan="1" colspan="1">8</td><td rowspan="1" colspan="1">10</td><td rowspan="1" colspan="1">0</td><td rowspan="1" colspan="1">0</td><td rowspan="1" colspan="1">0</td><td rowspan="1" colspan="1">0</td><td rowspan="1" colspan="1">0</td><td rowspan="1" colspan="1">14</td><td rowspan="1" colspan="1">12</td><td rowspan="1" colspan="1">0</td><td rowspan="1" colspan="1">0</td><td rowspan="1" colspan="1">0</td><td rowspan="1" colspan="1">16</td><td rowspan="1" colspan="1">0</td><td rowspan="1" colspan="1">14</td><td rowspan="1" colspan="1">15</td><td rowspan="1" colspan="1">14</td><td rowspan="1" colspan="1">12</td><td rowspan="1" colspan="1">0</td><td rowspan="1" colspan="1">0</td><td rowspan="1" colspan="1">0</td></tr><tr><td rowspan="1" colspan="1">Enlarged precloacal scales (<abbrev xmlns:xlink="http://www.w3.org/1999/xlink" xlink:title="number of enlarged precloacal scales" id="ABBRID0ECAGK" xlink:type="simple">PCS</abbrev>)</td><td rowspan="1" colspan="1">7</td><td rowspan="1" colspan="1">7</td><td rowspan="1" colspan="1">7</td><td rowspan="1" colspan="1">8</td><td rowspan="1" colspan="1">7</td><td rowspan="1" colspan="1">8</td><td rowspan="1" colspan="1">8</td><td rowspan="1" colspan="1">8</td><td rowspan="1" colspan="1">7</td><td rowspan="1" colspan="1">14</td><td rowspan="1" colspan="1">15</td><td rowspan="1" colspan="1">13</td><td rowspan="1" colspan="1">19</td><td rowspan="1" colspan="1">13</td><td rowspan="1" colspan="1">13</td><td rowspan="1" colspan="1">13</td><td rowspan="1" colspan="1">13</td><td rowspan="1" colspan="1">13</td><td rowspan="1" colspan="1">15</td><td rowspan="1" colspan="1">13</td><td rowspan="1" colspan="1">13</td><td rowspan="1" colspan="1">13</td><td rowspan="1" colspan="1">12</td><td rowspan="1" colspan="1">13</td><td rowspan="1" colspan="1">13</td><td rowspan="1" colspan="1">17</td><td rowspan="1" colspan="1">13</td><td rowspan="1" colspan="1">15</td><td rowspan="1" colspan="1">15</td><td rowspan="1" colspan="1">15</td><td rowspan="1" colspan="1">14</td><td rowspan="1" colspan="1">13</td><td rowspan="1" colspan="1">15</td><td rowspan="1" colspan="1">15</td><td rowspan="1" colspan="1">14</td><td rowspan="1" colspan="1">15</td><td rowspan="1" colspan="1">14</td><td rowspan="1" colspan="1">14</td><td rowspan="1" colspan="1">15</td><td rowspan="1" colspan="1">14</td><td rowspan="1" colspan="1">15</td><td rowspan="1" colspan="1">15</td><td rowspan="1" colspan="1">12</td><td rowspan="1" colspan="1">16</td><td rowspan="1" colspan="1">14</td><td rowspan="1" colspan="1">15</td><td rowspan="1" colspan="1">15</td><td rowspan="1" colspan="1">17</td><td rowspan="1" colspan="1">15</td><td rowspan="1" colspan="1">15</td><td rowspan="1" colspan="1">15</td><td rowspan="1" colspan="1">15</td><td rowspan="1" colspan="1">15</td><td rowspan="1" colspan="1">15</td><td rowspan="1" colspan="1">15</td><td rowspan="1" colspan="1">14</td><td rowspan="1" colspan="1">16</td></tr><tr><td rowspan="1" colspan="1">Precloacal pores in males (<abbrev xmlns:xlink="http://www.w3.org/1999/xlink" xlink:title="number of precloacal pores" id="ABBRID0EWFGK" xlink:type="simple">PP</abbrev>)</td><td rowspan="1" colspan="1">7</td><td rowspan="1" colspan="1">0</td><td rowspan="1" colspan="1">0</td><td rowspan="1" colspan="1">0</td><td rowspan="1" colspan="1">0</td><td rowspan="1" colspan="1">0</td><td rowspan="1" colspan="1">8</td><td rowspan="1" colspan="1">8</td><td rowspan="1" colspan="1">0</td><td rowspan="1" colspan="1">0</td><td rowspan="1" colspan="1">0</td><td rowspan="1" colspan="1">0</td><td rowspan="1" colspan="1">0</td><td rowspan="1" colspan="1">13</td><td rowspan="1" colspan="1">0</td><td rowspan="1" colspan="1">0</td><td rowspan="1" colspan="1">0</td><td rowspan="1" colspan="1">0</td><td rowspan="1" colspan="1">13</td><td rowspan="1" colspan="1">13</td><td rowspan="1" colspan="1">13</td><td rowspan="1" colspan="1">13</td><td rowspan="1" colspan="1">0</td><td rowspan="1" colspan="1">0</td><td rowspan="1" colspan="1">0</td><td rowspan="1" colspan="1">17</td><td rowspan="1" colspan="1">13</td><td rowspan="1" colspan="1">0</td><td rowspan="1" colspan="1">15</td><td rowspan="1" colspan="1">0</td><td rowspan="1" colspan="1">14</td><td rowspan="1" colspan="1">13</td><td rowspan="1" colspan="1">0</td><td rowspan="1" colspan="1">15</td><td rowspan="1" colspan="1">14</td><td rowspan="1" colspan="1">15</td><td rowspan="1" colspan="1">14</td><td rowspan="1" colspan="1">14</td><td rowspan="1" colspan="1">0</td><td rowspan="1" colspan="1">0</td><td rowspan="1" colspan="1">0</td><td rowspan="1" colspan="1">0</td><td rowspan="1" colspan="1">0</td><td rowspan="1" colspan="1">16</td><td rowspan="1" colspan="1">14</td><td rowspan="1" colspan="1">0</td><td rowspan="1" colspan="1">0</td><td rowspan="1" colspan="1">0</td><td rowspan="1" colspan="1">15</td><td rowspan="1" colspan="1">0</td><td rowspan="1" colspan="1">15</td><td rowspan="1" colspan="1">15</td><td rowspan="1" colspan="1">15</td><td rowspan="1" colspan="1">15</td><td rowspan="1" colspan="1">0</td><td rowspan="1" colspan="1">0</td><td rowspan="1" colspan="1">0</td></tr><tr><td rowspan="1" colspan="1">Postcloacal tubercles (PCT)</td><td rowspan="1" colspan="1">3</td><td rowspan="1" colspan="1">3</td><td rowspan="1" colspan="1">2</td><td rowspan="1" colspan="1">3</td><td rowspan="1" colspan="1">3</td><td rowspan="1" colspan="1">3</td><td rowspan="1" colspan="1">2</td><td rowspan="1" colspan="1">3</td><td rowspan="1" colspan="1">3</td><td rowspan="1" colspan="1">3</td><td rowspan="1" colspan="1">2</td><td rowspan="1" colspan="1">3</td><td rowspan="1" colspan="1">3</td><td rowspan="1" colspan="1">3</td><td rowspan="1" colspan="1">3</td><td rowspan="1" colspan="1">2</td><td rowspan="1" colspan="1">1</td><td rowspan="1" colspan="1">2</td><td rowspan="1" colspan="1">0</td><td rowspan="1" colspan="1">0</td><td rowspan="1" colspan="1">0</td><td rowspan="1" colspan="1">0</td><td rowspan="1" colspan="1">2</td><td rowspan="1" colspan="1">3</td><td rowspan="1" colspan="1">4</td><td rowspan="1" colspan="1">3</td><td rowspan="1" colspan="1">2</td><td rowspan="1" colspan="1">2R/3L</td><td rowspan="1" colspan="1">3</td><td rowspan="1" colspan="1">2</td><td rowspan="1" colspan="1">3</td><td rowspan="1" colspan="1">2</td><td rowspan="1" colspan="1">2</td><td rowspan="1" colspan="1">3</td><td rowspan="1" colspan="1">2</td><td rowspan="1" colspan="1">3R/2L</td><td rowspan="1" colspan="1">3R/2L</td><td rowspan="1" colspan="1">3R/3L</td><td rowspan="1" colspan="1">1R/1L</td><td rowspan="1" colspan="1">3R/2L</td><td rowspan="1" colspan="1">3R/3L</td><td rowspan="1" colspan="1">2R/2L</td><td rowspan="1" colspan="1">1R/1L</td><td rowspan="1" colspan="1">3</td><td rowspan="1" colspan="1">3R/3L</td><td rowspan="1" colspan="1">2R/2L</td><td rowspan="1" colspan="1">3R/3L</td><td rowspan="1" colspan="1">2</td><td rowspan="1" colspan="1">2R/3L</td><td rowspan="1" colspan="1">3</td><td rowspan="1" colspan="1">3</td><td rowspan="1" colspan="1">2R/3L</td><td rowspan="1" colspan="1">2R/3L</td><td rowspan="1" colspan="1">3</td><td rowspan="1" colspan="1">2</td><td rowspan="1" colspan="1">3</td><td rowspan="1" colspan="1">3</td></tr><tr><td rowspan="1" colspan="1">Body bands (<abbrev xmlns:xlink="http://www.w3.org/1999/xlink" xlink:title="and the number of dark body bands" id="ABBRID0EZQGK" xlink:type="simple">BB</abbrev>)</td><td rowspan="1" colspan="1">4</td><td rowspan="1" colspan="1">6</td><td rowspan="1" colspan="1">3</td><td rowspan="1" colspan="1">5</td><td rowspan="1" colspan="1">5</td><td rowspan="1" colspan="1">5</td><td rowspan="1" colspan="1">5</td><td rowspan="1" colspan="1">3</td><td rowspan="1" colspan="1">3</td><td rowspan="1" colspan="1">5</td><td rowspan="1" colspan="1">5</td><td rowspan="1" colspan="1">5</td><td rowspan="1" colspan="1">5</td><td rowspan="1" colspan="1">3</td><td rowspan="1" colspan="1">6</td><td rowspan="1" colspan="1">6</td><td rowspan="1" colspan="1">6</td><td rowspan="1" colspan="1">6</td><td rowspan="1" colspan="1">3</td><td rowspan="1" colspan="1">4</td><td rowspan="1" colspan="1">3</td><td rowspan="1" colspan="1">3</td><td rowspan="1" colspan="1">3</td><td rowspan="1" colspan="1">3</td><td rowspan="1" colspan="1">3</td><td rowspan="1" colspan="1">3</td><td rowspan="1" colspan="1">3</td><td rowspan="1" colspan="1">3</td><td rowspan="1" colspan="1">3</td><td rowspan="1" colspan="1">3</td><td rowspan="1" colspan="1">4</td><td rowspan="1" colspan="1">4</td><td rowspan="1" colspan="1">/</td><td rowspan="1" colspan="1">/</td><td rowspan="1" colspan="1">5</td><td rowspan="1" colspan="1">3</td><td rowspan="1" colspan="1">3</td><td rowspan="1" colspan="1">3</td><td rowspan="1" colspan="1">3</td><td rowspan="1" colspan="1">3</td><td rowspan="1" colspan="1">3</td><td rowspan="1" colspan="1">3</td><td rowspan="1" colspan="1">5</td><td rowspan="1" colspan="1">5</td><td rowspan="1" colspan="1">6</td><td rowspan="1" colspan="1">3</td><td rowspan="1" colspan="1">4</td><td rowspan="1" colspan="1">3</td><td rowspan="1" colspan="1">4</td><td rowspan="1" colspan="1">3</td><td rowspan="1" colspan="1">4</td><td rowspan="1" colspan="1">3</td><td rowspan="1" colspan="1">5</td><td rowspan="1" colspan="1">4</td><td rowspan="1" colspan="1">4</td><td rowspan="1" colspan="1">3</td><td rowspan="1" colspan="1">/</td></tr><tr><td rowspan="1" colspan="1">
                      <bold>Categorical data</bold>
                    </td><td rowspan="1" colspan="1"/><td rowspan="1" colspan="1"/><td rowspan="1" colspan="1"/><td rowspan="1" colspan="1"/><td rowspan="1" colspan="1"/><td rowspan="1" colspan="1"/><td rowspan="1" colspan="1"/><td rowspan="1" colspan="1"/><td rowspan="1" colspan="1"/><td rowspan="1" colspan="1"/><td rowspan="1" colspan="1"/><td rowspan="1" colspan="1"/><td rowspan="1" colspan="1"/><td rowspan="1" colspan="1"/><td rowspan="1" colspan="1"/><td rowspan="1" colspan="1"/><td rowspan="1" colspan="1"/><td rowspan="1" colspan="1"/><td rowspan="1" colspan="1"/><td rowspan="1" colspan="1"/><td rowspan="1" colspan="1"/><td rowspan="1" colspan="1"/><td rowspan="1" colspan="1"/><td rowspan="1" colspan="1"/><td rowspan="1" colspan="1"/><td rowspan="1" colspan="1"/><td rowspan="1" colspan="1"/><td rowspan="1" colspan="1"/><td rowspan="1" colspan="1"/><td rowspan="1" colspan="1"/><td rowspan="1" colspan="1"/><td rowspan="1" colspan="1"/><td rowspan="1" colspan="1"/><td rowspan="1" colspan="1"/><td rowspan="1" colspan="1"/><td rowspan="1" colspan="1"/><td rowspan="1" colspan="1"/><td rowspan="1" colspan="1"/><td rowspan="1" colspan="1"/><td rowspan="1" colspan="1"/><td rowspan="1" colspan="1"/><td rowspan="1" colspan="1"/><td rowspan="1" colspan="1"/><td rowspan="1" colspan="1"/><td rowspan="1" colspan="1"/><td rowspan="1" colspan="1"/><td rowspan="1" colspan="1"/><td rowspan="1" colspan="1"/><td rowspan="1" colspan="1"/><td rowspan="1" colspan="1"/><td rowspan="1" colspan="1"/><td rowspan="1" colspan="1"/><td rowspan="1" colspan="1"/><td rowspan="1" colspan="1"/><td rowspan="1" colspan="1"/><td rowspan="1" colspan="1"/><td rowspan="1" colspan="1"/></tr><tr><td rowspan="1" colspan="1">Small tubercles on flank (<abbrev xmlns:xlink="http://www.w3.org/1999/xlink" xlink:title="tubercles on the flanks" id="ABBRID0E62GK" xlink:type="simple">FKT</abbrev>)</td><td rowspan="1" colspan="1">present</td><td rowspan="1" colspan="1">present</td><td rowspan="1" colspan="1">present</td><td rowspan="1" colspan="1">present</td><td rowspan="1" colspan="1">present</td><td rowspan="1" colspan="1">absent</td><td rowspan="1" colspan="1">absent</td><td rowspan="1" colspan="1">absent</td><td rowspan="1" colspan="1">absent</td><td rowspan="1" colspan="1">present</td><td rowspan="1" colspan="1">present</td><td rowspan="1" colspan="1">present</td><td rowspan="1" colspan="1">present</td><td rowspan="1" colspan="1">present</td><td rowspan="1" colspan="1">present</td><td rowspan="1" colspan="1">present</td><td rowspan="1" colspan="1">present</td><td rowspan="1" colspan="1">present</td><td rowspan="1" colspan="1">present</td><td rowspan="1" colspan="1">present</td><td rowspan="1" colspan="1">present</td><td rowspan="1" colspan="1">present</td><td rowspan="1" colspan="1">present</td><td rowspan="1" colspan="1">present</td><td rowspan="1" colspan="1">present</td><td rowspan="1" colspan="1">present</td><td rowspan="1" colspan="1">present</td><td rowspan="1" colspan="1">present</td><td rowspan="1" colspan="1">present</td><td rowspan="1" colspan="1">present</td><td rowspan="1" colspan="1">present</td><td rowspan="1" colspan="1">present</td><td rowspan="1" colspan="1">present</td><td rowspan="1" colspan="1">present</td><td rowspan="1" colspan="1">present</td><td rowspan="1" colspan="1">present</td><td rowspan="1" colspan="1">present</td><td rowspan="1" colspan="1">present</td><td rowspan="1" colspan="1">present</td><td rowspan="1" colspan="1">present</td><td rowspan="1" colspan="1">present</td><td rowspan="1" colspan="1">present</td><td rowspan="1" colspan="1">present</td><td rowspan="1" colspan="1">present</td><td rowspan="1" colspan="1">present</td><td rowspan="1" colspan="1">present</td><td rowspan="1" colspan="1">present</td><td rowspan="1" colspan="1">present</td><td rowspan="1" colspan="1">present</td><td rowspan="1" colspan="1">present</td><td rowspan="1" colspan="1">present</td><td rowspan="1" colspan="1">present</td><td rowspan="1" colspan="1">present</td><td rowspan="1" colspan="1">present</td><td rowspan="1" colspan="1">present</td><td rowspan="1" colspan="1">present</td><td rowspan="1" colspan="1">present</td></tr><tr><td rowspan="1" colspan="1">Dorsolateral caudal tubercles (<abbrev xmlns:xlink="http://www.w3.org/1999/xlink" xlink:title="large or small dorsolateral caudal tubercles" id="ABBRID0ETBHK" xlink:type="simple">DCT</abbrev>)</td><td rowspan="1" colspan="1">small</td><td rowspan="1" colspan="1">small</td><td rowspan="1" colspan="1">small</td><td rowspan="1" colspan="1">/</td><td rowspan="1" colspan="1">small</td><td rowspan="1" colspan="1">large</td><td rowspan="1" colspan="1">large</td><td rowspan="1" colspan="1">large</td><td rowspan="1" colspan="1">large</td><td rowspan="1" colspan="1">small</td><td rowspan="1" colspan="1">/</td><td rowspan="1" colspan="1">small</td><td rowspan="1" colspan="1">small</td><td rowspan="1" colspan="1">large</td><td rowspan="1" colspan="1">small</td><td rowspan="1" colspan="1">small</td><td rowspan="1" colspan="1">small</td><td rowspan="1" colspan="1">small</td><td rowspan="1" colspan="1">small</td><td rowspan="1" colspan="1">small</td><td rowspan="1" colspan="1">small</td><td rowspan="1" colspan="1">small</td><td rowspan="1" colspan="1">small</td><td rowspan="1" colspan="1">small</td><td rowspan="1" colspan="1">small</td><td rowspan="1" colspan="1">small</td><td rowspan="1" colspan="1">small</td><td rowspan="1" colspan="1">small</td><td rowspan="1" colspan="1">small</td><td rowspan="1" colspan="1">small</td><td rowspan="1" colspan="1">small</td><td rowspan="1" colspan="1">small</td><td rowspan="1" colspan="1">small</td><td rowspan="1" colspan="1">small</td><td rowspan="1" colspan="1">/</td><td rowspan="1" colspan="1">small</td><td rowspan="1" colspan="1">small</td><td rowspan="1" colspan="1">small</td><td rowspan="1" colspan="1">small</td><td rowspan="1" colspan="1">small</td><td rowspan="1" colspan="1">small</td><td rowspan="1" colspan="1">small</td><td rowspan="1" colspan="1">large</td><td rowspan="1" colspan="1">large</td><td rowspan="1" colspan="1">large</td><td rowspan="1" colspan="1">large</td><td rowspan="1" colspan="1">large</td><td rowspan="1" colspan="1">large</td><td rowspan="1" colspan="1">large</td><td rowspan="1" colspan="1">large</td><td rowspan="1" colspan="1">large</td><td rowspan="1" colspan="1">large</td><td rowspan="1" colspan="1">large</td><td rowspan="1" colspan="1">/</td><td rowspan="1" colspan="1">large</td><td rowspan="1" colspan="1">small</td><td rowspan="1" colspan="1">small</td></tr><tr><td rowspan="1" colspan="1">Ventrolateral caudal fringe narrow or wide (<abbrev xmlns:xlink="http://www.w3.org/1999/xlink" xlink:title="forming a narrow or wide ventrolateral caudal fringe" id="ABBRID0EHHHK" xlink:type="simple">VLF1</abbrev>)</td><td rowspan="1" colspan="1">narrow</td><td rowspan="1" colspan="1">narrow</td><td rowspan="1" colspan="1">narrow</td><td rowspan="1" colspan="1">/</td><td rowspan="1" colspan="1">narrow</td><td rowspan="1" colspan="1">wide</td><td rowspan="1" colspan="1">wide</td><td rowspan="1" colspan="1">wide</td><td rowspan="1" colspan="1">wide</td><td rowspan="1" colspan="1">narrow</td><td rowspan="1" colspan="1">/</td><td rowspan="1" colspan="1">narrow</td><td rowspan="1" colspan="1">narrow</td><td rowspan="1" colspan="1">wide</td><td rowspan="1" colspan="1">narrow</td><td rowspan="1" colspan="1">narrow</td><td rowspan="1" colspan="1">narrow</td><td rowspan="1" colspan="1">narrow</td><td rowspan="1" colspan="1">narrow</td><td rowspan="1" colspan="1">narrow</td><td rowspan="1" colspan="1">narrow</td><td rowspan="1" colspan="1">narrow</td><td rowspan="1" colspan="1">narrow</td><td rowspan="1" colspan="1">narrow</td><td rowspan="1" colspan="1">narrow</td><td rowspan="1" colspan="1">narrow</td><td rowspan="1" colspan="1">narrow</td><td rowspan="1" colspan="1">narrow</td><td rowspan="1" colspan="1">narrow</td><td rowspan="1" colspan="1">narrow</td><td rowspan="1" colspan="1">narrow</td><td rowspan="1" colspan="1">narrow</td><td rowspan="1" colspan="1">narrow</td><td rowspan="1" colspan="1">narrow</td><td rowspan="1" colspan="1">/</td><td rowspan="1" colspan="1">narrow</td><td rowspan="1" colspan="1">narrow</td><td rowspan="1" colspan="1">narrow</td><td rowspan="1" colspan="1">narrow</td><td rowspan="1" colspan="1">narrow</td><td rowspan="1" colspan="1">narrow</td><td rowspan="1" colspan="1">narrow</td><td rowspan="1" colspan="1">wide</td><td rowspan="1" colspan="1">wide</td><td rowspan="1" colspan="1">wide</td><td rowspan="1" colspan="1">wide</td><td rowspan="1" colspan="1">wide</td><td rowspan="1" colspan="1">wide</td><td rowspan="1" colspan="1">wide</td><td rowspan="1" colspan="1">wide</td><td rowspan="1" colspan="1">wide</td><td rowspan="1" colspan="1">wide</td><td rowspan="1" colspan="1">wide</td><td rowspan="1" colspan="1">/</td><td rowspan="1" colspan="1">wide</td><td rowspan="1" colspan="1">narrow</td><td rowspan="1" colspan="1">narrow</td></tr><tr><td rowspan="1" colspan="1">Ventrolateral caudal fringe scales generally homogenous (<abbrev xmlns:xlink="http://www.w3.org/1999/xlink" xlink:title="ventrolateral caudal fringe scales generally homogenous or not" id="ABBRID0E2MHK" xlink:type="simple">VLF2</abbrev>)</td><td rowspan="1" colspan="1">no</td><td rowspan="1" colspan="1">no</td><td rowspan="1" colspan="1">no</td><td rowspan="1" colspan="1">/</td><td rowspan="1" colspan="1">no</td><td rowspan="1" colspan="1">no</td><td rowspan="1" colspan="1">no</td><td rowspan="1" colspan="1">no</td><td rowspan="1" colspan="1">no</td><td rowspan="1" colspan="1">yes</td><td rowspan="1" colspan="1">yes</td><td rowspan="1" colspan="1">yes</td><td rowspan="1" colspan="1">yes</td><td rowspan="1" colspan="1">yes</td><td rowspan="1" colspan="1">no</td><td rowspan="1" colspan="1">no</td><td rowspan="1" colspan="1">no</td><td rowspan="1" colspan="1">no</td><td rowspan="1" colspan="1">yes</td><td rowspan="1" colspan="1">yes</td><td rowspan="1" colspan="1">yes</td><td rowspan="1" colspan="1">yes</td><td rowspan="1" colspan="1">yes</td><td rowspan="1" colspan="1">yes</td><td rowspan="1" colspan="1">yes</td><td rowspan="1" colspan="1">yes</td><td rowspan="1" colspan="1">yes</td><td rowspan="1" colspan="1">yes</td><td rowspan="1" colspan="1">yes</td><td rowspan="1" colspan="1">yes</td><td rowspan="1" colspan="1">yes</td><td rowspan="1" colspan="1">yes</td><td rowspan="1" colspan="1">yes</td><td rowspan="1" colspan="1">yes</td><td rowspan="1" colspan="1">/</td><td rowspan="1" colspan="1">no</td><td rowspan="1" colspan="1">no</td><td rowspan="1" colspan="1">no</td><td rowspan="1" colspan="1">no</td><td rowspan="1" colspan="1">no</td><td rowspan="1" colspan="1">no</td><td rowspan="1" colspan="1">no</td><td rowspan="1" colspan="1">no</td><td rowspan="1" colspan="1">no</td><td rowspan="1" colspan="1">no</td><td rowspan="1" colspan="1">yes</td><td rowspan="1" colspan="1">yes</td><td rowspan="1" colspan="1">no</td><td rowspan="1" colspan="1">no</td><td rowspan="1" colspan="1">no</td><td rowspan="1" colspan="1">no</td><td rowspan="1" colspan="1">no</td><td rowspan="1" colspan="1">no</td><td rowspan="1" colspan="1">/</td><td rowspan="1" colspan="1">no</td><td rowspan="1" colspan="1">yes</td><td rowspan="1" colspan="1">yes</td></tr><tr><td rowspan="1" colspan="1">Tail cross-section (<abbrev xmlns:xlink="http://www.w3.org/1999/xlink" xlink:title="cross-section of the tail round or square" id="ABBRID0EPSHK" xlink:type="simple">TLcross</abbrev>)</td><td rowspan="1" colspan="1">circular</td><td rowspan="1" colspan="1">circular</td><td rowspan="1" colspan="1">circular</td><td rowspan="1" colspan="1">/</td><td rowspan="1" colspan="1">circular</td><td rowspan="1" colspan="1">square</td><td rowspan="1" colspan="1">square</td><td rowspan="1" colspan="1">square</td><td rowspan="1" colspan="1">square</td><td rowspan="1" colspan="1">circular</td><td rowspan="1" colspan="1">/</td><td rowspan="1" colspan="1">circular</td><td rowspan="1" colspan="1">circular</td><td rowspan="1" colspan="1">square</td><td rowspan="1" colspan="1">circular</td><td rowspan="1" colspan="1">circular</td><td rowspan="1" colspan="1">circular</td><td rowspan="1" colspan="1">circular</td><td rowspan="1" colspan="1">circular</td><td rowspan="1" colspan="1">circular</td><td rowspan="1" colspan="1">circular</td><td rowspan="1" colspan="1">circular</td><td rowspan="1" colspan="1">circular</td><td rowspan="1" colspan="1">circular</td><td rowspan="1" colspan="1">circular</td><td rowspan="1" colspan="1">square</td><td rowspan="1" colspan="1">square</td><td rowspan="1" colspan="1">square</td><td rowspan="1" colspan="1">square</td><td rowspan="1" colspan="1">square</td><td rowspan="1" colspan="1">square</td><td rowspan="1" colspan="1">square</td><td rowspan="1" colspan="1">square</td><td rowspan="1" colspan="1">square</td><td rowspan="1" colspan="1">/</td><td rowspan="1" colspan="1">circular</td><td rowspan="1" colspan="1">circular</td><td rowspan="1" colspan="1">circular</td><td rowspan="1" colspan="1">circular</td><td rowspan="1" colspan="1">circular</td><td rowspan="1" colspan="1">circular</td><td rowspan="1" colspan="1">circular</td><td rowspan="1" colspan="1">square</td><td rowspan="1" colspan="1">/</td><td rowspan="1" colspan="1">circular</td><td rowspan="1" colspan="1">square</td><td rowspan="1" colspan="1">square</td><td rowspan="1" colspan="1">square</td><td rowspan="1" colspan="1">square</td><td rowspan="1" colspan="1">square</td><td rowspan="1" colspan="1">square</td><td rowspan="1" colspan="1">square</td><td rowspan="1" colspan="1">square</td><td rowspan="1" colspan="1">/</td><td rowspan="1" colspan="1">square</td><td rowspan="1" colspan="1">circular</td><td rowspan="1" colspan="1">circular</td></tr><tr><td rowspan="1" colspan="1">Slightly enlarged medial subcaudals (<abbrev xmlns:xlink="http://www.w3.org/1999/xlink" xlink:title="slightly enlarged medial subcaudals" id="ABBRID0EDYHK" xlink:type="simple">SC1</abbrev>)</td><td rowspan="1" colspan="1">present</td><td rowspan="1" colspan="1">present</td><td rowspan="1" colspan="1">present</td><td rowspan="1" colspan="1">/</td><td rowspan="1" colspan="1">absent</td><td rowspan="1" colspan="1">absent</td><td rowspan="1" colspan="1">absent</td><td rowspan="1" colspan="1">absent</td><td rowspan="1" colspan="1">absent</td><td rowspan="1" colspan="1">absent</td><td rowspan="1" colspan="1">/</td><td rowspan="1" colspan="1">absent</td><td rowspan="1" colspan="1">absent</td><td rowspan="1" colspan="1">present</td><td rowspan="1" colspan="1">present</td><td rowspan="1" colspan="1">present</td><td rowspan="1" colspan="1">present</td><td rowspan="1" colspan="1">present</td><td rowspan="1" colspan="1">/</td><td rowspan="1" colspan="1">present</td><td rowspan="1" colspan="1">present</td><td rowspan="1" colspan="1">present</td><td rowspan="1" colspan="1">present</td><td rowspan="1" colspan="1">present</td><td rowspan="1" colspan="1">present</td><td rowspan="1" colspan="1">absent</td><td rowspan="1" colspan="1">absent</td><td rowspan="1" colspan="1">absent</td><td rowspan="1" colspan="1">absent</td><td rowspan="1" colspan="1">absent</td><td rowspan="1" colspan="1">absent</td><td rowspan="1" colspan="1">absent</td><td rowspan="1" colspan="1">absent</td><td rowspan="1" colspan="1">absent</td><td rowspan="1" colspan="1">/</td><td rowspan="1" colspan="1">present</td><td rowspan="1" colspan="1">present</td><td rowspan="1" colspan="1">present</td><td rowspan="1" colspan="1">present</td><td rowspan="1" colspan="1">present</td><td rowspan="1" colspan="1">present</td><td rowspan="1" colspan="1">present</td><td rowspan="1" colspan="1">present</td><td rowspan="1" colspan="1">present</td><td rowspan="1" colspan="1">present</td><td rowspan="1" colspan="1">absent</td><td rowspan="1" colspan="1">absent</td><td rowspan="1" colspan="1">present</td><td rowspan="1" colspan="1">present</td><td rowspan="1" colspan="1">present</td><td rowspan="1" colspan="1">present</td><td rowspan="1" colspan="1">present</td><td rowspan="1" colspan="1">present</td><td rowspan="1" colspan="1">/</td><td rowspan="1" colspan="1">present</td><td rowspan="1" colspan="1">present</td><td rowspan="1" colspan="1">present</td></tr><tr><td rowspan="1" colspan="1">Single enlarged medial subcaudal (<abbrev xmlns:xlink="http://www.w3.org/1999/xlink" xlink:title="single enlarged, unmodified, medial subcaudal scales" id="ABBRID0EX4HK" xlink:type="simple">SC2</abbrev>)</td><td rowspan="1" colspan="1">absent</td><td rowspan="1" colspan="1">absent</td><td rowspan="1" colspan="1">absent</td><td rowspan="1" colspan="1">/</td><td rowspan="1" colspan="1">absent</td><td rowspan="1" colspan="1">absent</td><td rowspan="1" colspan="1">absent</td><td rowspan="1" colspan="1">absent</td><td rowspan="1" colspan="1">absent</td><td rowspan="1" colspan="1">absent</td><td rowspan="1" colspan="1">/</td><td rowspan="1" colspan="1">absent</td><td rowspan="1" colspan="1">absent</td><td rowspan="1" colspan="1">absent</td><td rowspan="1" colspan="1">absent</td><td rowspan="1" colspan="1">absent</td><td rowspan="1" colspan="1">absent</td><td rowspan="1" colspan="1">absent</td><td rowspan="1" colspan="1">/</td><td rowspan="1" colspan="1">absent</td><td rowspan="1" colspan="1">absent</td><td rowspan="1" colspan="1">absent</td><td rowspan="1" colspan="1">absent</td><td rowspan="1" colspan="1">absent</td><td rowspan="1" colspan="1">absent</td><td rowspan="1" colspan="1">present</td><td rowspan="1" colspan="1">present</td><td rowspan="1" colspan="1">present</td><td rowspan="1" colspan="1">present</td><td rowspan="1" colspan="1">present</td><td rowspan="1" colspan="1">present</td><td rowspan="1" colspan="1">present</td><td rowspan="1" colspan="1">present</td><td rowspan="1" colspan="1">present</td><td rowspan="1" colspan="1">/</td><td rowspan="1" colspan="1">absent</td><td rowspan="1" colspan="1">absent</td><td rowspan="1" colspan="1">absent</td><td rowspan="1" colspan="1">absent</td><td rowspan="1" colspan="1">absent</td><td rowspan="1" colspan="1">absent</td><td rowspan="1" colspan="1">absent</td><td rowspan="1" colspan="1">absent</td><td rowspan="1" colspan="1">absent</td><td rowspan="1" colspan="1">absent</td><td rowspan="1" colspan="1">present</td><td rowspan="1" colspan="1">present</td><td rowspan="1" colspan="1">absent</td><td rowspan="1" colspan="1">absent</td><td rowspan="1" colspan="1">absent</td><td rowspan="1" colspan="1">absent</td><td rowspan="1" colspan="1">absent</td><td rowspan="1" colspan="1">absent</td><td rowspan="1" colspan="1">/</td><td rowspan="1" colspan="1">absent</td><td rowspan="1" colspan="1">absent</td><td rowspan="1" colspan="1">absent</td></tr><tr><td rowspan="1" colspan="1">Enlarged medial subcaudals intermittent, medially furrowed, posteriorly emarginate (<abbrev xmlns:xlink="http://www.w3.org/1999/xlink" xlink:title="enlarged medial subcaudals intermittent, medially furrowed, posteriorly emarginated" id="ABBRID0EMDAM" xlink:type="simple">SC3</abbrev>)</td><td rowspan="1" colspan="1">no</td><td rowspan="1" colspan="1">no</td><td rowspan="1" colspan="1">no</td><td rowspan="1" colspan="1">/</td><td rowspan="1" colspan="1">no</td><td rowspan="1" colspan="1">no</td><td rowspan="1" colspan="1">no</td><td rowspan="1" colspan="1">no</td><td rowspan="1" colspan="1">no</td><td rowspan="1" colspan="1">yes</td><td rowspan="1" colspan="1">/</td><td rowspan="1" colspan="1">yes</td><td rowspan="1" colspan="1">yes</td><td rowspan="1" colspan="1">no</td><td rowspan="1" colspan="1">no</td><td rowspan="1" colspan="1">no</td><td rowspan="1" colspan="1">no</td><td rowspan="1" colspan="1">no</td><td rowspan="1" colspan="1">/</td><td rowspan="1" colspan="1">no</td><td rowspan="1" colspan="1">no</td><td rowspan="1" colspan="1">no</td><td rowspan="1" colspan="1">no</td><td rowspan="1" colspan="1">no</td><td rowspan="1" colspan="1">no</td><td rowspan="1" colspan="1">no</td><td rowspan="1" colspan="1">no</td><td rowspan="1" colspan="1">no</td><td rowspan="1" colspan="1">no</td><td rowspan="1" colspan="1">no</td><td rowspan="1" colspan="1">no</td><td rowspan="1" colspan="1">no</td><td rowspan="1" colspan="1">no</td><td rowspan="1" colspan="1">no</td><td rowspan="1" colspan="1">no</td><td rowspan="1" colspan="1">no</td><td rowspan="1" colspan="1">no</td><td rowspan="1" colspan="1">no</td><td rowspan="1" colspan="1">no</td><td rowspan="1" colspan="1">no</td><td rowspan="1" colspan="1">no</td><td rowspan="1" colspan="1">no</td><td rowspan="1" colspan="1">no</td><td rowspan="1" colspan="1">no</td><td rowspan="1" colspan="1">yes</td><td rowspan="1" colspan="1">no</td><td rowspan="1" colspan="1">no</td><td rowspan="1" colspan="1">no</td><td rowspan="1" colspan="1">no</td><td rowspan="1" colspan="1">no</td><td rowspan="1" colspan="1">no</td><td rowspan="1" colspan="1">yes</td><td rowspan="1" colspan="1">no</td><td rowspan="1" colspan="1">/</td><td rowspan="1" colspan="1">no</td><td rowspan="1" colspan="1">no</td><td rowspan="1" colspan="1">no</td></tr><tr><td rowspan="1" colspan="1">
                      <bold>Morphometric data</bold>
                    </td><td rowspan="1" colspan="1"/><td rowspan="1" colspan="1"/><td rowspan="1" colspan="1"/><td rowspan="1" colspan="1"/><td rowspan="1" colspan="1"/><td rowspan="1" colspan="1"/><td rowspan="1" colspan="1"/><td rowspan="1" colspan="1"/><td rowspan="1" colspan="1"/><td rowspan="1" colspan="1"/><td rowspan="1" colspan="1"/><td rowspan="1" colspan="1"/><td rowspan="1" colspan="1"/><td rowspan="1" colspan="1"/><td rowspan="1" colspan="1"/><td rowspan="1" colspan="1"/><td rowspan="1" colspan="1"/><td rowspan="1" colspan="1"/><td rowspan="1" colspan="1"/><td rowspan="1" colspan="1"/><td rowspan="1" colspan="1"/><td rowspan="1" colspan="1"/><td rowspan="1" colspan="1"/><td rowspan="1" colspan="1"/><td rowspan="1" colspan="1"/><td rowspan="1" colspan="1"/><td rowspan="1" colspan="1"/><td rowspan="1" colspan="1"/><td rowspan="1" colspan="1"/><td rowspan="1" colspan="1"/><td rowspan="1" colspan="1"/><td rowspan="1" colspan="1"/><td rowspan="1" colspan="1"/><td rowspan="1" colspan="1"/><td rowspan="1" colspan="1"/><td rowspan="1" colspan="1"/><td rowspan="1" colspan="1"/><td rowspan="1" colspan="1"/><td rowspan="1" colspan="1"/><td rowspan="1" colspan="1"/><td rowspan="1" colspan="1"/><td rowspan="1" colspan="1"/><td rowspan="1" colspan="1"/><td rowspan="1" colspan="1"/><td rowspan="1" colspan="1"/><td rowspan="1" colspan="1"/><td rowspan="1" colspan="1"/><td rowspan="1" colspan="1"/><td rowspan="1" colspan="1"/><td rowspan="1" colspan="1"/><td rowspan="1" colspan="1"/><td rowspan="1" colspan="1"/><td rowspan="1" colspan="1"/><td rowspan="1" colspan="1"/><td rowspan="1" colspan="1"/><td rowspan="1" colspan="1"/><td rowspan="1" colspan="1"/></tr><tr><td rowspan="1" colspan="1">
                      <abbrev xmlns:xlink="http://www.w3.org/1999/xlink" xlink:title="snout-vent length" id="ABBRID0ESOAM" xlink:type="simple">SVL</abbrev>
                    </td><td rowspan="1" colspan="1">68.8</td><td rowspan="1" colspan="1">70.8</td><td rowspan="1" colspan="1">64.1</td><td rowspan="1" colspan="1">65.95</td><td rowspan="1" colspan="1">63.79</td><td rowspan="1" colspan="1">80.2</td><td rowspan="1" colspan="1">78.2</td><td rowspan="1" colspan="1">84.8</td><td rowspan="1" colspan="1">78.6</td><td rowspan="1" colspan="1">81.19</td><td rowspan="1" colspan="1">74.80</td><td rowspan="1" colspan="1">78.56</td><td rowspan="1" colspan="1">59.70</td><td rowspan="1" colspan="1">68.1</td><td rowspan="1" colspan="1">66.5</td><td rowspan="1" colspan="1">68.1</td><td rowspan="1" colspan="1">69.3</td><td rowspan="1" colspan="1">46.6</td><td rowspan="1" colspan="1">83.6</td><td rowspan="1" colspan="1">70.2</td><td rowspan="1" colspan="1">74.1</td><td rowspan="1" colspan="1">73.8</td><td rowspan="1" colspan="1">78.0</td><td rowspan="1" colspan="1">87.1</td><td rowspan="1" colspan="1">77.7</td><td rowspan="1" colspan="1">74.9</td><td rowspan="1" colspan="1">71.7</td><td rowspan="1" colspan="1">71.6</td><td rowspan="1" colspan="1">68.3</td><td rowspan="1" colspan="1">71.8</td><td rowspan="1" colspan="1">73.6</td><td rowspan="1" colspan="1">75.3</td><td rowspan="1" colspan="1">74.7</td><td rowspan="1" colspan="1">73.2</td><td rowspan="1" colspan="1">61.5</td><td rowspan="1" colspan="1">72.5</td><td rowspan="1" colspan="1">72.0</td><td rowspan="1" colspan="1">69.6</td><td rowspan="1" colspan="1">68.4</td><td rowspan="1" colspan="1">76.8</td><td rowspan="1" colspan="1">65.7</td><td rowspan="1" colspan="1">78.2</td><td rowspan="1" colspan="1">60.1</td><td rowspan="1" colspan="1">70.2</td><td rowspan="1" colspan="1">58.1</td><td rowspan="1" colspan="1">73.9</td><td rowspan="1" colspan="1">68.1</td><td rowspan="1" colspan="1">73.1</td><td rowspan="1" colspan="1">73.5</td><td rowspan="1" colspan="1">73.7</td><td rowspan="1" colspan="1">73.2</td><td rowspan="1" colspan="1">64.4</td><td rowspan="1" colspan="1">76.6</td><td rowspan="1" colspan="1">76.6</td><td rowspan="1" colspan="1">74.2</td><td rowspan="1" colspan="1">63.7</td><td rowspan="1" colspan="1">72.9</td></tr><tr><td rowspan="1" colspan="1">
                      <abbrev xmlns:xlink="http://www.w3.org/1999/xlink" xlink:title="axilla to groin length" id="ABBRID0EGUAM" xlink:type="simple">AG</abbrev>
                    </td><td rowspan="1" colspan="1">35.7</td><td rowspan="1" colspan="1">33.4</td><td rowspan="1" colspan="1">30.1</td><td rowspan="1" colspan="1">30.0</td><td rowspan="1" colspan="1">26.5</td><td rowspan="1" colspan="1">39.7</td><td rowspan="1" colspan="1">37.8</td><td rowspan="1" colspan="1">41.5</td><td rowspan="1" colspan="1">36.2</td><td rowspan="1" colspan="1">34.5</td><td rowspan="1" colspan="1">33.7</td><td rowspan="1" colspan="1">32.7</td><td rowspan="1" colspan="1">24.6</td><td rowspan="1" colspan="1">34.6</td><td rowspan="1" colspan="1">28.8</td><td rowspan="1" colspan="1">29.8</td><td rowspan="1" colspan="1">30.2</td><td rowspan="1" colspan="1">19.7</td><td rowspan="1" colspan="1">41.3</td><td rowspan="1" colspan="1">35.4</td><td rowspan="1" colspan="1">37.0</td><td rowspan="1" colspan="1">31.3</td><td rowspan="1" colspan="1">38.2</td><td rowspan="1" colspan="1">41.9</td><td rowspan="1" colspan="1">36.8</td><td rowspan="1" colspan="1">34.6</td><td rowspan="1" colspan="1">32.6</td><td rowspan="1" colspan="1">33.9</td><td rowspan="1" colspan="1">27.3</td><td rowspan="1" colspan="1">29.9</td><td rowspan="1" colspan="1">30.9</td><td rowspan="1" colspan="1">31.3</td><td rowspan="1" colspan="1">32.2</td><td rowspan="1" colspan="1">30.3</td><td rowspan="1" colspan="1">26.2</td><td rowspan="1" colspan="1">33.4</td><td rowspan="1" colspan="1">33.6</td><td rowspan="1" colspan="1">32.0</td><td rowspan="1" colspan="1">30.4</td><td rowspan="1" colspan="1">35.6</td><td rowspan="1" colspan="1">30.6</td><td rowspan="1" colspan="1">38.1</td><td rowspan="1" colspan="1">29.0</td><td rowspan="1" colspan="1">31.5</td><td rowspan="1" colspan="1">26.6</td><td rowspan="1" colspan="1">34.8</td><td rowspan="1" colspan="1">33.2</td><td rowspan="1" colspan="1">34.8</td><td rowspan="1" colspan="1">33.9</td><td rowspan="1" colspan="1">35.4</td><td rowspan="1" colspan="1">33.6</td><td rowspan="1" colspan="1">28.5</td><td rowspan="1" colspan="1">37.1</td><td rowspan="1" colspan="1">33.2</td><td rowspan="1" colspan="1">35.1</td><td rowspan="1" colspan="1">25.8</td><td rowspan="1" colspan="1">30.6</td></tr><tr><td rowspan="1" colspan="1">
                      <abbrev xmlns:xlink="http://www.w3.org/1999/xlink" xlink:title="humeral length" id="ABBRID0E1ZAM" xlink:type="simple">HumL</abbrev>
                    </td><td rowspan="1" colspan="1">9.7</td><td rowspan="1" colspan="1">9.3</td><td rowspan="1" colspan="1">8.0</td><td rowspan="1" colspan="1">9.6</td><td rowspan="1" colspan="1">9.5</td><td rowspan="1" colspan="1">10.2</td><td rowspan="1" colspan="1">9.1</td><td rowspan="1" colspan="1">10.1</td><td rowspan="1" colspan="1">1.7</td><td rowspan="1" colspan="1">9.8</td><td rowspan="1" colspan="1">10.2</td><td rowspan="1" colspan="1">11.2</td><td rowspan="1" colspan="1">7.4</td><td rowspan="1" colspan="1">10.3</td><td rowspan="1" colspan="1">7.9</td><td rowspan="1" colspan="1">8.1</td><td rowspan="1" colspan="1">8.5</td><td rowspan="1" colspan="1">5.6</td><td rowspan="1" colspan="1">8.6</td><td rowspan="1" colspan="1">8.7</td><td rowspan="1" colspan="1">8.6</td><td rowspan="1" colspan="1">6.9</td><td rowspan="1" colspan="1">8.7</td><td rowspan="1" colspan="1">11.5</td><td rowspan="1" colspan="1">9.2</td><td rowspan="1" colspan="1">10.7</td><td rowspan="1" colspan="1">10.4</td><td rowspan="1" colspan="1">7.9</td><td rowspan="1" colspan="1">9.8</td><td rowspan="1" colspan="1">8.3</td><td rowspan="1" colspan="1">12.2</td><td rowspan="1" colspan="1">11.3</td><td rowspan="1" colspan="1">11.8</td><td rowspan="1" colspan="1">11.0</td><td rowspan="1" colspan="1">10.1</td><td rowspan="1" colspan="1">9.1</td><td rowspan="1" colspan="1">8.8</td><td rowspan="1" colspan="1">9.0</td><td rowspan="1" colspan="1">8.0</td><td rowspan="1" colspan="1">10.0</td><td rowspan="1" colspan="1">7.5</td><td rowspan="1" colspan="1">10.1</td><td rowspan="1" colspan="1">6.5</td><td rowspan="1" colspan="1">10.2</td><td rowspan="1" colspan="1">7.0</td><td rowspan="1" colspan="1">8.1</td><td rowspan="1" colspan="1">7.6</td><td rowspan="1" colspan="1">8.4</td><td rowspan="1" colspan="1">7.2</td><td rowspan="1" colspan="1">9.0</td><td rowspan="1" colspan="1">9.0</td><td rowspan="1" colspan="1">7.2</td><td rowspan="1" colspan="1">8.0</td><td rowspan="1" colspan="1">8.1</td><td rowspan="1" colspan="1">8.6</td><td rowspan="1" colspan="1">7.6</td><td rowspan="1" colspan="1">10.1</td></tr><tr><td rowspan="1" colspan="1">
                      <abbrev xmlns:xlink="http://www.w3.org/1999/xlink" xlink:title="forearm length" id="ABBRID0EO6AM" xlink:type="simple">ForL</abbrev>
                    </td><td rowspan="1" colspan="1">9.9</td><td rowspan="1" colspan="1">9.8</td><td rowspan="1" colspan="1">8.9</td><td rowspan="1" colspan="1">8.2</td><td rowspan="1" colspan="1">8.7</td><td rowspan="1" colspan="1">11.5</td><td rowspan="1" colspan="1">11.7</td><td rowspan="1" colspan="1">11.8</td><td rowspan="1" colspan="1">10.2</td><td rowspan="1" colspan="1">10.6</td><td rowspan="1" colspan="1">10.5</td><td rowspan="1" colspan="1">11.1</td><td rowspan="1" colspan="1">8.4</td><td rowspan="1" colspan="1">8.5</td><td rowspan="1" colspan="1">9.2</td><td rowspan="1" colspan="1">10.0</td><td rowspan="1" colspan="1">10.1</td><td rowspan="1" colspan="1">6.5</td><td rowspan="1" colspan="1">10.2</td><td rowspan="1" colspan="1">9.3</td><td rowspan="1" colspan="1">10.4</td><td rowspan="1" colspan="1">10.0</td><td rowspan="1" colspan="1">10.3</td><td rowspan="1" colspan="1">10.4</td><td rowspan="1" colspan="1">10.7</td><td rowspan="1" colspan="1">8.6</td><td rowspan="1" colspan="1">7.9</td><td rowspan="1" colspan="1">9.6</td><td rowspan="1" colspan="1">8.7</td><td rowspan="1" colspan="1">8.5</td><td rowspan="1" colspan="1">9.0</td><td rowspan="1" colspan="1">10.6</td><td rowspan="1" colspan="1">9.6</td><td rowspan="1" colspan="1">9.2</td><td rowspan="1" colspan="1">7.9</td><td rowspan="1" colspan="1">10.5</td><td rowspan="1" colspan="1">10.3</td><td rowspan="1" colspan="1">10.5</td><td rowspan="1" colspan="1">10.1</td><td rowspan="1" colspan="1">11.1</td><td rowspan="1" colspan="1">8.8</td><td rowspan="1" colspan="1">10.8</td><td rowspan="1" colspan="1">7.6</td><td rowspan="1" colspan="1">8.6</td><td rowspan="1" colspan="1">8.3</td><td rowspan="1" colspan="1">9.7</td><td rowspan="1" colspan="1">9.1</td><td rowspan="1" colspan="1">9.5</td><td rowspan="1" colspan="1">9.1</td><td rowspan="1" colspan="1">9.2</td><td rowspan="1" colspan="1">9.8</td><td rowspan="1" colspan="1">9.2</td><td rowspan="1" colspan="1">10.0</td><td rowspan="1" colspan="1">8.6</td><td rowspan="1" colspan="1">9.8</td><td rowspan="1" colspan="1">8.1</td><td rowspan="1" colspan="1">9.6</td></tr><tr><td rowspan="1" colspan="1">
                      <abbrev xmlns:xlink="http://www.w3.org/1999/xlink" xlink:title="femur length" id="ABBRID0ECFBM" xlink:type="simple">FemL</abbrev>
                    </td><td rowspan="1" colspan="1">12.0</td><td rowspan="1" colspan="1">12.6</td><td rowspan="1" colspan="1">11.5</td><td rowspan="1" colspan="1">11.7</td><td rowspan="1" colspan="1">9.8</td><td rowspan="1" colspan="1">12.9</td><td rowspan="1" colspan="1">14.2</td><td rowspan="1" colspan="1">14.6</td><td rowspan="1" colspan="1">13.1</td><td rowspan="1" colspan="1">14.7</td><td rowspan="1" colspan="1">13.2</td><td rowspan="1" colspan="1">12.7</td><td rowspan="1" colspan="1">10.2</td><td rowspan="1" colspan="1">12.6</td><td rowspan="1" colspan="1">11.5</td><td rowspan="1" colspan="1">11.5</td><td rowspan="1" colspan="1">11.5</td><td rowspan="1" colspan="1">7.6</td><td rowspan="1" colspan="1">13.7</td><td rowspan="1" colspan="1">12.7</td><td rowspan="1" colspan="1">13.0</td><td rowspan="1" colspan="1">13.1</td><td rowspan="1" colspan="1">13.1</td><td rowspan="1" colspan="1">15.2</td><td rowspan="1" colspan="1">14.2</td><td rowspan="1" colspan="1">12.6</td><td rowspan="1" colspan="1">11.8</td><td rowspan="1" colspan="1">10.5</td><td rowspan="1" colspan="1">10.8</td><td rowspan="1" colspan="1">10.9</td><td rowspan="1" colspan="1">11.5</td><td rowspan="1" colspan="1">10.2</td><td rowspan="1" colspan="1">11.9</td><td rowspan="1" colspan="1">12.1</td><td rowspan="1" colspan="1">9.5</td><td rowspan="1" colspan="1">13.1</td><td rowspan="1" colspan="1">12.5</td><td rowspan="1" colspan="1">12.5</td><td rowspan="1" colspan="1">13.5</td><td rowspan="1" colspan="1">14.1</td><td rowspan="1" colspan="1">11.5</td><td rowspan="1" colspan="1">13.9</td><td rowspan="1" colspan="1">10.4</td><td rowspan="1" colspan="1">12.1</td><td rowspan="1" colspan="1">10.0</td><td rowspan="1" colspan="1">11.4</td><td rowspan="1" colspan="1">10.4</td><td rowspan="1" colspan="1">12.8</td><td rowspan="1" colspan="1">11.6</td><td rowspan="1" colspan="1">12.3</td><td rowspan="1" colspan="1">12.5</td><td rowspan="1" colspan="1">10.9</td><td rowspan="1" colspan="1">13.7</td><td rowspan="1" colspan="1">10.8</td><td rowspan="1" colspan="1">12.5</td><td rowspan="1" colspan="1">10.7</td><td rowspan="1" colspan="1">12.8</td></tr><tr><td rowspan="1" colspan="1">
                      <abbrev xmlns:xlink="http://www.w3.org/1999/xlink" xlink:title="tibia length" id="ABBRID0EWKBM" xlink:type="simple">TibL</abbrev>
                    </td><td rowspan="1" colspan="1">11.6</td><td rowspan="1" colspan="1">12.2</td><td rowspan="1" colspan="1">10.5</td><td rowspan="1" colspan="1">9.7</td><td rowspan="1" colspan="1">8.2</td><td rowspan="1" colspan="1">13.5</td><td rowspan="1" colspan="1">14.0</td><td rowspan="1" colspan="1">13.8</td><td rowspan="1" colspan="1">12.3</td><td rowspan="1" colspan="1">13.1</td><td rowspan="1" colspan="1">11.9</td><td rowspan="1" colspan="1">12.9</td><td rowspan="1" colspan="1">10.2</td><td rowspan="1" colspan="1">11.4</td><td rowspan="1" colspan="1">10.8</td><td rowspan="1" colspan="1">11.1</td><td rowspan="1" colspan="1">11.8</td><td rowspan="1" colspan="1">7.8</td><td rowspan="1" colspan="1">12.5</td><td rowspan="1" colspan="1">11.8</td><td rowspan="1" colspan="1">11.2</td><td rowspan="1" colspan="1">11.1</td><td rowspan="1" colspan="1">12.8</td><td rowspan="1" colspan="1">12.6</td><td rowspan="1" colspan="1">12.7</td><td rowspan="1" colspan="1">10.1</td><td rowspan="1" colspan="1">9.3</td><td rowspan="1" colspan="1">11.2</td><td rowspan="1" colspan="1">9.7</td><td rowspan="1" colspan="1">10.7</td><td rowspan="1" colspan="1">10.9</td><td rowspan="1" colspan="1">11.7</td><td rowspan="1" colspan="1">11.3</td><td rowspan="1" colspan="1">11.1</td><td rowspan="1" colspan="1">9.1</td><td rowspan="1" colspan="1">11.3</td><td rowspan="1" colspan="1">10.6</td><td rowspan="1" colspan="1">10.2</td><td rowspan="1" colspan="1">9.9</td><td rowspan="1" colspan="1">11.2</td><td rowspan="1" colspan="1">9.4</td><td rowspan="1" colspan="1">12.3</td><td rowspan="1" colspan="1">8.4</td><td rowspan="1" colspan="1">11.8</td><td rowspan="1" colspan="1">8.4</td><td rowspan="1" colspan="1">11.2</td><td rowspan="1" colspan="1">10.3</td><td rowspan="1" colspan="1">10.5</td><td rowspan="1" colspan="1">10.1</td><td rowspan="1" colspan="1">10.6</td><td rowspan="1" colspan="1">10.6</td><td rowspan="1" colspan="1">9.9</td><td rowspan="1" colspan="1">11.1</td><td rowspan="1" colspan="1">10.0</td><td rowspan="1" colspan="1">11.4</td><td rowspan="1" colspan="1">10.1</td><td rowspan="1" colspan="1">10.2</td></tr><tr><td rowspan="1" colspan="1">
                      <abbrev xmlns:xlink="http://www.w3.org/1999/xlink" xlink:title="head length" id="ABBRID0EKQBM" xlink:type="simple">HL</abbrev>
                    </td><td rowspan="1" colspan="1">19.3</td><td rowspan="1" colspan="1">19.3</td><td rowspan="1" colspan="1">19.0</td><td rowspan="1" colspan="1">17.9</td><td rowspan="1" colspan="1">18.2</td><td rowspan="1" colspan="1">21.8</td><td rowspan="1" colspan="1">21.6</td><td rowspan="1" colspan="1">21.9</td><td rowspan="1" colspan="1">21.7</td><td rowspan="1" colspan="1">20.8</td><td rowspan="1" colspan="1">19.9</td><td rowspan="1" colspan="1">21.7</td><td rowspan="1" colspan="1">16.7</td><td rowspan="1" colspan="1">18.4</td><td rowspan="1" colspan="1">20.1</td><td rowspan="1" colspan="1">20.4</td><td rowspan="1" colspan="1">20.7</td><td rowspan="1" colspan="1">16.1</td><td rowspan="1" colspan="1">21.7</td><td rowspan="1" colspan="1">20.6</td><td rowspan="1" colspan="1">20.3</td><td rowspan="1" colspan="1">20.7</td><td rowspan="1" colspan="1">21.2</td><td rowspan="1" colspan="1">22.1</td><td rowspan="1" colspan="1">21.4</td><td rowspan="1" colspan="1">20.2</td><td rowspan="1" colspan="1">19.2</td><td rowspan="1" colspan="1">19.7</td><td rowspan="1" colspan="1">19.7</td><td rowspan="1" colspan="1">19.9</td><td rowspan="1" colspan="1">20.8</td><td rowspan="1" colspan="1">21.3</td><td rowspan="1" colspan="1">20.8</td><td rowspan="1" colspan="1">21.5</td><td rowspan="1" colspan="1">17.9</td><td rowspan="1" colspan="1">20.1</td><td rowspan="1" colspan="1">20.5</td><td rowspan="1" colspan="1">19.7</td><td rowspan="1" colspan="1">20.1</td><td rowspan="1" colspan="1">21.2</td><td rowspan="1" colspan="1">18.6</td><td rowspan="1" colspan="1">21.3</td><td rowspan="1" colspan="1">17.3</td><td rowspan="1" colspan="1">18.3</td><td rowspan="1" colspan="1">16.1</td><td rowspan="1" colspan="1">20.3</td><td rowspan="1" colspan="1">19.3</td><td rowspan="1" colspan="1">19.9</td><td rowspan="1" colspan="1">20.9</td><td rowspan="1" colspan="1">20.1</td><td rowspan="1" colspan="1">20.0</td><td rowspan="1" colspan="1">17.6</td><td rowspan="1" colspan="1">20.4</td><td rowspan="1" colspan="1">19.3</td><td rowspan="1" colspan="1">20.0</td><td rowspan="1" colspan="1">17.6</td><td rowspan="1" colspan="1">19.9</td></tr><tr><td rowspan="1" colspan="1">
                      <abbrev xmlns:xlink="http://www.w3.org/1999/xlink" xlink:title="head width" id="ABBRID0E5VBM" xlink:type="simple">HW</abbrev>
                    </td><td rowspan="1" colspan="1">13.2</td><td rowspan="1" colspan="1">13.8</td><td rowspan="1" colspan="1">12.3</td><td rowspan="1" colspan="1">12.3</td><td rowspan="1" colspan="1">12.0</td><td rowspan="1" colspan="1">15.6</td><td rowspan="1" colspan="1">16.1</td><td rowspan="1" colspan="1">15.9</td><td rowspan="1" colspan="1">15.1</td><td rowspan="1" colspan="1">14.0</td><td rowspan="1" colspan="1">13.4</td><td rowspan="1" colspan="1">14.2</td><td rowspan="1" colspan="1">11.4</td><td rowspan="1" colspan="1">13.1</td><td rowspan="1" colspan="1">12.6</td><td rowspan="1" colspan="1">12.0</td><td rowspan="1" colspan="1">11.8</td><td rowspan="1" colspan="1">8.8</td><td rowspan="1" colspan="1">13.8</td><td rowspan="1" colspan="1">12.5</td><td rowspan="1" colspan="1">13.0</td><td rowspan="1" colspan="1">12.3</td><td rowspan="1" colspan="1">12.7</td><td rowspan="1" colspan="1">14.8</td><td rowspan="1" colspan="1">13.5</td><td rowspan="1" colspan="1">14.6</td><td rowspan="1" colspan="1">13.4</td><td rowspan="1" colspan="1">14.0</td><td rowspan="1" colspan="1">13.1</td><td rowspan="1" colspan="1">13.9</td><td rowspan="1" colspan="1">14.9</td><td rowspan="1" colspan="1">15.0</td><td rowspan="1" colspan="1">13.1</td><td rowspan="1" colspan="1">14.1</td><td rowspan="1" colspan="1">11.8</td><td rowspan="1" colspan="1">14.0</td><td rowspan="1" colspan="1">13.4</td><td rowspan="1" colspan="1">12.9</td><td rowspan="1" colspan="1">13.0</td><td rowspan="1" colspan="1">14.9</td><td rowspan="1" colspan="1">13.0</td><td rowspan="1" colspan="1">15.4</td><td rowspan="1" colspan="1">11.6</td><td rowspan="1" colspan="1">12.1</td><td rowspan="1" colspan="1">10.9</td><td rowspan="1" colspan="1">14.9</td><td rowspan="1" colspan="1">13.7</td><td rowspan="1" colspan="1">14.5</td><td rowspan="1" colspan="1">14.3</td><td rowspan="1" colspan="1">15.7</td><td rowspan="1" colspan="1">13.9</td><td rowspan="1" colspan="1">12.8</td><td rowspan="1" colspan="1">14.7</td><td rowspan="1" colspan="1">14.4</td><td rowspan="1" colspan="1">14.1</td><td rowspan="1" colspan="1">11.9</td><td rowspan="1" colspan="1">13.8</td></tr><tr><td rowspan="1" colspan="1">
                      <abbrev xmlns:xlink="http://www.w3.org/1999/xlink" xlink:title="head depth" id="ABBRID0ES2BM" xlink:type="simple">HD</abbrev>
                    </td><td rowspan="1" colspan="1">8.0</td><td rowspan="1" colspan="1">7.6</td><td rowspan="1" colspan="1">7.6</td><td rowspan="1" colspan="1">7.3</td><td rowspan="1" colspan="1">7.0</td><td rowspan="1" colspan="1">9.6</td><td rowspan="1" colspan="1">9.8</td><td rowspan="1" colspan="1">10.4</td><td rowspan="1" colspan="1">9.8</td><td rowspan="1" colspan="1">3.4</td><td rowspan="1" colspan="1">8.6</td><td rowspan="1" colspan="1">8.7</td><td rowspan="1" colspan="1">6.6</td><td rowspan="1" colspan="1">8.3</td><td rowspan="1" colspan="1">7.4</td><td rowspan="1" colspan="1">7.2</td><td rowspan="1" colspan="1">6.6</td><td rowspan="1" colspan="1">5.1</td><td rowspan="1" colspan="1">9.2</td><td rowspan="1" colspan="1">8.4</td><td rowspan="1" colspan="1">9.1</td><td rowspan="1" colspan="1">7.6</td><td rowspan="1" colspan="1">8.3</td><td rowspan="1" colspan="1">8.7</td><td rowspan="1" colspan="1">9.2</td><td rowspan="1" colspan="1">9.2</td><td rowspan="1" colspan="1">8.5</td><td rowspan="1" colspan="1">8.3</td><td rowspan="1" colspan="1">7.3</td><td rowspan="1" colspan="1">8.9</td><td rowspan="1" colspan="1">8.2</td><td rowspan="1" colspan="1">8.2</td><td rowspan="1" colspan="1">8.1</td><td rowspan="1" colspan="1">8.9</td><td rowspan="1" colspan="1">7.5</td><td rowspan="1" colspan="1">8.5</td><td rowspan="1" colspan="1">8.1</td><td rowspan="1" colspan="1">8.3</td><td rowspan="1" colspan="1">7.9</td><td rowspan="1" colspan="1">8.1</td><td rowspan="1" colspan="1">7.8</td><td rowspan="1" colspan="1">8.3</td><td rowspan="1" colspan="1">6.5</td><td rowspan="1" colspan="1">7.8</td><td rowspan="1" colspan="1">6.3</td><td rowspan="1" colspan="1">8.2</td><td rowspan="1" colspan="1">8.2</td><td rowspan="1" colspan="1">7.8</td><td rowspan="1" colspan="1">7.7</td><td rowspan="1" colspan="1">7.9</td><td rowspan="1" colspan="1">7.7</td><td rowspan="1" colspan="1">7.0</td><td rowspan="1" colspan="1">8.2</td><td rowspan="1" colspan="1">7.8</td><td rowspan="1" colspan="1">7.6</td><td rowspan="1" colspan="1">7.7</td><td rowspan="1" colspan="1">8.4</td></tr><tr><td rowspan="1" colspan="1">
                      <abbrev xmlns:xlink="http://www.w3.org/1999/xlink" xlink:title="eye diameter" id="ABBRID0EGBCM" xlink:type="simple">ED</abbrev>
                    </td><td rowspan="1" colspan="1">5.2</td><td rowspan="1" colspan="1">4.5</td><td rowspan="1" colspan="1">4.3</td><td rowspan="1" colspan="1">5.3</td><td rowspan="1" colspan="1">4.4</td><td rowspan="1" colspan="1">4.8</td><td rowspan="1" colspan="1">5.0</td><td rowspan="1" colspan="1">5.7</td><td rowspan="1" colspan="1">5.0</td><td rowspan="1" colspan="1">5.3</td><td rowspan="1" colspan="1">5.5</td><td rowspan="1" colspan="1">5.9</td><td rowspan="1" colspan="1">4.4</td><td rowspan="1" colspan="1">4.4</td><td rowspan="1" colspan="1">3.8</td><td rowspan="1" colspan="1">4.1</td><td rowspan="1" colspan="1">3.4</td><td rowspan="1" colspan="1">2.6</td><td rowspan="1" colspan="1">4.9</td><td rowspan="1" colspan="1">4.9</td><td rowspan="1" colspan="1">4.9</td><td rowspan="1" colspan="1">4.8</td><td rowspan="1" colspan="1">6.5</td><td rowspan="1" colspan="1">4.6</td><td rowspan="1" colspan="1">6.0</td><td rowspan="1" colspan="1">4.6</td><td rowspan="1" colspan="1">4.3</td><td rowspan="1" colspan="1">5.5</td><td rowspan="1" colspan="1">4.9</td><td rowspan="1" colspan="1">5.1</td><td rowspan="1" colspan="1">5.8</td><td rowspan="1" colspan="1">5.4</td><td rowspan="1" colspan="1">5.0</td><td rowspan="1" colspan="1">5.5</td><td rowspan="1" colspan="1">4.7</td><td rowspan="1" colspan="1">5.0</td><td rowspan="1" colspan="1">5.0</td><td rowspan="1" colspan="1">4.9</td><td rowspan="1" colspan="1">4.7</td><td rowspan="1" colspan="1">5.1</td><td rowspan="1" colspan="1">4.5</td><td rowspan="1" colspan="1">5.3</td><td rowspan="1" colspan="1">4.2</td><td rowspan="1" colspan="1">5.2</td><td rowspan="1" colspan="1">4.6</td><td rowspan="1" colspan="1">5.8</td><td rowspan="1" colspan="1">5.6</td><td rowspan="1" colspan="1">5.0</td><td rowspan="1" colspan="1">5.1</td><td rowspan="1" colspan="1">5.0</td><td rowspan="1" colspan="1">5.0</td><td rowspan="1" colspan="1">4.8</td><td rowspan="1" colspan="1">5.6</td><td rowspan="1" colspan="1">5.3</td><td rowspan="1" colspan="1">4.9</td><td rowspan="1" colspan="1">4.1</td><td rowspan="1" colspan="1">5.3</td></tr><tr><td rowspan="1" colspan="1">
                      <abbrev xmlns:xlink="http://www.w3.org/1999/xlink" xlink:title="eye to ear distance" id="ABBRID0E1GCM" xlink:type="simple">EE</abbrev>
                    </td><td rowspan="1" colspan="1">5.7</td><td rowspan="1" colspan="1">5.9</td><td rowspan="1" colspan="1">4.9</td><td rowspan="1" colspan="1">5.7</td><td rowspan="1" colspan="1">5.7</td><td rowspan="1" colspan="1">6.4</td><td rowspan="1" colspan="1">7.1</td><td rowspan="1" colspan="1">7.0</td><td rowspan="1" colspan="1">6.8</td><td rowspan="1" colspan="1">5.8</td><td rowspan="1" colspan="1">6.2</td><td rowspan="1" colspan="1">6.4</td><td rowspan="1" colspan="1">4.8</td><td rowspan="1" colspan="1">6.2</td><td rowspan="1" colspan="1">5.8</td><td rowspan="1" colspan="1">5.5</td><td rowspan="1" colspan="1">5.9</td><td rowspan="1" colspan="1">4.4</td><td rowspan="1" colspan="1">6.9</td><td rowspan="1" colspan="1">6.1</td><td rowspan="1" colspan="1">6.2</td><td rowspan="1" colspan="1">5.7</td><td rowspan="1" colspan="1">5.3</td><td rowspan="1" colspan="1">6.5</td><td rowspan="1" colspan="1">6.2</td><td rowspan="1" colspan="1">6.2</td><td rowspan="1" colspan="1">6.2</td><td rowspan="1" colspan="1">5.8</td><td rowspan="1" colspan="1">5.1</td><td rowspan="1" colspan="1">6.2</td><td rowspan="1" colspan="1">5.6</td><td rowspan="1" colspan="1">5.7</td><td rowspan="1" colspan="1">5.4</td><td rowspan="1" colspan="1">6.2</td><td rowspan="1" colspan="1">4.3</td><td rowspan="1" colspan="1">6.5</td><td rowspan="1" colspan="1">5.9</td><td rowspan="1" colspan="1">5.7</td><td rowspan="1" colspan="1">5.8</td><td rowspan="1" colspan="1">6.1</td><td rowspan="1" colspan="1">5.4</td><td rowspan="1" colspan="1">6.5</td><td rowspan="1" colspan="1">5.0</td><td rowspan="1" colspan="1">4.9</td><td rowspan="1" colspan="1">4.7</td><td rowspan="1" colspan="1">6.5</td><td rowspan="1" colspan="1">6.2</td><td rowspan="1" colspan="1">5.9</td><td rowspan="1" colspan="1">5.9</td><td rowspan="1" colspan="1">6.0</td><td rowspan="1" colspan="1">5.9</td><td rowspan="1" colspan="1">5.3</td><td rowspan="1" colspan="1">6.1</td><td rowspan="1" colspan="1">6.0</td><td rowspan="1" colspan="1">6.0</td><td rowspan="1" colspan="1">4.9</td><td rowspan="1" colspan="1">6.3</td></tr><tr><td rowspan="1" colspan="1">
                      <abbrev xmlns:xlink="http://www.w3.org/1999/xlink" xlink:title="eye to snout distance or snout length" id="ABBRID0EOMCM" xlink:type="simple">ES</abbrev>
                    </td><td rowspan="1" colspan="1">7.4</td><td rowspan="1" colspan="1">7.6</td><td rowspan="1" colspan="1">7.0</td><td rowspan="1" colspan="1">7.0</td><td rowspan="1" colspan="1">7.2</td><td rowspan="1" colspan="1">8.6</td><td rowspan="1" colspan="1">8.7</td><td rowspan="1" colspan="1">9.5</td><td rowspan="1" colspan="1">8.6</td><td rowspan="1" colspan="1">8.3</td><td rowspan="1" colspan="1">7.8</td><td rowspan="1" colspan="1">9.1</td><td rowspan="1" colspan="1">6.8</td><td rowspan="1" colspan="1">7.7</td><td rowspan="1" colspan="1">7.5</td><td rowspan="1" colspan="1">7.6</td><td rowspan="1" colspan="1">6.9</td><td rowspan="1" colspan="1">5.0</td><td rowspan="1" colspan="1">9.0</td><td rowspan="1" colspan="1">8.3</td><td rowspan="1" colspan="1">8.3</td><td rowspan="1" colspan="1">8.2</td><td rowspan="1" colspan="1">8.7</td><td rowspan="1" colspan="1">8.8</td><td rowspan="1" colspan="1">8.4</td><td rowspan="1" colspan="1">8.3</td><td rowspan="1" colspan="1">7.7</td><td rowspan="1" colspan="1">7.9</td><td rowspan="1" colspan="1">7.4</td><td rowspan="1" colspan="1">8.1</td><td rowspan="1" colspan="1">8.4</td><td rowspan="1" colspan="1">8.8</td><td rowspan="1" colspan="1">8.1</td><td rowspan="1" colspan="1">8.6</td><td rowspan="1" colspan="1">7.3</td><td rowspan="1" colspan="1">8.5</td><td rowspan="1" colspan="1">8.3</td><td rowspan="1" colspan="1">8.2</td><td rowspan="1" colspan="1">8.1</td><td rowspan="1" colspan="1">9.2</td><td rowspan="1" colspan="1">7.3</td><td rowspan="1" colspan="1">9.3</td><td rowspan="1" colspan="1">6.9</td><td rowspan="1" colspan="1">7.5</td><td rowspan="1" colspan="1">6.4</td><td rowspan="1" colspan="1">8.3</td><td rowspan="1" colspan="1">7.9</td><td rowspan="1" colspan="1">7.9</td><td rowspan="1" colspan="1">8.5</td><td rowspan="1" colspan="1">7.9</td><td rowspan="1" colspan="1">7.9</td><td rowspan="1" colspan="1">7.3</td><td rowspan="1" colspan="1">8.2</td><td rowspan="1" colspan="1">7.9</td><td rowspan="1" colspan="1">7.9</td><td rowspan="1" colspan="1">7.2</td><td rowspan="1" colspan="1">8.0</td></tr><tr><td rowspan="1" colspan="1">
                      <abbrev xmlns:xlink="http://www.w3.org/1999/xlink" xlink:title="eye to nostril distance" id="ABBRID0ECSCM" xlink:type="simple">EN</abbrev>
                    </td><td rowspan="1" colspan="1">5.7</td><td rowspan="1" colspan="1">5.4</td><td rowspan="1" colspan="1">4.9</td><td rowspan="1" colspan="1">5.3</td><td rowspan="1" colspan="1">5.4</td><td rowspan="1" colspan="1">6.0</td><td rowspan="1" colspan="1">6.2</td><td rowspan="1" colspan="1">6.5</td><td rowspan="1" colspan="1">6.2</td><td rowspan="1" colspan="1">6.0</td><td rowspan="1" colspan="1">5.5</td><td rowspan="1" colspan="1">6.8</td><td rowspan="1" colspan="1">5.1</td><td rowspan="1" colspan="1">5.5</td><td rowspan="1" colspan="1">6.7</td><td rowspan="1" colspan="1">6.3</td><td rowspan="1" colspan="1">6.2</td><td rowspan="1" colspan="1">4.5</td><td rowspan="1" colspan="1">6.5</td><td rowspan="1" colspan="1">6.2</td><td rowspan="1" colspan="1">6.1</td><td rowspan="1" colspan="1">6.2</td><td rowspan="1" colspan="1">6.2</td><td rowspan="1" colspan="1">6.6</td><td rowspan="1" colspan="1">6.0</td><td rowspan="1" colspan="1">6.3</td><td rowspan="1" colspan="1">5.7</td><td rowspan="1" colspan="1">5.8</td><td rowspan="1" colspan="1">5.4</td><td rowspan="1" colspan="1">6.0</td><td rowspan="1" colspan="1">6.2</td><td rowspan="1" colspan="1">6.4</td><td rowspan="1" colspan="1">5.8</td><td rowspan="1" colspan="1">6.2</td><td rowspan="1" colspan="1">5.3</td><td rowspan="1" colspan="1">6.5</td><td rowspan="1" colspan="1">6.2</td><td rowspan="1" colspan="1">5.9</td><td rowspan="1" colspan="1">6.1</td><td rowspan="1" colspan="1">6.6</td><td rowspan="1" colspan="1">5.6</td><td rowspan="1" colspan="1">6.5</td><td rowspan="1" colspan="1">5.2</td><td rowspan="1" colspan="1">5.5</td><td rowspan="1" colspan="1">4.9</td><td rowspan="1" colspan="1">6.1</td><td rowspan="1" colspan="1">5.8</td><td rowspan="1" colspan="1">6.0</td><td rowspan="1" colspan="1">6.1</td><td rowspan="1" colspan="1">6.0</td><td rowspan="1" colspan="1">5.8</td><td rowspan="1" colspan="1">5.4</td><td rowspan="1" colspan="1">6.1</td><td rowspan="1" colspan="1">6.0</td><td rowspan="1" colspan="1">5.9</td><td rowspan="1" colspan="1">5.6</td><td rowspan="1" colspan="1">5.9</td></tr><tr><td rowspan="1" colspan="1">
                      <abbrev xmlns:xlink="http://www.w3.org/1999/xlink" xlink:title="interorbital distance" id="ABBRID0EWXCM" xlink:type="simple">IO</abbrev>
                    </td><td rowspan="1" colspan="1">5.4</td><td rowspan="1" colspan="1">4.7</td><td rowspan="1" colspan="1">4.7</td><td rowspan="1" colspan="1">4.2</td><td rowspan="1" colspan="1">5.2</td><td rowspan="1" colspan="1">5.7</td><td rowspan="1" colspan="1">5.4</td><td rowspan="1" colspan="1">5.4</td><td rowspan="1" colspan="1">3.9</td><td rowspan="1" colspan="1">4.8</td><td rowspan="1" colspan="1">4.7</td><td rowspan="1" colspan="1">5.5</td><td rowspan="1" colspan="1">4.3</td><td rowspan="1" colspan="1">2.9</td><td rowspan="1" colspan="1">5.6</td><td rowspan="1" colspan="1">5.4</td><td rowspan="1" colspan="1">5.6</td><td rowspan="1" colspan="1">4.2</td><td rowspan="1" colspan="1">6.6</td><td rowspan="1" colspan="1">5.6</td><td rowspan="1" colspan="1">5.4</td><td rowspan="1" colspan="1">5.1</td><td rowspan="1" colspan="1">4.9</td><td rowspan="1" colspan="1">3.5</td><td rowspan="1" colspan="1">5.7</td><td rowspan="1" colspan="1">3.3</td><td rowspan="1" colspan="1">3.1</td><td rowspan="1" colspan="1">5.6</td><td rowspan="1" colspan="1">4.5</td><td rowspan="1" colspan="1">4.7</td><td rowspan="1" colspan="1">5.6</td><td rowspan="1" colspan="1">5.7</td><td rowspan="1" colspan="1">5.7</td><td rowspan="1" colspan="1">5.6</td><td rowspan="1" colspan="1">4.2</td><td rowspan="1" colspan="1">5.5</td><td rowspan="1" colspan="1">5.4</td><td rowspan="1" colspan="1">5.3</td><td rowspan="1" colspan="1">5.1</td><td rowspan="1" colspan="1">5.6</td><td rowspan="1" colspan="1">5.0</td><td rowspan="1" colspan="1">5.6</td><td rowspan="1" colspan="1">4.2</td><td rowspan="1" colspan="1">4.0</td><td rowspan="1" colspan="1">4.3</td><td rowspan="1" colspan="1">5.8</td><td rowspan="1" colspan="1">5.5</td><td rowspan="1" colspan="1">5.4</td><td rowspan="1" colspan="1">5.5</td><td rowspan="1" colspan="1">5.8</td><td rowspan="1" colspan="1">5.5</td><td rowspan="1" colspan="1">4.9</td><td rowspan="1" colspan="1">5.7</td><td rowspan="1" colspan="1">5.6</td><td rowspan="1" colspan="1">5.3</td><td rowspan="1" colspan="1">4.8</td><td rowspan="1" colspan="1">6.1</td></tr><tr><td rowspan="1" colspan="1">
                      <abbrev xmlns:xlink="http://www.w3.org/1999/xlink" xlink:title="and ear length" id="ABBRID0EK4CM" xlink:type="simple">EL</abbrev>
                    </td><td rowspan="1" colspan="1">1.0</td><td rowspan="1" colspan="1">1.4</td><td rowspan="1" colspan="1">1.1</td><td rowspan="1" colspan="1">1.3</td><td rowspan="1" colspan="1">1.0</td><td rowspan="1" colspan="1">1.9</td><td rowspan="1" colspan="1">1.4</td><td rowspan="1" colspan="1">1.5</td><td rowspan="1" colspan="1">1.4</td><td rowspan="1" colspan="1">1.3</td><td rowspan="1" colspan="1">1.3</td><td rowspan="1" colspan="1">1.6</td><td rowspan="1" colspan="1">1.2</td><td rowspan="1" colspan="1">0.9</td><td rowspan="1" colspan="1">0.8</td><td rowspan="1" colspan="1">0.8</td><td rowspan="1" colspan="1">0.7</td><td rowspan="1" colspan="1">0.3</td><td rowspan="1" colspan="1">1.3</td><td rowspan="1" colspan="1">1.1</td><td rowspan="1" colspan="1">1.2</td><td rowspan="1" colspan="1">1.0</td><td rowspan="1" colspan="1">1.5</td><td rowspan="1" colspan="1">1.2</td><td rowspan="1" colspan="1">0.9</td><td rowspan="1" colspan="1">1.2</td><td rowspan="1" colspan="1">1.0</td><td rowspan="1" colspan="1">1.4</td><td rowspan="1" colspan="1">1.6</td><td rowspan="1" colspan="1">1.5</td><td rowspan="1" colspan="1">1.2</td><td rowspan="1" colspan="1">1.3</td><td rowspan="1" colspan="1">1.2</td><td rowspan="1" colspan="1">1.2</td><td rowspan="1" colspan="1">0.9</td><td rowspan="1" colspan="1">1.4</td><td rowspan="1" colspan="1">1.5</td><td rowspan="1" colspan="1">1.7</td><td rowspan="1" colspan="1">1.4</td><td rowspan="1" colspan="1">1.8</td><td rowspan="1" colspan="1">1.6</td><td rowspan="1" colspan="1">1.8</td><td rowspan="1" colspan="1">1.0</td><td rowspan="1" colspan="1">1.3</td><td rowspan="1" colspan="1">1.5</td><td rowspan="1" colspan="1">1.1</td><td rowspan="1" colspan="1">1.1</td><td rowspan="1" colspan="1">1.1</td><td rowspan="1" colspan="1">1.5</td><td rowspan="1" colspan="1">1.5</td><td rowspan="1" colspan="1">1.2</td><td rowspan="1" colspan="1">1.2</td><td rowspan="1" colspan="1">1.0</td><td rowspan="1" colspan="1">1.2</td><td rowspan="1" colspan="1">1.3</td><td rowspan="1" colspan="1">1.4</td><td rowspan="1" colspan="1">1.4</td></tr><tr><td rowspan="1" colspan="1">
                      <abbrev xmlns:xlink="http://www.w3.org/1999/xlink" xlink:title="internarial distance" id="ABBRID0E5CDM" xlink:type="simple">IN</abbrev>
                    </td><td rowspan="1" colspan="1">1.7</td><td rowspan="1" colspan="1">2.1</td><td rowspan="1" colspan="1">2.3</td><td rowspan="1" colspan="1">2.1</td><td rowspan="1" colspan="1">2.2</td><td rowspan="1" colspan="1">2.7</td><td rowspan="1" colspan="1">2.6</td><td rowspan="1" colspan="1">2.5</td><td rowspan="1" colspan="1">3.1</td><td rowspan="1" colspan="1">2.1</td><td rowspan="1" colspan="1">2.2</td><td rowspan="1" colspan="1">2.5</td><td rowspan="1" colspan="1">1.8</td><td rowspan="1" colspan="1">2.3</td><td rowspan="1" colspan="1">2.8</td><td rowspan="1" colspan="1">2.6</td><td rowspan="1" colspan="1">2.6</td><td rowspan="1" colspan="1">2.0</td><td rowspan="1" colspan="1">2.8</td><td rowspan="1" colspan="1">2.5</td><td rowspan="1" colspan="1">2.5</td><td rowspan="1" colspan="1">2.3</td><td rowspan="1" colspan="1">2.7</td><td rowspan="1" colspan="1">2.2</td><td rowspan="1" colspan="1">2.5</td><td rowspan="1" colspan="1">2.2</td><td rowspan="1" colspan="1">2.1</td><td rowspan="1" colspan="1">2.1</td><td rowspan="1" colspan="1">2.0</td><td rowspan="1" colspan="1">2.2</td><td rowspan="1" colspan="1">2.4</td><td rowspan="1" colspan="1">2.5</td><td rowspan="1" colspan="1">2.4</td><td rowspan="1" colspan="1">2.3</td><td rowspan="1" colspan="1">2.0</td><td rowspan="1" colspan="1">2.3</td><td rowspan="1" colspan="1">2.4</td><td rowspan="1" colspan="1">2.5</td><td rowspan="1" colspan="1">2.3</td><td rowspan="1" colspan="1">2.3</td><td rowspan="1" colspan="1">2.3</td><td rowspan="1" colspan="1">2.6</td><td rowspan="1" colspan="1">1.9</td><td rowspan="1" colspan="1">2.2</td><td rowspan="1" colspan="1">1.8</td><td rowspan="1" colspan="1">2.3</td><td rowspan="1" colspan="1">2.0</td><td rowspan="1" colspan="1">2.3</td><td rowspan="1" colspan="1">2.4</td><td rowspan="1" colspan="1">2.2</td><td rowspan="1" colspan="1">2.0</td><td rowspan="1" colspan="1">2.0</td><td rowspan="1" colspan="1">2.3</td><td rowspan="1" colspan="1">2.2</td><td rowspan="1" colspan="1">2.2</td><td rowspan="1" colspan="1">2.1</td><td rowspan="1" colspan="1">2.3</td></tr></tbody></table></table-wrap><fig id="F2" position="float" orientation="portrait"><object-id xmlns:xlink="http://www.w3.org/1999/xlink" content-type="doi" xlink:type="simple">10.3897/zookeys.1129.90535.figure2</object-id><object-id xmlns:xlink="http://www.w3.org/1999/xlink" content-type="arpha" xlink:type="simple">CECE1A10-696A-5A3D-9B7A-FF98A8E3B584</object-id><label>Figure 2.</label><caption><p>Maximum clade credibility <abbrev xmlns:xlink="http://www.w3.org/1999/xlink" xlink:title="Bayesian Evolutionary Analysis Sampling Trees" id="ABBRID0E4KBG" xlink:type="simple">BEAST</abbrev> phylogeny of the <italic><tp:taxon-name><tp:taxon-name-part taxon-name-part-type="genus" reg="Cyrtodactylus">Cyrtodactylus</tp:taxon-name-part><tp:taxon-name-part taxon-name-part-type="species" reg="brevipalmatus">brevipalmatus</tp:taxon-name-part></tp:taxon-name></italic> group highlighting the new species described herein. Bayesian posterior probabilities (<abbrev xmlns:xlink="http://www.w3.org/1999/xlink" xlink:title="Bayesian posterior probabilities" id="ABBRID0EMLBG" xlink:type="simple">BPP</abbrev>) are listed at the nodes.</p></caption><graphic xmlns:xlink="http://www.w3.org/1999/xlink" xlink:href="zookeys-1129-109_article-90535__-g002.jpg" position="float" orientation="portrait" xlink:type="simple" id="oo_769823.jpg"><uri content-type="original_file" xlink:type="simple">https://binary.pensoft.net/fig/769823</uri></graphic></fig><table-wrap id="T2" position="float" orientation="portrait"><label>Table 2.</label><caption><p>Mean (minimum–maximum) percentages of uncorrected pairwise sequence divergence (<italic>p</italic>-distances) among the putative species of the <italic><tp:taxon-name><tp:taxon-name-part taxon-name-part-type="genus" reg="Cyrtodactylus">Cyrtodactylus</tp:taxon-name-part><tp:taxon-name-part taxon-name-part-type="species" reg="brevipalmatus">brevipalmatus</tp:taxon-name-part></tp:taxon-name></italic> group based on 1,386 base pairs of mitochondrial NADH dehydrogenase subunit 2 gene (<abbrev xmlns:xlink="http://www.w3.org/1999/xlink" xlink:title="NADH dehydrogenase subunit 2" id="ABBRID0E4QBG" xlink:type="simple">ND2</abbrev>) and adjacent tRNAs. Intraspecific <italic>p</italic>-distance are in bold font. n/a = data not applicable.</p></caption><table id="TID0E5DCI" rules="all"><tbody><tr><th rowspan="1" colspan="1"/><th rowspan="1" colspan="1">
                  <italic>
                    <tp:taxon-name><tp:taxon-name-part taxon-name-part-type="genus" reg="Cyrtodactylus">C.</tp:taxon-name-part><tp:taxon-name-part taxon-name-part-type="species" reg="brevipalmatus">brevipalmatus</tp:taxon-name-part></tp:taxon-name>
                  </italic>
                </th><th rowspan="1" colspan="1"><tp:taxon-name><tp:taxon-name-part taxon-name-part-type="genus" reg="Cyrtodactylus">C.</tp:taxon-name-part><tp:taxon-name-part taxon-name-part-type="uncertainty-rank">cf.</tp:taxon-name-part><tp:taxon-name-part taxon-name-part-type="species" reg="ngati">ngati</tp:taxon-name-part></tp:taxon-name>1</th><th rowspan="1" colspan="1"><tp:taxon-name><tp:taxon-name-part taxon-name-part-type="genus" reg="Cyrtodactylus">C.</tp:taxon-name-part><tp:taxon-name-part taxon-name-part-type="uncertainty-rank">cf.</tp:taxon-name-part><tp:taxon-name-part taxon-name-part-type="species" reg="ngati">ngati</tp:taxon-name-part></tp:taxon-name>2</th><th rowspan="1" colspan="1">
                  <italic>
                    <tp:taxon-name><tp:taxon-name-part taxon-name-part-type="genus" reg="Cyrtodactylus">C.</tp:taxon-name-part><tp:taxon-name-part taxon-name-part-type="species" reg="elok">elok</tp:taxon-name-part></tp:taxon-name>
                  </italic>
                </th><th rowspan="1" colspan="1"><italic><tp:taxon-name><tp:taxon-name-part taxon-name-part-type="genus" reg="Cyrtodactylus">Cyrtodactylus</tp:taxon-name-part><tp:taxon-name-part taxon-name-part-type="species" reg="fluvicavus">fluvicavus</tp:taxon-name-part></tp:taxon-name></italic> sp. nov.</th><th rowspan="1" colspan="1">
                  <italic>
                    <tp:taxon-name><tp:taxon-name-part taxon-name-part-type="genus" reg="Cyrtodactylus">C.</tp:taxon-name-part><tp:taxon-name-part taxon-name-part-type="species" reg="interdigitalis">interdigitalis</tp:taxon-name-part></tp:taxon-name>
                  </italic>
                </th><th rowspan="1" colspan="1"><italic><tp:taxon-name><tp:taxon-name-part taxon-name-part-type="genus" reg="Cyrtodactylus">Cyrtodactylus</tp:taxon-name-part><tp:taxon-name-part taxon-name-part-type="species" reg="kochangensis">kochangensis</tp:taxon-name-part></tp:taxon-name></italic> sp. nov.</th><th rowspan="1" colspan="1"><italic><tp:taxon-name><tp:taxon-name-part taxon-name-part-type="genus" reg="Cyrtodactylus">C.</tp:taxon-name-part><tp:taxon-name-part taxon-name-part-type="species" reg="ngati">ngati</tp:taxon-name-part></tp:taxon-name></italic>, <italic><tp:taxon-name><tp:taxon-name-part taxon-name-part-type="genus" reg="Cyrtodactylus">C.</tp:taxon-name-part><tp:taxon-name-part taxon-name-part-type="species" reg="ngati">ngati</tp:taxon-name-part></tp:taxon-name></italic>3 and <italic><tp:taxon-name><tp:taxon-name-part taxon-name-part-type="genus" reg="Cyrtodactylus">C.</tp:taxon-name-part><tp:taxon-name-part taxon-name-part-type="species" reg="ngati">ngati</tp:taxon-name-part></tp:taxon-name></italic>4</th><th rowspan="1" colspan="1"><italic><tp:taxon-name><tp:taxon-name-part taxon-name-part-type="genus" reg="Cyrtodactylus">Cyrtodactylus</tp:taxon-name-part><tp:taxon-name-part taxon-name-part-type="species" reg="rivularis">rivularis</tp:taxon-name-part></tp:taxon-name></italic> sp. nov.</th><th rowspan="1" colspan="1">
                  <italic>
                    <tp:taxon-name><tp:taxon-name-part taxon-name-part-type="genus" reg="Cyrtodactylus">C.</tp:taxon-name-part><tp:taxon-name-part taxon-name-part-type="species" reg="rukhadeva">rukhadeva</tp:taxon-name-part></tp:taxon-name>
                  </italic>
                </th><th rowspan="1" colspan="1"><italic><tp:taxon-name><tp:taxon-name-part taxon-name-part-type="genus" reg="Cyrtodactylus">C.</tp:taxon-name-part></tp:taxon-name></italic> sp.9 (Thong Pha Phum)</th><th rowspan="1" colspan="1"><italic><tp:taxon-name><tp:taxon-name-part taxon-name-part-type="genus" reg="Cyrtodactylus">C.</tp:taxon-name-part></tp:taxon-name></italic> sp.10</th><th rowspan="1" colspan="1"><italic><tp:taxon-name><tp:taxon-name-part taxon-name-part-type="genus" reg="Cyrtodactylus">C.</tp:taxon-name-part></tp:taxon-name></italic> sp.11</th><th rowspan="1" colspan="1"><italic><tp:taxon-name><tp:taxon-name-part taxon-name-part-type="genus" reg="Cyrtodactylus">C.</tp:taxon-name-part></tp:taxon-name></italic> sp.14</th><th rowspan="1" colspan="1"><italic><tp:taxon-name><tp:taxon-name-part taxon-name-part-type="genus" reg="Cyrtodactylus">Cyrtodactylus</tp:taxon-name-part><tp:taxon-name-part taxon-name-part-type="species" reg="uthaiensis">uthaiensis</tp:taxon-name-part></tp:taxon-name></italic> sp. nov.</th></tr><tr><td rowspan="1" colspan="1"><italic><tp:taxon-name><tp:taxon-name-part taxon-name-part-type="genus" reg="Cyrtodactylus">C.</tp:taxon-name-part><tp:taxon-name-part taxon-name-part-type="species" reg="brevipalmatus">brevipalmatus</tp:taxon-name-part></tp:taxon-name> N</italic> = 1</td><td rowspan="1" colspan="1">
                  <bold>n/a</bold>
                </td><td rowspan="1" colspan="14"/></tr><tr><td rowspan="1" colspan="1"><tp:taxon-name><tp:taxon-name-part taxon-name-part-type="genus" reg="Cyrtodactylus">C.</tp:taxon-name-part><tp:taxon-name-part taxon-name-part-type="uncertainty-rank">cf.</tp:taxon-name-part><tp:taxon-name-part taxon-name-part-type="species" reg="ngati">ngati</tp:taxon-name-part></tp:taxon-name>1 <italic>N</italic> = 1</td><td rowspan="1" colspan="1">21.03</td><td rowspan="1" colspan="1">
                  <bold>n/a</bold>
                </td><td rowspan="1" colspan="13"/></tr><tr><td rowspan="1" colspan="1"><tp:taxon-name><tp:taxon-name-part taxon-name-part-type="genus" reg="Cyrtodactylus">C.</tp:taxon-name-part><tp:taxon-name-part taxon-name-part-type="uncertainty-rank">cf.</tp:taxon-name-part><tp:taxon-name-part taxon-name-part-type="species" reg="ngati">ngati</tp:taxon-name-part></tp:taxon-name>2 <italic>N</italic> = 1</td><td rowspan="1" colspan="1">21.68</td><td rowspan="1" colspan="1">4.39</td><td rowspan="1" colspan="1">
                  <bold>n/a</bold>
                </td><td rowspan="1" colspan="12"/></tr><tr><td rowspan="1" colspan="1"><italic><tp:taxon-name><tp:taxon-name-part taxon-name-part-type="genus" reg="Cyrtodactylus">C.</tp:taxon-name-part><tp:taxon-name-part taxon-name-part-type="species" reg="elok">elok</tp:taxon-name-part></tp:taxon-name> N</italic> = 1</td><td rowspan="1" colspan="1">20.77</td><td rowspan="1" colspan="1">22.58</td><td rowspan="1" colspan="1">21.42</td><td rowspan="1" colspan="1">
                  <bold>n/a</bold>
                </td><td rowspan="1" colspan="11"/></tr><tr><td rowspan="2" colspan="1"><italic><tp:taxon-name><tp:taxon-name-part taxon-name-part-type="genus" reg="Cyrtodactylus">Cyrtodactylus</tp:taxon-name-part><tp:taxon-name-part taxon-name-part-type="species" reg="fluvicavus">fluvicavus</tp:taxon-name-part></tp:taxon-name></italic> sp. nov. <italic>N</italic> = 7</td><td rowspan="1" colspan="1">18.86</td><td rowspan="1" colspan="1">10.64</td><td rowspan="1" colspan="1">11.02</td><td rowspan="1" colspan="1">20.15</td><td rowspan="1" colspan="1">
                  <bold>0.10</bold>
                </td><td rowspan="2" colspan="10"/></tr><tr><td rowspan="1" colspan="1">(18.84–18.97)</td><td rowspan="1" colspan="1">(10.58–10.84)</td><td rowspan="1" colspan="1">(10.97–11.23)</td><td rowspan="1" colspan="1">(20.13–20.26)</td><td rowspan="1" colspan="1">
                  <bold>(0.00–0.26)</bold>
                </td></tr><tr><td rowspan="2" colspan="1"><italic><tp:taxon-name><tp:taxon-name-part taxon-name-part-type="genus" reg="Cyrtodactylus">C.</tp:taxon-name-part><tp:taxon-name-part taxon-name-part-type="species" reg="interdigitalis">interdigitalis</tp:taxon-name-part></tp:taxon-name> N</italic> = 1</td><td rowspan="2" colspan="1">20.77</td><td rowspan="2" colspan="1">6.97</td><td rowspan="2" colspan="1">9.16</td><td rowspan="2" colspan="1">22.84</td><td rowspan="1" colspan="1">12.02</td><td rowspan="2" colspan="1">
                  <bold>n/a</bold>
                </td><td rowspan="2" colspan="9"/></tr><tr><td rowspan="1" colspan="1">(12.00–12.13)</td></tr><tr><td rowspan="2" colspan="1"><italic><tp:taxon-name><tp:taxon-name-part taxon-name-part-type="genus" reg="Cyrtodactylus">Cyrtodactylus</tp:taxon-name-part><tp:taxon-name-part taxon-name-part-type="species" reg="kochangensis">kochangensis</tp:taxon-name-part></tp:taxon-name></italic> sp. nov. <italic>N</italic> = 1</td><td rowspan="2" colspan="1">19.35</td><td rowspan="2" colspan="1">14.58</td><td rowspan="2" colspan="1">14.71</td><td rowspan="2" colspan="1">20.90</td><td rowspan="1" colspan="1">12.31</td><td rowspan="2" colspan="1">15.23</td><td rowspan="2" colspan="1">
                  <bold>n/a</bold>
                </td><td rowspan="2" colspan="8"/></tr><tr><td rowspan="1" colspan="1">(12.26–12.31)</td></tr><tr><td rowspan="2" colspan="1"><italic><tp:taxon-name><tp:taxon-name-part taxon-name-part-type="genus" reg="Cyrtodactylus">C.</tp:taxon-name-part><tp:taxon-name-part taxon-name-part-type="species" reg="ngati">ngati</tp:taxon-name-part></tp:taxon-name></italic>, <italic><tp:taxon-name><tp:taxon-name-part taxon-name-part-type="genus" reg="Cyrtodactylus">C.</tp:taxon-name-part><tp:taxon-name-part taxon-name-part-type="species" reg="ngati">ngati</tp:taxon-name-part></tp:taxon-name></italic>3 and <italic><tp:taxon-name><tp:taxon-name-part taxon-name-part-type="genus" reg="Cyrtodactylus">C.</tp:taxon-name-part><tp:taxon-name-part taxon-name-part-type="species" reg="ngati">ngati</tp:taxon-name-part></tp:taxon-name></italic>4 <italic>N</italic> = 7</td><td rowspan="1" colspan="1">20.70</td><td rowspan="1" colspan="1">3.30</td><td rowspan="1" colspan="1">3.71</td><td rowspan="1" colspan="1">21.11</td><td rowspan="1" colspan="1">11.34</td><td rowspan="1" colspan="1">8.13</td><td rowspan="1" colspan="1">14.58</td><td rowspan="1" colspan="1">
                  <bold>0.84</bold>
                </td><td rowspan="2" colspan="7"/></tr><tr><td rowspan="1" colspan="1">(20.65–20.90)</td><td rowspan="1" colspan="1">(2.84–4.00)</td><td rowspan="1" colspan="1">(3.35–4.26)</td><td rowspan="1" colspan="1">(20.90–21.42)</td><td rowspan="1" colspan="1">(11.10–11.87)</td><td rowspan="1" colspan="1">(7.74–8.65)</td><td rowspan="1" colspan="1">(14.45–14.84)</td><td rowspan="1" colspan="1">
                  <bold>(0.00–1.55)</bold>
                </td></tr><tr><td rowspan="2" colspan="1"><italic><tp:taxon-name><tp:taxon-name-part taxon-name-part-type="genus" reg="Cyrtodactylus">Cyrtodactylus</tp:taxon-name-part><tp:taxon-name-part taxon-name-part-type="species" reg="rivularis">rivularis</tp:taxon-name-part></tp:taxon-name></italic> sp. nov. <italic>N</italic> = 2</td><td rowspan="1" colspan="1">20.00</td><td rowspan="1" colspan="1">15.87</td><td rowspan="1" colspan="1">15.03</td><td rowspan="1" colspan="1">21.61</td><td rowspan="1" colspan="1">12.57</td><td rowspan="1" colspan="1">15.48</td><td rowspan="1" colspan="1">12.26</td><td rowspan="1" colspan="1">15.03</td><td rowspan="2" colspan="1">
                  <bold>0.52</bold>
                </td><td rowspan="2" colspan="6"/></tr><tr><td rowspan="1" colspan="1">(19.74–20.26)</td><td rowspan="1" colspan="1">(15.61–16.13)</td><td rowspan="1" colspan="1">(14.84–15.23)</td><td rowspan="1" colspan="1">(21.42–21.81)</td><td rowspan="1" colspan="1">(12.26–13.03)</td><td rowspan="1" colspan="1">(15.23–15.74)</td><td rowspan="1" colspan="1">(12.00–12.52)</td><td rowspan="1" colspan="1">(14.71–15.48)</td></tr><tr><td rowspan="2" colspan="1"><italic><tp:taxon-name><tp:taxon-name-part taxon-name-part-type="genus" reg="Cyrtodactylus">C.</tp:taxon-name-part><tp:taxon-name-part taxon-name-part-type="species" reg="rukhadeva">rukhadeva</tp:taxon-name-part></tp:taxon-name> N</italic> = 2</td><td rowspan="1" colspan="1">20.65</td><td rowspan="1" colspan="1">15.42</td><td rowspan="1" colspan="1">15.48</td><td rowspan="1" colspan="1">21.61</td><td rowspan="1" colspan="1">12.25</td><td rowspan="1" colspan="1">16.00</td><td rowspan="1" colspan="1">13.10</td><td rowspan="1" colspan="1">15.23</td><td rowspan="1" colspan="1">4.65</td><td rowspan="2" colspan="1">
                  <bold>1.55</bold>
                </td><td rowspan="2" colspan="5"/></tr><tr><td rowspan="1" colspan="1">(20.13–21.16)</td><td rowspan="1" colspan="1">(14.84–16.00)</td><td rowspan="1" colspan="1">(14.84–16.13)</td><td rowspan="1" colspan="1">(21.16–22.06)</td><td rowspan="1" colspan="1">(11.61–13.03)</td><td rowspan="1" colspan="1">(15.35–16.65)</td><td rowspan="1" colspan="1">(12.52–13.68)</td><td rowspan="1" colspan="1">(14.19–16.23)</td><td rowspan="1" colspan="1">(3.61–5.68)</td></tr><tr><td rowspan="2" colspan="1"><italic><tp:taxon-name><tp:taxon-name-part taxon-name-part-type="genus" reg="Cyrtodactylus">C.</tp:taxon-name-part></tp:taxon-name></italic> sp.9 (Thong Pha Phum) <italic>N</italic> = 9</td><td rowspan="1" colspan="1">20.34</td><td rowspan="1" colspan="1">7.93</td><td rowspan="1" colspan="1">9.51</td><td rowspan="1" colspan="1">22.02</td><td rowspan="1" colspan="1">9.75</td><td rowspan="1" colspan="1">8.96</td><td rowspan="1" colspan="1">13.22</td><td rowspan="1" colspan="1">8.81</td><td rowspan="1" colspan="1">13.12</td><td rowspan="1" colspan="1">13.25</td><td rowspan="1" colspan="1">
                  <bold>0.22</bold>
                </td><td rowspan="2" colspan="4"/></tr><tr><td rowspan="1" colspan="1">(20.13–20.65)</td><td rowspan="1" colspan="1">(7.74–8.00)</td><td rowspan="1" colspan="1">(9.42–9.55)</td><td rowspan="1" colspan="1">(21.81–22.32)</td><td rowspan="1" colspan="1">(9.55–9.94)</td><td rowspan="1" colspan="1">(8.77–9.03)</td><td rowspan="1" colspan="1">(13.03–13.29)</td><td rowspan="1" colspan="1">(8.13–9.68)</td><td rowspan="1" colspan="1">(12.77–13.42)</td><td rowspan="1" colspan="1">(12.52–13.94)</td><td rowspan="1" colspan="1">
                  <bold>(0.00–0.52)</bold>
                </td></tr><tr><td rowspan="2" colspan="1"><italic><tp:taxon-name><tp:taxon-name-part taxon-name-part-type="genus" reg="Cyrtodactylus">C.</tp:taxon-name-part></tp:taxon-name></italic> sp.10 <italic>N</italic> = 1</td><td rowspan="2" colspan="1">19.87</td><td rowspan="2" colspan="1">9.29</td><td rowspan="2" colspan="1">10.84</td><td rowspan="2" colspan="1">21.94</td><td rowspan="1" colspan="1">10.12</td><td rowspan="2" colspan="1">10.19</td><td rowspan="2" colspan="1">13.68</td><td rowspan="1" colspan="1">10.21</td><td rowspan="1" colspan="1">13.94</td><td rowspan="1" colspan="1">14.32</td><td rowspan="1" colspan="1">8.06</td><td rowspan="2" colspan="1">
                  <bold>n/a</bold>
                </td><td rowspan="2" colspan="3"/></tr><tr><td rowspan="1" colspan="1">(10.06–10.32)</td><td rowspan="1" colspan="1">(10.06–10.45)</td><td rowspan="1" colspan="1">(13.68–14.19)</td><td rowspan="1" colspan="1">(13.68–14.97)</td><td rowspan="1" colspan="1">(7.87–8.13)</td></tr><tr><td rowspan="2" colspan="1"><italic><tp:taxon-name><tp:taxon-name-part taxon-name-part-type="genus" reg="Cyrtodactylus">C.</tp:taxon-name-part></tp:taxon-name></italic> sp.11 <italic>N</italic> = 1</td><td rowspan="2" colspan="1">20.39</td><td rowspan="2" colspan="1">7.23</td><td rowspan="2" colspan="1">8.90</td><td rowspan="2" colspan="1">22.19</td><td rowspan="1" colspan="1">11.12</td><td rowspan="2" colspan="1">3.87</td><td rowspan="2" colspan="1">14.58</td><td rowspan="1" colspan="1">8.28</td><td rowspan="1" colspan="1">15.35 1)</td><td rowspan="1" colspan="1">15.61</td><td rowspan="1" colspan="1">8.96</td><td rowspan="2" colspan="1">10.45</td><td rowspan="2" colspan="1">
                  <bold>n/a</bold>
                </td><td rowspan="2" colspan="2"/></tr><tr><td rowspan="1" colspan="1">(11.10–11.23)</td><td rowspan="1" colspan="1">(8.00–8.65)</td><td rowspan="1" colspan="1">(15.10–15.6</td><td rowspan="1" colspan="1">(14.97–16.26)</td><td rowspan="1" colspan="1">(8.77–9.03)</td></tr><tr><td rowspan="2" colspan="1"><italic><tp:taxon-name><tp:taxon-name-part taxon-name-part-type="genus" reg="Cyrtodactylus">C.</tp:taxon-name-part></tp:taxon-name></italic> sp.14 <italic>N</italic> = 1</td><td rowspan="2" colspan="1">6.45</td><td rowspan="2" colspan="1">20.90</td><td rowspan="2" colspan="1">20.65</td><td rowspan="2" colspan="1">20.00</td><td rowspan="1" colspan="1">18.34</td><td rowspan="2" colspan="1">20.13</td><td rowspan="2" colspan="1">19.10</td><td rowspan="1" colspan="1">20.52</td><td rowspan="1" colspan="1">19.74</td><td rowspan="1" colspan="1">20.00</td><td rowspan="1" colspan="1">19.60</td><td rowspan="2" colspan="1">18.84</td><td rowspan="2" colspan="1">19.61</td><td rowspan="2" colspan="1">
                  <bold>n/a</bold>
                </td><td rowspan="1" colspan="1"/></tr><tr><td rowspan="1" colspan="1">(18.32–18.45)</td><td rowspan="1" colspan="1">(20.26–20.65)</td><td rowspan="1" colspan="1">(19.48–20.00)</td><td rowspan="1" colspan="1">(19.48–20.52)</td><td rowspan="1" colspan="1">(19.48–19.87)</td><td rowspan="1" colspan="1"/></tr><tr><td rowspan="2" colspan="1"><italic><tp:taxon-name><tp:taxon-name-part taxon-name-part-type="genus" reg="Cyrtodactylus">Cyrtodactylus</tp:taxon-name-part><tp:taxon-name-part taxon-name-part-type="species" reg="uthaiensis">uthaiensis</tp:taxon-name-part></tp:taxon-name></italic> sp. nov. <italic>N</italic> = 1</td><td rowspan="2" colspan="1">19.74</td><td rowspan="2" colspan="1">5.81</td><td rowspan="2" colspan="1">8.13</td><td rowspan="2" colspan="1">21.16</td><td rowspan="1" colspan="1">10.12</td><td rowspan="2" colspan="1">7.1</td><td rowspan="2" colspan="1">13.94</td><td rowspan="1" colspan="1">6.97</td><td rowspan="1" colspan="1">13.94</td><td rowspan="1" colspan="1">13.94</td><td rowspan="1" colspan="1">7.80</td><td rowspan="2" colspan="1">8.39</td><td rowspan="2" colspan="1">6.58</td><td rowspan="2" colspan="1">19.48</td><td rowspan="2" colspan="1">
                  <bold>n/a</bold>
                </td></tr><tr><td rowspan="1" colspan="1">(10.06–10.32)</td><td rowspan="1" colspan="1">(6.58–7.61)</td><td rowspan="1" colspan="1">(13.68–14.19)</td><td rowspan="1" colspan="1">(13.29–14.58)</td><td rowspan="1" colspan="1">(7.61–7.87)</td></tr></tbody></table></table-wrap><fig id="F1" position="float" orientation="portrait"><object-id xmlns:xlink="http://www.w3.org/1999/xlink" content-type="doi" xlink:type="simple">10.3897/zookeys.1129.90535.figure1</object-id><object-id xmlns:xlink="http://www.w3.org/1999/xlink" content-type="arpha" xlink:type="simple">3F3531E5-1850-5288-B05B-E07E00B8515B</object-id><label>Figure 1.</label><caption><p>Distribution of nominal species and unnamed populations and specimens of the <italic><tp:taxon-name><tp:taxon-name-part taxon-name-part-type="genus" reg="Cyrtodactylus">Cyrtodactylus</tp:taxon-name-part><tp:taxon-name-part taxon-name-part-type="species" reg="brevipalmatus">brevipalmatus</tp:taxon-name-part></tp:taxon-name></italic> group. Stars denote type localities. White circles are literature localities from which specimens were not examined and remain unidentified. Locality data for all material examined is in Table <xref ref-type="table" rid="T1">1</xref>.</p></caption><graphic xmlns:xlink="http://www.w3.org/1999/xlink" xlink:href="zookeys-1129-109_article-90535__-g001.jpg" position="float" orientation="portrait" xlink:type="simple" id="oo_769822.jpg"><uri content-type="original_file" xlink:type="simple">https://binary.pensoft.net/fig/769822</uri></graphic></fig><table-wrap id="T1" position="float" orientation="portrait"><label>Table 1.</label><caption><p><italic><tp:taxon-name><tp:taxon-name-part taxon-name-part-type="genus" reg="Cyrtodactylus">Cyrtodactylus</tp:taxon-name-part></tp:taxon-name></italic> specimens examined in this study. Institutional abbreviations follow <xref ref-type="bibr" rid="B46">Sabaj (2020)</xref> except that YC = Yodchaiy Chuaynkern from Department of Biology, Faculty of Science, Khon Kaen University, Khon Kaen, Thailand.</p></caption><table id="TID0EGVAI" rules="all"><tbody><tr><th rowspan="1" colspan="1">Species</th><th rowspan="1" colspan="1">Location</th><th rowspan="1" colspan="1">Catalog no.</th><th rowspan="1" colspan="1">GenBank no.</th></tr><tr><td rowspan="1" colspan="1">
                  <italic>
                    <tp:taxon-name><tp:taxon-name-part taxon-name-part-type="genus" reg="Cyrtodactylus">C.</tp:taxon-name-part><tp:taxon-name-part taxon-name-part-type="species" reg="brevipalmatus">brevipalmatus</tp:taxon-name-part></tp:taxon-name>
                  </italic>
                </td><td rowspan="1" colspan="1">Thailand, no data</td><td rowspan="1" colspan="1">LSUHC 1899</td><td rowspan="1" colspan="1">not in tree</td></tr><tr><td rowspan="1" colspan="1">
                  <italic>
                    <tp:taxon-name><tp:taxon-name-part taxon-name-part-type="genus" reg="Cyrtodactylus">C.</tp:taxon-name-part><tp:taxon-name-part taxon-name-part-type="species" reg="brevipalmatus">brevipalmatus</tp:taxon-name-part></tp:taxon-name>
                  </italic>
                </td><td rowspan="1" colspan="1">Thailand, Nakhon Si Thammarat Province, Nopphitam District, Khao Nan National Park, Huay Lak Protected Unit</td><td rowspan="1" colspan="1">THNHM 10670</td><td rowspan="1" colspan="1">not in tree</td></tr><tr><td rowspan="1" colspan="1">
                  <italic>
                    <tp:taxon-name><tp:taxon-name-part taxon-name-part-type="genus" reg="Cyrtodactylus">C.</tp:taxon-name-part><tp:taxon-name-part taxon-name-part-type="species" reg="brevipalmatus">brevipalmatus</tp:taxon-name-part></tp:taxon-name>
                  </italic>
                </td><td rowspan="1" colspan="1">Thailand, Nakhon Si Thammarat Province, Lan Saka District, Khao Luang National Park</td><td rowspan="1" colspan="1">THNHM 14112</td><td rowspan="1" colspan="1">not in tree</td></tr><tr><td rowspan="1" colspan="1">
                  <italic>
                    <tp:taxon-name><tp:taxon-name-part taxon-name-part-type="genus" reg="Cyrtodactylus">C.</tp:taxon-name-part><tp:taxon-name-part taxon-name-part-type="species" reg="brevipalmatus">brevipalmatus</tp:taxon-name-part></tp:taxon-name>
                  </italic>
                </td><td rowspan="1" colspan="1">Thailand, Nakhon Si Thammarat Province, Khao Ram Mt.</td><td rowspan="1" colspan="1">AUP-00573</td><td rowspan="1" colspan="1">
                  <ext-link xmlns:xlink="http://www.w3.org/1999/xlink" ext-link-type="gen" xlink:href="OK626313" xlink:type="simple">OK626313</ext-link>
                </td></tr><tr><td rowspan="1" colspan="1">
                  <tp:taxon-name><tp:taxon-name-part taxon-name-part-type="genus" reg="Cyrtodactylus">C.</tp:taxon-name-part><tp:taxon-name-part taxon-name-part-type="uncertainty-rank">cf.</tp:taxon-name-part><tp:taxon-name-part taxon-name-part-type="species" reg="brevipalmatus">brevipalmatus</tp:taxon-name-part></tp:taxon-name>
                </td><td rowspan="1" colspan="1">Peninsular Malaysia, Kedah State, Pulau Langkawi, Gunung Raya</td><td rowspan="1" colspan="1">LSUHC 11788</td><td rowspan="1" colspan="1">not in tree</td></tr><tr><td rowspan="1" colspan="1">
                  <tp:taxon-name><tp:taxon-name-part taxon-name-part-type="genus" reg="Cyrtodactylus">C.</tp:taxon-name-part><tp:taxon-name-part taxon-name-part-type="uncertainty-rank">cf.</tp:taxon-name-part><tp:taxon-name-part taxon-name-part-type="species" reg="brevipalmatus">brevipalmatus</tp:taxon-name-part></tp:taxon-name>
                </td><td rowspan="1" colspan="1">Peninsular Malaysia, Kedah State, Pulau Langkawi, Gunung Raya</td><td rowspan="1" colspan="1">LSUHC 15076</td><td rowspan="1" colspan="1">not in tree</td></tr><tr><td rowspan="1" colspan="1">
                  <italic>
                    <tp:taxon-name><tp:taxon-name-part taxon-name-part-type="genus" reg="Cyrtodactylus">C.</tp:taxon-name-part><tp:taxon-name-part taxon-name-part-type="species" reg="elok">elok</tp:taxon-name-part></tp:taxon-name>
                  </italic>
                </td><td rowspan="1" colspan="1">Peninsular Malaysia, Pahang State, Fraser’s Hill, the Gap</td><td rowspan="1" colspan="1">ZRC 2.6091/LSUHC 6471</td><td rowspan="1" colspan="1">
                  <ext-link xmlns:xlink="http://www.w3.org/1999/xlink" ext-link-type="gen" xlink:href="JQ889180" xlink:type="simple">JQ889180</ext-link>
                </td></tr><tr><td rowspan="1" colspan="1">
                  <italic>
                    <tp:taxon-name><tp:taxon-name-part taxon-name-part-type="genus" reg="Cyrtodactylus">C.</tp:taxon-name-part><tp:taxon-name-part taxon-name-part-type="species" reg="elok">elok</tp:taxon-name-part></tp:taxon-name>
                  </italic>
                </td><td rowspan="1" colspan="1">Peninsular Malaysia, Negeri Sembilan State</td><td rowspan="1" colspan="1">LSUHC 8238</td><td rowspan="1" colspan="1">not in tree</td></tr><tr><td rowspan="1" colspan="1">
                  <italic>
                    <tp:taxon-name><tp:taxon-name-part taxon-name-part-type="genus" reg="Cyrtodactylus">C.</tp:taxon-name-part><tp:taxon-name-part taxon-name-part-type="species" reg="elok">elok</tp:taxon-name-part></tp:taxon-name>
                  </italic>
                </td><td rowspan="1" colspan="1">Peninsular Malaysia, Pahang State, near Cameron Highlands</td><td rowspan="1" colspan="1">LSUHC 12180</td><td rowspan="1" colspan="1">not in tree</td></tr><tr><td rowspan="1" colspan="1">
                  <italic>
                    <tp:taxon-name><tp:taxon-name-part taxon-name-part-type="genus" reg="Cyrtodactylus">C.</tp:taxon-name-part><tp:taxon-name-part taxon-name-part-type="species" reg="elok">elok</tp:taxon-name-part></tp:taxon-name>
                  </italic>
                </td><td rowspan="1" colspan="1">Peninsular Malaysia, Pahang State, near Cameron Highlands</td><td rowspan="1" colspan="1">LSUHC 12181</td><td rowspan="1" colspan="1">not in tree</td></tr><tr><td rowspan="1" colspan="1">
                  <italic>
                    <tp:taxon-name><tp:taxon-name-part taxon-name-part-type="genus" reg="Cyrtodactylus">C.</tp:taxon-name-part><tp:taxon-name-part taxon-name-part-type="species" reg="elok">elok</tp:taxon-name-part></tp:taxon-name>
                  </italic>
                </td><td rowspan="1" colspan="1">Malaysian pet trade, no data</td><td rowspan="1" colspan="1">ZMMU R-16144</td><td rowspan="1" colspan="1">not in tree</td></tr><tr><td rowspan="1" colspan="1"><italic><tp:taxon-name><tp:taxon-name-part taxon-name-part-type="genus" reg="Cyrtodactylus">Cyrtodactylus</tp:taxon-name-part><tp:taxon-name-part taxon-name-part-type="species" reg="fluvicavus">fluvicavus</tp:taxon-name-part></tp:taxon-name></italic> sp. nov.</td><td rowspan="1" colspan="1">Thailand, Kanchanaburi Province, Si Sawat District, Khao Chot Subdistrict, Chaloem Rattanakosin National Park</td><td rowspan="1" colspan="1">ZMKU R 00958 paratype</td><td rowspan="1" colspan="1">
                  <ext-link xmlns:xlink="http://www.w3.org/1999/xlink" ext-link-type="gen" xlink:href="OP620036" xlink:type="simple">OP620036</ext-link>
                </td></tr><tr><td rowspan="1" colspan="1"><italic><tp:taxon-name><tp:taxon-name-part taxon-name-part-type="genus" reg="Cyrtodactylus">Cyrtodactylus</tp:taxon-name-part><tp:taxon-name-part taxon-name-part-type="species" reg="fluvicavus">fluvicavus</tp:taxon-name-part></tp:taxon-name></italic> sp. nov.</td><td rowspan="1" colspan="1">Thailand, Kanchanaburi Province, Si Sawat District, Khao Chot Subdistrict, Chaloem Rattanakosin National Park</td><td rowspan="1" colspan="1">ZMKU R 00959 holotype</td><td rowspan="1" colspan="1">
                  <ext-link xmlns:xlink="http://www.w3.org/1999/xlink" ext-link-type="gen" xlink:href="OP620037" xlink:type="simple">OP620037</ext-link>
                </td></tr><tr><td rowspan="1" colspan="1"><italic><tp:taxon-name><tp:taxon-name-part taxon-name-part-type="genus" reg="Cyrtodactylus">Cyrtodactylus</tp:taxon-name-part><tp:taxon-name-part taxon-name-part-type="species" reg="fluvicavus">fluvicavus</tp:taxon-name-part></tp:taxon-name></italic> sp. nov.</td><td rowspan="1" colspan="1">Thailand, Kanchanaburi Province, Si Sawat District, Khao Chot Subdistrict, Chaloem Rattanakosin National Park</td><td rowspan="1" colspan="1">ZMKU R 00960 paratype</td><td rowspan="1" colspan="1">
                  <ext-link xmlns:xlink="http://www.w3.org/1999/xlink" ext-link-type="gen" xlink:href="OP620038" xlink:type="simple">OP620038</ext-link>
                </td></tr><tr><td rowspan="1" colspan="1"><italic><tp:taxon-name><tp:taxon-name-part taxon-name-part-type="genus" reg="Cyrtodactylus">Cyrtodactylus</tp:taxon-name-part><tp:taxon-name-part taxon-name-part-type="species" reg="fluvicavus">fluvicavus</tp:taxon-name-part></tp:taxon-name></italic> sp. nov.</td><td rowspan="1" colspan="1">Thailand, Kanchanaburi Province, Si Sawat District, Khao Chot Subdistrict, Chaloem Rattanakosin National Park</td><td rowspan="1" colspan="1">ZMKU R 00961 paratype</td><td rowspan="1" colspan="1">
                  <ext-link xmlns:xlink="http://www.w3.org/1999/xlink" ext-link-type="gen" xlink:href="OP620039" xlink:type="simple">OP620039</ext-link>
                </td></tr><tr><td rowspan="1" colspan="1"><italic><tp:taxon-name><tp:taxon-name-part taxon-name-part-type="genus" reg="Cyrtodactylus">Cyrtodactylus</tp:taxon-name-part><tp:taxon-name-part taxon-name-part-type="species" reg="fluvicavus">fluvicavus</tp:taxon-name-part></tp:taxon-name></italic> sp. nov.</td><td rowspan="1" colspan="1">Thailand, Kanchanaburi Province, Si Sawat District, Khao Chot Subdistrict, Chaloem Rattanakosin National Park</td><td rowspan="1" colspan="1">ZMKU R 00962 paratype</td><td rowspan="1" colspan="1">
                  <ext-link xmlns:xlink="http://www.w3.org/1999/xlink" ext-link-type="gen" xlink:href="OP620040" xlink:type="simple">OP620040</ext-link>
                </td></tr><tr><td rowspan="1" colspan="1"><italic><tp:taxon-name><tp:taxon-name-part taxon-name-part-type="genus" reg="Cyrtodactylus">Cyrtodactylus</tp:taxon-name-part><tp:taxon-name-part taxon-name-part-type="species" reg="fluvicavus">fluvicavus</tp:taxon-name-part></tp:taxon-name></italic> sp. nov.</td><td rowspan="1" colspan="1">Thailand, Kanchanaburi Province, Si Sawat District, Khao Chot Subdistrict, Chaloem Rattanakosin National Park</td><td rowspan="1" colspan="1">ZMKU R 00963 paratype</td><td rowspan="1" colspan="1">
                  <ext-link xmlns:xlink="http://www.w3.org/1999/xlink" ext-link-type="gen" xlink:href="OP620041" xlink:type="simple">OP620041</ext-link>
                </td></tr><tr><td rowspan="1" colspan="1"><italic><tp:taxon-name><tp:taxon-name-part taxon-name-part-type="genus" reg="Cyrtodactylus">Cyrtodactylus</tp:taxon-name-part><tp:taxon-name-part taxon-name-part-type="species" reg="fluvicavus">fluvicavus</tp:taxon-name-part></tp:taxon-name></italic> sp. nov.</td><td rowspan="1" colspan="1">Thailand, Kanchanaburi Province, Si Sawat District, Khao Chot Subdistrict, Chaloem Rattanakosin National Park</td><td rowspan="1" colspan="1">ZMKU R 00964 paratype</td><td rowspan="1" colspan="1">
                  <ext-link xmlns:xlink="http://www.w3.org/1999/xlink" ext-link-type="gen" xlink:href="OP620042" xlink:type="simple">OP620042</ext-link>
                </td></tr><tr><td rowspan="1" colspan="1">
                  <italic>
                    <tp:taxon-name><tp:taxon-name-part taxon-name-part-type="genus" reg="Cyrtodactylus">C.</tp:taxon-name-part><tp:taxon-name-part taxon-name-part-type="species" reg="interdigitalis">interdigitalis</tp:taxon-name-part></tp:taxon-name>
                  </italic>
                </td><td rowspan="1" colspan="1">Thailand, Phetchabun Province, Nam Nao National Park, Tham Yai Nam Nao</td><td rowspan="1" colspan="1">THNHM 20226 paratype</td><td rowspan="1" colspan="1">not in tree</td></tr><tr><td rowspan="1" colspan="1">
                  <italic>
                    <tp:taxon-name><tp:taxon-name-part taxon-name-part-type="genus" reg="Cyrtodactylus">C.</tp:taxon-name-part><tp:taxon-name-part taxon-name-part-type="species" reg="interdigitalis">interdigitalis</tp:taxon-name-part></tp:taxon-name>
                  </italic>
                </td><td rowspan="1" colspan="1">Thailand, Phetchabun Province, Nam Nao National Park, Tham Yai Nam Nao</td><td rowspan="1" colspan="1">THNHM 20227 paratype</td><td rowspan="1" colspan="1">not in tree</td></tr><tr><td rowspan="1" colspan="1">
                  <italic>
                    <tp:taxon-name><tp:taxon-name-part taxon-name-part-type="genus" reg="Cyrtodactylus">C.</tp:taxon-name-part><tp:taxon-name-part taxon-name-part-type="species" reg="interdigitalis">interdigitalis</tp:taxon-name-part></tp:taxon-name>
                  </italic>
                </td><td rowspan="1" colspan="1">Thailand, Phetchabun Province, Nam Nao National Park, Tham Yai Nam Nao</td><td rowspan="1" colspan="1">THNHM 20228 paratype</td><td rowspan="1" colspan="1">not in tree</td></tr><tr><td rowspan="1" colspan="1">
                  <italic>
                    <tp:taxon-name><tp:taxon-name-part taxon-name-part-type="genus" reg="Cyrtodactylus">C.</tp:taxon-name-part><tp:taxon-name-part taxon-name-part-type="species" reg="interdigitalis">interdigitalis</tp:taxon-name-part></tp:taxon-name>
                  </italic>
                </td><td rowspan="1" colspan="1">Thailand, Phetchabun Province, Nam Nao National Park, Tham Yai Nam Nao</td><td rowspan="1" colspan="1">THNHM 20229 paratype</td><td rowspan="1" colspan="1">not in tree</td></tr><tr><td rowspan="1" colspan="1">
                  <italic>
                    <tp:taxon-name><tp:taxon-name-part taxon-name-part-type="genus" reg="Cyrtodactylus">C.</tp:taxon-name-part><tp:taxon-name-part taxon-name-part-type="species" reg="interdigitalis">interdigitalis</tp:taxon-name-part></tp:taxon-name>
                  </italic>
                </td><td rowspan="1" colspan="1">Thailand, Phetchabun Province, Nam Nao National Park, Tham Yai Nam Nao</td><td rowspan="1" colspan="1">YC000952</td><td rowspan="1" colspan="1">
                  <ext-link xmlns:xlink="http://www.w3.org/1999/xlink" ext-link-type="gen" xlink:href="ON055281" xlink:type="simple">ON055281</ext-link>
                </td></tr><tr><td rowspan="1" colspan="1"><italic><tp:taxon-name><tp:taxon-name-part taxon-name-part-type="genus" reg="Cyrtodactylus">Cyrtodactylus</tp:taxon-name-part><tp:taxon-name-part taxon-name-part-type="species" reg="kochangensis">kochangensis</tp:taxon-name-part></tp:taxon-name></italic> sp. nov.</td><td rowspan="1" colspan="1">Thailand, Ranong Province, Mueng Ranong District, Ko Phayam Subdistrict, Ko Chang</td><td rowspan="1" colspan="1">ZMKU R 00945 holotype</td><td rowspan="1" colspan="1">
                  <ext-link xmlns:xlink="http://www.w3.org/1999/xlink" ext-link-type="gen" xlink:href="OP620023" xlink:type="simple">OP620023</ext-link>
                </td></tr><tr><td rowspan="1" colspan="1"><tp:taxon-name><tp:taxon-name-part taxon-name-part-type="genus" reg="Cyrtodactylus">C.</tp:taxon-name-part><tp:taxon-name-part taxon-name-part-type="uncertainty-rank">cf.</tp:taxon-name-part><tp:taxon-name-part taxon-name-part-type="species" reg="kochangensis">kochangensis</tp:taxon-name-part></tp:taxon-name> sp. nov.</td><td rowspan="1" colspan="1">Thailand, Ranong Province, Khlong Nakha Wildlife Sanctuary</td><td rowspan="1" colspan="1">THNHM 01667</td><td rowspan="1" colspan="1">not in tree</td></tr><tr><td rowspan="1" colspan="1">
                  <italic>
                    <tp:taxon-name><tp:taxon-name-part taxon-name-part-type="genus" reg="Cyrtodactylus">C.</tp:taxon-name-part><tp:taxon-name-part taxon-name-part-type="species" reg="ngati">ngati</tp:taxon-name-part></tp:taxon-name>
                  </italic>
                </td><td rowspan="1" colspan="1">Vietnam, Dien Bien Province, Dien Bien District, Pa Thom Commune, Pa Xa Lao Village, karst forest near Pa Thom Cave</td><td rowspan="1" colspan="1">HNUE-R00111 holotype</td><td rowspan="1" colspan="1">
                  <ext-link xmlns:xlink="http://www.w3.org/1999/xlink" ext-link-type="gen" xlink:href="ON411220" xlink:type="simple">ON411220</ext-link>
                </td></tr><tr><td rowspan="1" colspan="1">
                  <italic>
                    <tp:taxon-name><tp:taxon-name-part taxon-name-part-type="genus" reg="Cyrtodactylus">C.</tp:taxon-name-part><tp:taxon-name-part taxon-name-part-type="species" reg="ngati">ngati</tp:taxon-name-part></tp:taxon-name>
                  </italic>
                </td><td rowspan="1" colspan="1">Vietnam, Dien Bien Province, Dien Bien District, Pa Thom Commune, Pa Xa Lao Village, karst forest near Pa Thom Cave</td><td rowspan="1" colspan="1">HNUE-R00112 paratype</td><td rowspan="1" colspan="1">not in tree</td></tr><tr><td rowspan="1" colspan="1">
                  <italic>
                    <tp:taxon-name><tp:taxon-name-part taxon-name-part-type="genus" reg="Cyrtodactylus">C.</tp:taxon-name-part><tp:taxon-name-part taxon-name-part-type="species" reg="ngati">ngati</tp:taxon-name-part></tp:taxon-name>
                  </italic>
                </td><td rowspan="1" colspan="1">Vietnam, Dien Bien Province, Dien Bien District, Pa Thom Commune, Pa Xa Lao Village, karst forest near Pa Thom Cave</td><td rowspan="1" colspan="1">IEBR 4829 paratype</td><td rowspan="1" colspan="1">
                  <ext-link xmlns:xlink="http://www.w3.org/1999/xlink" ext-link-type="gen" xlink:href="OK626318" xlink:type="simple">OK626318</ext-link>
                </td></tr><tr><td rowspan="1" colspan="1">
                  <italic>
                    <tp:taxon-name><tp:taxon-name-part taxon-name-part-type="genus" reg="Cyrtodactylus">C.</tp:taxon-name-part><tp:taxon-name-part taxon-name-part-type="species" reg="ngati">ngati</tp:taxon-name-part></tp:taxon-name>
                  </italic>
                </td><td rowspan="1" colspan="1">Vietnam, Dien Bien Province, Dien Bien District, Pa Thom Commune, Pa Xa Lao Village, karst forest near Pa Thom Cave</td><td rowspan="1" colspan="1">VNUF R.2020.12 paratype</td><td rowspan="1" colspan="1">
                  <ext-link xmlns:xlink="http://www.w3.org/1999/xlink" ext-link-type="gen" xlink:href="OK626319" xlink:type="simple">OK626319</ext-link>
                </td></tr><tr><td rowspan="1" colspan="1"><italic><tp:taxon-name><tp:taxon-name-part taxon-name-part-type="genus" reg="Cyrtodactylus">C.</tp:taxon-name-part><tp:taxon-name-part taxon-name-part-type="species" reg="ngati">ngati</tp:taxon-name-part></tp:taxon-name></italic>3</td><td rowspan="1" colspan="1">Laos, Khammouane Province</td><td rowspan="1" colspan="1">VNUF R.2014.50</td><td rowspan="1" colspan="1">
                  <ext-link xmlns:xlink="http://www.w3.org/1999/xlink" ext-link-type="gen" xlink:href="ON411221" xlink:type="simple">ON411221</ext-link>
                </td></tr><tr><td rowspan="1" colspan="1"><italic><tp:taxon-name><tp:taxon-name-part taxon-name-part-type="genus" reg="Cyrtodactylus">C.</tp:taxon-name-part><tp:taxon-name-part taxon-name-part-type="species" reg="ngati">ngati</tp:taxon-name-part></tp:taxon-name></italic>3</td><td rowspan="1" colspan="1">Laos, Khammouane Province, Phou Hin Poun National Biodiversity Conservation Area</td><td rowspan="1" colspan="1">FMNH 255454</td><td rowspan="1" colspan="1">
                  <ext-link xmlns:xlink="http://www.w3.org/1999/xlink" ext-link-type="gen" xlink:href="JQ889181" xlink:type="simple">JQ889181</ext-link>
                </td></tr><tr><td rowspan="1" colspan="1"><italic><tp:taxon-name><tp:taxon-name-part taxon-name-part-type="genus" reg="Cyrtodactylus">C.</tp:taxon-name-part><tp:taxon-name-part taxon-name-part-type="species" reg="ngati">ngati</tp:taxon-name-part></tp:taxon-name></italic>3</td><td rowspan="1" colspan="1">Laos, Khammouane Province, Phou Hin Poun National Biodiversity Conservation Area</td><td rowspan="1" colspan="1">FMNH 270492</td><td rowspan="1" colspan="1">
                  <ext-link xmlns:xlink="http://www.w3.org/1999/xlink" ext-link-type="gen" xlink:href="OK626315" xlink:type="simple">OK626315</ext-link>
                </td></tr><tr><td rowspan="1" colspan="1"><italic><tp:taxon-name><tp:taxon-name-part taxon-name-part-type="genus" reg="Cyrtodactylus">C.</tp:taxon-name-part><tp:taxon-name-part taxon-name-part-type="species" reg="ngati">ngati</tp:taxon-name-part></tp:taxon-name></italic>3</td><td rowspan="1" colspan="1">Laos, Khammouane Province, Phou Hin Poun National Biodiversity Conservation Area</td><td rowspan="1" colspan="1">FMNH 270493</td><td rowspan="1" colspan="1">not in tree</td></tr><tr><td rowspan="1" colspan="1"><italic><tp:taxon-name><tp:taxon-name-part taxon-name-part-type="genus" reg="Cyrtodactylus">C.</tp:taxon-name-part><tp:taxon-name-part taxon-name-part-type="species" reg="ngati">ngati</tp:taxon-name-part></tp:taxon-name></italic>4</td><td rowspan="1" colspan="1">Thailand, Loei Province, Nam San Noi River, Phu Luang Wildlife Sanctuary</td><td rowspan="1" colspan="1">FMNH 265806</td><td rowspan="1" colspan="1">
                  <ext-link xmlns:xlink="http://www.w3.org/1999/xlink" ext-link-type="gen" xlink:href="JX519471" xlink:type="simple">JX519471</ext-link>
                </td></tr><tr><td rowspan="1" colspan="1"><tp:taxon-name><tp:taxon-name-part taxon-name-part-type="genus" reg="Cyrtodactylus">C.</tp:taxon-name-part><tp:taxon-name-part taxon-name-part-type="uncertainty-rank">cf.</tp:taxon-name-part><tp:taxon-name-part taxon-name-part-type="species" reg="ngati">ngati</tp:taxon-name-part></tp:taxon-name>1</td><td rowspan="1" colspan="1">Laos, Xaignabouli Province, Ban Pha Liep, Houay Liep Stream</td><td rowspan="1" colspan="1">NCSM 79472</td><td rowspan="1" colspan="1">
                  <ext-link xmlns:xlink="http://www.w3.org/1999/xlink" ext-link-type="gen" xlink:href="OK626316" xlink:type="simple">OK626316</ext-link>
                </td></tr><tr><td rowspan="1" colspan="1"><tp:taxon-name><tp:taxon-name-part taxon-name-part-type="genus" reg="Cyrtodactylus">C.</tp:taxon-name-part><tp:taxon-name-part taxon-name-part-type="uncertainty-rank">cf.</tp:taxon-name-part><tp:taxon-name-part taxon-name-part-type="species" reg="ngati">ngati</tp:taxon-name-part></tp:taxon-name>2</td><td rowspan="1" colspan="1">Laos, Vientiane Province</td><td rowspan="1" colspan="1">ZMMU R-14917</td><td rowspan="1" colspan="1">not in tree</td></tr><tr><td rowspan="1" colspan="1"><tp:taxon-name><tp:taxon-name-part taxon-name-part-type="genus" reg="Cyrtodactylus">C.</tp:taxon-name-part><tp:taxon-name-part taxon-name-part-type="uncertainty-rank">cf.</tp:taxon-name-part><tp:taxon-name-part taxon-name-part-type="species" reg="ngati">ngati</tp:taxon-name-part></tp:taxon-name>2</td><td rowspan="1" colspan="1">Laos, Vientiane Province, tributary of Nam Pha River, Houay Wan Stream</td><td rowspan="1" colspan="1">NCSM 80100</td><td rowspan="1" colspan="1">
                  <ext-link xmlns:xlink="http://www.w3.org/1999/xlink" ext-link-type="gen" xlink:href="OK626317" xlink:type="simple">OK626317</ext-link>
                </td></tr><tr><td rowspan="1" colspan="1"><italic><tp:taxon-name><tp:taxon-name-part taxon-name-part-type="genus" reg="Cyrtodactylus">Cyrtodactylus</tp:taxon-name-part><tp:taxon-name-part taxon-name-part-type="species" reg="rivularis">rivularis</tp:taxon-name-part></tp:taxon-name></italic> sp. nov.</td><td rowspan="1" colspan="1">Thailand, Prachuap Khiri Khan Province, Hua Hin District, Huai Sat Yai Subdistrict, Kaeng Krachan National Park, Pa La-U Waterfall</td><td rowspan="1" colspan="1">ZMKU R 00946 paratype</td><td rowspan="1" colspan="1">
                  <ext-link xmlns:xlink="http://www.w3.org/1999/xlink" ext-link-type="gen" xlink:href="OP620024" xlink:type="simple">OP620024</ext-link>
                </td></tr><tr><td rowspan="1" colspan="1"><italic><tp:taxon-name><tp:taxon-name-part taxon-name-part-type="genus" reg="Cyrtodactylus">Cyrtodactylus</tp:taxon-name-part><tp:taxon-name-part taxon-name-part-type="species" reg="rivularis">rivularis</tp:taxon-name-part></tp:taxon-name></italic> sp. nov.</td><td rowspan="1" colspan="1">Thailand, Prachuap Khiri Khan Province, Hua Hin District, Huai Sat Yai Subdistrict, Kaeng Krachan National Park, Pa La-U Waterfall</td><td rowspan="1" colspan="1">ZMKU R 00947 holotype</td><td rowspan="1" colspan="1">
                  <ext-link xmlns:xlink="http://www.w3.org/1999/xlink" ext-link-type="gen" xlink:href="OP620025" xlink:type="simple">OP620025</ext-link>
                </td></tr><tr><td rowspan="1" colspan="1">
                  <italic>
                    <tp:taxon-name><tp:taxon-name-part taxon-name-part-type="genus" reg="Cyrtodactylus">C.</tp:taxon-name-part><tp:taxon-name-part taxon-name-part-type="species" reg="rukhadeva">rukhadeva</tp:taxon-name-part></tp:taxon-name>
                  </italic>
                </td><td rowspan="1" colspan="1">Thailand, Ratchaburi Province, Suan Phueng District, Khao Laem Mountain</td><td rowspan="1" colspan="1">ZMMU R-16851 holotype</td><td rowspan="1" colspan="1">
                  <ext-link xmlns:xlink="http://www.w3.org/1999/xlink" ext-link-type="gen" xlink:href="OK626320" xlink:type="simple">OK626320</ext-link>
                </td></tr><tr><td rowspan="1" colspan="1">
                  <italic>
                    <tp:taxon-name><tp:taxon-name-part taxon-name-part-type="genus" reg="Cyrtodactylus">C.</tp:taxon-name-part><tp:taxon-name-part taxon-name-part-type="species" reg="rukhadeva">rukhadeva</tp:taxon-name-part></tp:taxon-name>
                  </italic>
                </td><td rowspan="1" colspan="1">Thailand, Ratchaburi Province, Suan Phueng District, Hoop Phai Tong</td><td rowspan="1" colspan="1">ZMMU R-16852 paratype</td><td rowspan="1" colspan="1">not in tree</td></tr><tr><td rowspan="1" colspan="1">
                  <italic>
                    <tp:taxon-name><tp:taxon-name-part taxon-name-part-type="genus" reg="Cyrtodactylus">C.</tp:taxon-name-part><tp:taxon-name-part taxon-name-part-type="species" reg="rukhadeva">rukhadeva</tp:taxon-name-part></tp:taxon-name>
                  </italic>
                </td><td rowspan="1" colspan="1">Thailand, Ratchaburi Province, Suan Phueng District, Suan Phueng Subdistrict</td><td rowspan="1" colspan="1">ZMKU R 00948</td><td rowspan="1" colspan="1">
                  <ext-link xmlns:xlink="http://www.w3.org/1999/xlink" ext-link-type="gen" xlink:href="OP620026" xlink:type="simple">OP620026</ext-link>
                </td></tr><tr><td rowspan="1" colspan="1">
                  <tp:taxon-name><tp:taxon-name-part taxon-name-part-type="genus" reg="Cyrtodactylus">C.</tp:taxon-name-part><tp:taxon-name-part taxon-name-part-type="uncertainty-rank">cf.</tp:taxon-name-part><tp:taxon-name-part taxon-name-part-type="species" reg="rukhadeva">rukhadeva</tp:taxon-name-part></tp:taxon-name>
                </td><td rowspan="1" colspan="1">Thailand, Phetchaburi Province, Kaeng Krachan National Park</td><td rowspan="1" colspan="1">THNHM 01807</td><td rowspan="1" colspan="1">not in tree</td></tr><tr><td rowspan="1" colspan="1">
                  <tp:taxon-name><tp:taxon-name-part taxon-name-part-type="genus" reg="Cyrtodactylus">C.</tp:taxon-name-part><tp:taxon-name-part taxon-name-part-type="uncertainty-rank">cf.</tp:taxon-name-part><tp:taxon-name-part taxon-name-part-type="species" reg="rukhadeva">rukhadeva</tp:taxon-name-part></tp:taxon-name>
                </td><td rowspan="1" colspan="1">Thailand, Phetchaburi Province, Kaeng Krachan National Park</td><td rowspan="1" colspan="1">THNHM 03251</td><td rowspan="1" colspan="1">not in tree</td></tr><tr><td rowspan="1" colspan="1">
                  <tp:taxon-name><tp:taxon-name-part taxon-name-part-type="genus" reg="Cyrtodactylus">C.</tp:taxon-name-part><tp:taxon-name-part taxon-name-part-type="uncertainty-rank">cf.</tp:taxon-name-part><tp:taxon-name-part taxon-name-part-type="species" reg="rukhadeva">rukhadeva</tp:taxon-name-part></tp:taxon-name>
                </td><td rowspan="1" colspan="1">Thailand, Phetchaburi Province, Kaeng Krachan National Park</td><td rowspan="1" colspan="1">THNHM 03252</td><td rowspan="1" colspan="1">not in tree</td></tr><tr><td rowspan="1" colspan="1">
                  <tp:taxon-name><tp:taxon-name-part taxon-name-part-type="genus" reg="Cyrtodactylus">C.</tp:taxon-name-part><tp:taxon-name-part taxon-name-part-type="uncertainty-rank">cf.</tp:taxon-name-part><tp:taxon-name-part taxon-name-part-type="species" reg="rukhadeva">rukhadeva</tp:taxon-name-part></tp:taxon-name>
                </td><td rowspan="1" colspan="1">Thailand, Phetchaburi Province, Kaeng Krachan National Park</td><td rowspan="1" colspan="1">THNHM 03253</td><td rowspan="1" colspan="1">not in tree</td></tr><tr><td rowspan="1" colspan="1">
                  <tp:taxon-name><tp:taxon-name-part taxon-name-part-type="genus" reg="Cyrtodactylus">C.</tp:taxon-name-part><tp:taxon-name-part taxon-name-part-type="uncertainty-rank">cf.</tp:taxon-name-part><tp:taxon-name-part taxon-name-part-type="species" reg="rukhadeva">rukhadeva</tp:taxon-name-part></tp:taxon-name>
                </td><td rowspan="1" colspan="1">Thailand, Phetchaburi Province, Kaeng Krachan National Park</td><td rowspan="1" colspan="1">THNHM 03254</td><td rowspan="1" colspan="1">not in tree</td></tr><tr><td rowspan="1" colspan="1">
                  <tp:taxon-name><tp:taxon-name-part taxon-name-part-type="genus" reg="Cyrtodactylus">C.</tp:taxon-name-part><tp:taxon-name-part taxon-name-part-type="uncertainty-rank">cf.</tp:taxon-name-part><tp:taxon-name-part taxon-name-part-type="species" reg="rukhadeva">rukhadeva</tp:taxon-name-part></tp:taxon-name>
                </td><td rowspan="1" colspan="1">Thailand, Phetchaburi Province, Kaeng Krachan National Park</td><td rowspan="1" colspan="1">THNHM 24622</td><td rowspan="1" colspan="1">not in tree</td></tr><tr><td rowspan="1" colspan="1">
                  <tp:taxon-name><tp:taxon-name-part taxon-name-part-type="genus" reg="Cyrtodactylus">C.</tp:taxon-name-part><tp:taxon-name-part taxon-name-part-type="uncertainty-rank">cf.</tp:taxon-name-part><tp:taxon-name-part taxon-name-part-type="species" reg="rukhadeva">rukhadeva</tp:taxon-name-part></tp:taxon-name>
                </td><td rowspan="1" colspan="1">Thailand, Phetchaburi Province, Kaeng Krachan National Park</td><td rowspan="1" colspan="1">THNHM 24838</td><td rowspan="1" colspan="1">not in tree</td></tr><tr><td rowspan="1" colspan="1"><italic><tp:taxon-name><tp:taxon-name-part taxon-name-part-type="genus" reg="Cyrtodactylus">Cyrtodactylus</tp:taxon-name-part><tp:taxon-name-part taxon-name-part-type="species" reg="uthaiensis">uthaiensis</tp:taxon-name-part></tp:taxon-name></italic> sp. nov.</td><td rowspan="1" colspan="1">Thailand, Uthai Thani Province, Lan Sak District, Thung Na Ngam Subdistrict</td><td rowspan="1" colspan="1">ZMKU R 00949 holotype</td><td rowspan="1" colspan="1">
                  <ext-link xmlns:xlink="http://www.w3.org/1999/xlink" ext-link-type="gen" xlink:href="OP620027" xlink:type="simple">OP620027</ext-link>
                </td></tr><tr><td rowspan="1" colspan="1"><italic><tp:taxon-name><tp:taxon-name-part taxon-name-part-type="genus" reg="Cyrtodactylus">C.</tp:taxon-name-part></tp:taxon-name></italic> sp.9</td><td rowspan="1" colspan="1">Thailand, Kanchanaburi Province, Thong Pha Phum District, Thong Pha Phum National Park</td><td rowspan="1" colspan="1">AUP-01715</td><td rowspan="1" colspan="1">
                  <ext-link xmlns:xlink="http://www.w3.org/1999/xlink" ext-link-type="gen" xlink:href="MT468909" xlink:type="simple">MT468909</ext-link>
                </td></tr><tr><td rowspan="1" colspan="1"><italic><tp:taxon-name><tp:taxon-name-part taxon-name-part-type="genus" reg="Cyrtodactylus">C.</tp:taxon-name-part></tp:taxon-name></italic> sp.9</td><td rowspan="1" colspan="1">Thailand, Kanchanaburi Province, Thong Pha Phum District, Pilok Subdistrict, Thong Pha Phum National Park</td><td rowspan="1" colspan="1">ZMKU R 00950</td><td rowspan="1" colspan="1">
                  <ext-link xmlns:xlink="http://www.w3.org/1999/xlink" ext-link-type="gen" xlink:href="OP620028" xlink:type="simple">OP620028</ext-link>
                </td></tr><tr><td rowspan="1" colspan="1"><italic><tp:taxon-name><tp:taxon-name-part taxon-name-part-type="genus" reg="Cyrtodactylus">C.</tp:taxon-name-part></tp:taxon-name></italic> sp.9</td><td rowspan="1" colspan="1">Thailand, Kanchanaburi Province, Thong Pha Phum District, Pilok Subdistrict, Thong Pha Phum National Park</td><td rowspan="1" colspan="1">ZMKU R 00951</td><td rowspan="1" colspan="1">
                  <ext-link xmlns:xlink="http://www.w3.org/1999/xlink" ext-link-type="gen" xlink:href="OP620029" xlink:type="simple">OP620029</ext-link>
                </td></tr><tr><td rowspan="1" colspan="1"><italic><tp:taxon-name><tp:taxon-name-part taxon-name-part-type="genus" reg="Cyrtodactylus">C.</tp:taxon-name-part></tp:taxon-name></italic> sp.9</td><td rowspan="1" colspan="1">Thailand, Kanchanaburi Province, Thong Pha Phum District, Pilok Subdistrict, Thong Pha Phum National Park</td><td rowspan="1" colspan="1">ZMKU R 00952</td><td rowspan="1" colspan="1">
                  <ext-link xmlns:xlink="http://www.w3.org/1999/xlink" ext-link-type="gen" xlink:href="OP620030" xlink:type="simple">OP620030</ext-link>
                </td></tr><tr><td rowspan="1" colspan="1"><italic><tp:taxon-name><tp:taxon-name-part taxon-name-part-type="genus" reg="Cyrtodactylus">C.</tp:taxon-name-part></tp:taxon-name></italic> sp.9</td><td rowspan="1" colspan="1">Thailand, Kanchanaburi Province, Thong Pha Phum District, Pilok Subdistrict, Thong Pha Phum National Park</td><td rowspan="1" colspan="1">ZMKU R 00953</td><td rowspan="1" colspan="1">
                  <ext-link xmlns:xlink="http://www.w3.org/1999/xlink" ext-link-type="gen" xlink:href="OP620031" xlink:type="simple">OP620031</ext-link>
                </td></tr><tr><td rowspan="1" colspan="1"><italic><tp:taxon-name><tp:taxon-name-part taxon-name-part-type="genus" reg="Cyrtodactylus">C.</tp:taxon-name-part></tp:taxon-name></italic> sp.9</td><td rowspan="1" colspan="1">Thailand, Kanchanaburi Province, Thong Pha Phum District, Pilok Subdistrict, Thong Pha Phum National Park</td><td rowspan="1" colspan="1">ZMKU R 00954</td><td rowspan="1" colspan="1">
                  <ext-link xmlns:xlink="http://www.w3.org/1999/xlink" ext-link-type="gen" xlink:href="OP620032" xlink:type="simple">OP620032</ext-link>
                </td></tr><tr><td rowspan="1" colspan="1"><italic><tp:taxon-name><tp:taxon-name-part taxon-name-part-type="genus" reg="Cyrtodactylus">C.</tp:taxon-name-part></tp:taxon-name></italic> sp.9</td><td rowspan="1" colspan="1">Thailand, Kanchanaburi Province, Thong Pha Phum District, Pilok Subdistrict, Thong Pha Phum National Park</td><td rowspan="1" colspan="1">ZMKU R 00955</td><td rowspan="1" colspan="1">
                  <ext-link xmlns:xlink="http://www.w3.org/1999/xlink" ext-link-type="gen" xlink:href="OP620033" xlink:type="simple">OP620033</ext-link>
                </td></tr><tr><td rowspan="1" colspan="1"><italic><tp:taxon-name><tp:taxon-name-part taxon-name-part-type="genus" reg="Cyrtodactylus">C.</tp:taxon-name-part></tp:taxon-name></italic> sp.9</td><td rowspan="1" colspan="1">Thailand, Kanchanaburi Province, Thong Pha Phum District, Pilok Subdistrict, Thong Pha Phum National Park</td><td rowspan="1" colspan="1">ZMKU R 00956</td><td rowspan="1" colspan="1">
                  <ext-link xmlns:xlink="http://www.w3.org/1999/xlink" ext-link-type="gen" xlink:href="OP620034" xlink:type="simple">OP620034</ext-link>
                </td></tr><tr><td rowspan="1" colspan="1"><italic><tp:taxon-name><tp:taxon-name-part taxon-name-part-type="genus" reg="Cyrtodactylus">C.</tp:taxon-name-part></tp:taxon-name></italic> sp.9</td><td rowspan="1" colspan="1">Thailand, Kanchanaburi Province, Thong Pha Phum District, Pilok Subdistrict, Thong Pha Phum National Park</td><td rowspan="1" colspan="1">ZMKU R 00957</td><td rowspan="1" colspan="1">
                  <ext-link xmlns:xlink="http://www.w3.org/1999/xlink" ext-link-type="gen" xlink:href="OP620035" xlink:type="simple">OP620035</ext-link>
                </td></tr><tr><td rowspan="1" colspan="1"><italic><tp:taxon-name><tp:taxon-name-part taxon-name-part-type="genus" reg="Cyrtodactylus">C.</tp:taxon-name-part></tp:taxon-name></italic> sp.10</td><td rowspan="1" colspan="1">Thailand, Tak Province, Tha Song Yang District, Mae Moei National Park, Chao Doi Waterfall</td><td rowspan="1" colspan="1">AUP-00680</td><td rowspan="1" colspan="1">
                  <ext-link xmlns:xlink="http://www.w3.org/1999/xlink" ext-link-type="gen" xlink:href="MT468902" xlink:type="simple">MT468902</ext-link>
                </td></tr><tr><td rowspan="1" colspan="1"><italic><tp:taxon-name><tp:taxon-name-part taxon-name-part-type="genus" reg="Cyrtodactylus">C.</tp:taxon-name-part></tp:taxon-name></italic> sp.11 (<tp:taxon-name><tp:taxon-name-part taxon-name-part-type="genus" reg="Cyrtodactylus">C.</tp:taxon-name-part><tp:taxon-name-part taxon-name-part-type="uncertainty-rank">cf.</tp:taxon-name-part><tp:taxon-name-part taxon-name-part-type="species" reg="interdigitalis">interdigitalis</tp:taxon-name-part></tp:taxon-name>)</td><td rowspan="1" colspan="1">Thailand, Phitsanulok Province, Phu Hin Rong Kla National Park</td><td rowspan="1" colspan="1">ZMMU R-16492</td><td rowspan="1" colspan="1">
                  <ext-link xmlns:xlink="http://www.w3.org/1999/xlink" ext-link-type="gen" xlink:href="MW792061" xlink:type="simple">MW792061</ext-link>
                </td></tr><tr><td rowspan="1" colspan="1"><italic><tp:taxon-name><tp:taxon-name-part taxon-name-part-type="genus" reg="Cyrtodactylus">C.</tp:taxon-name-part></tp:taxon-name></italic> sp.13</td><td rowspan="1" colspan="1">Thailand, Tak Province, Umphang District, Thung Yai Naresuan Wildlife Sanctuary</td><td rowspan="1" colspan="1">THNHM 00104</td><td rowspan="1" colspan="1">not in tree</td></tr><tr><td rowspan="1" colspan="1"><italic><tp:taxon-name><tp:taxon-name-part taxon-name-part-type="genus" reg="Cyrtodactylus">C.</tp:taxon-name-part></tp:taxon-name></italic> sp.13</td><td rowspan="1" colspan="1">Thailand, Kanchanaburi Province, Thong Pha Phum District, Ban Saphan Lao</td><td rowspan="1" colspan="1">THNHM 27821</td><td rowspan="1" colspan="1">not in tree</td></tr><tr><td rowspan="1" colspan="1"><italic><tp:taxon-name><tp:taxon-name-part taxon-name-part-type="genus" reg="Cyrtodactylus">C.</tp:taxon-name-part></tp:taxon-name></italic> sp.14 (<tp:taxon-name><tp:taxon-name-part taxon-name-part-type="genus" reg="Cyrtodactylus">C.</tp:taxon-name-part><tp:taxon-name-part taxon-name-part-type="uncertainty-rank">cf.</tp:taxon-name-part><tp:taxon-name-part taxon-name-part-type="species" reg="brevipalmatus">brevipalmatus</tp:taxon-name-part></tp:taxon-name>)</td><td rowspan="1" colspan="1">Peninsular Malaysia, Kedah State, Pulau Langkawi, Gunung Raya</td><td rowspan="1" colspan="1">USMHC 2555</td><td rowspan="1" colspan="1">
                  <ext-link xmlns:xlink="http://www.w3.org/1999/xlink" ext-link-type="gen" xlink:href="OK626314" xlink:type="simple">OK626314</ext-link>
                </td></tr></tbody></table></table-wrap></tp:treatment-sec></tp:taxon-treatment>
