# Supplementary material for: ﻿Integrative taxonomy delimits and diagnoses cryptic arboreal species of the Cyrtodactylusbrevipalmatus group (Squamata, Gekkonidae) with descriptions of four new species from Thailand
Source: Zookeys. 2022 Nov 15;1129:109–62. doi: 10.3897/zookeys.1129.90535 (PMC9836718; doi:10.3897/zookeys.1129.90535)
Supplement: Supplementary material 1 — Data frame for the multiple factor analysis of the putative species of the Cyrtodactylusbrevipalmatus group [file zookeys-1129-109_article-90535__-s001.csv]

Table S1. Data frame for the multiple factor analysis of the putative species of the Cyrtodactylus brevipalmatus group.
species	SVL	AG	HumL	ForL	FemL	TibL	HL	HW	HD	ED	EE	ES	EN	IO	EL	IN	SL	IL	PVT	LRT	VS	VSM	TL4E	TL4U	TL4T	FL4E	FL4U	FL4T	FS	PCS	BB	DCT	VLF1	VLF2	TLcross	SC1	SC2	SC3
Cyrtodactylus rukhadeva	1.874481818	1.528076012	0.979741555	0.939332239	1.063770061	1.008535398	1.294925551	1.146297993	0.937265524	0.681708308	0.781447023	0.900480083	0.773788092	0.589524947	0.076996072	0.327613893	9	11	30	19	38	165	9	12	21	8	11	19	22	17	3	small	narrow	yes	square	absent	present	no
Cyrtodactylus rukhadeva	1.855519156	1.518503449	1.040887813	0.895304321	1.089469562	0.966457992	1.288311126	1.135780664	0.942163633	0.624362223	0.797650908	0.895427588	0.768153525	0.457238922	0.001050037	0.329335331	11	10	27	19	34	154	9	11	20	9	10	19	17	17	3	small	narrow	yes	square	absent	present	no
Cyrtodactylus rukhadeva	1.854731017	1.536546595	0.925634373	0.978291722	1.041029052	1.045768908	1.300778532	1.15560458	0.932931279	0.732452787	0.767108508	0.904950942	0.778774016	0.706582381	0.144199301	0.326090625	9	11	30	20	43	152	9	11	18	8	9	17	16	13	3	small	narrow	yes	square	absent	present	no
Cyrtodactylus rukhadeva	1.834674974	1.454594594	1.003699777	0.960484318	1.049019978	1.007638467	1.308935327	1.1346969	0.874688132	0.700121024	0.734803564	0.885303734	0.744164537	0.683266742	0.227432168	0.32389264	11	10	26	18	38	162	8	11	19	7	10	17	18	15	4	small	narrow	yes	square	absent	present	no
Cyrtodactylus rukhadeva	1.856184927	1.472434086	0.913721014	0.927577027	1.035991519	1.02623987	1.295539792	1.13969494	0.948526729	0.706694295	0.7897881	0.90745689	0.775640432	0.663366573	0.168971317	0.334663936	13	10	28	19	36	158	9	13	22	8	11	17	18	15	4	small	narrow	yes	square	absent	present	no
Cyrtodactylus rukhadeva	1.866759783	1.475512586	1.075358609	0.939126174	1.048534173	1.020842621	1.306842365	1.159329842	0.904228808	0.753395474	0.730259149	0.911941447	0.78258763	0.727331254	0.051768136	0.361804504	13	10	27	18	37	157	9	12	21	8	10	18	16	14	4	small	narrow	yes	square	absent	present	no
Cyrtodactylus rukhadeva	1.877025616	1.471194454	1.034367897	0.999282367	0.988310255	1.040432544	1.307421797	1.152602861	0.898754378	0.715122295	0.718925403	0.924720521	0.786524701	0.713682497	0.098840894	0.379402228	11	10	27	18	37	159	10	12	22	8	10	18	14	13	4	small	narrow	yes	square	absent	present	no
Cyrtodactylus rukhadeva	1.873146151	1.487398918	1.055721881	0.959916933	1.0599281	1.028088965	1.301014035	1.096441257	0.894291665	0.683564682	0.701938481	0.89007254	0.745176578	0.722294085	0.066117885	0.362411934	12	10	30	19	39	168	9	15	14	8	12	20	13	15	3	small	narrow	yes	square	absent	present	no
Cyrtodactylus rukhadeva	1.864748336	1.469303063	1.033041474	0.951280402	1.071947332	1.029958519	1.3210763	1.137379391	0.940638057	0.733324929	0.776439837	0.922387274	0.784368555	0.726733781	0.054089231	0.354671958	13	11	30	19	34	160	10	13	23	8	12	20	13	15	3	small	narrow	yes	square	absent	present	no
Cyrtodactylus rukhadeva	1.788733859	1.481951058	1.050763771	0.96650923	1.031942548	1.037096762	1.306668443	1.135690883	0.917399455	0.720765753	0.728734085	0.918647688	0.781581289	0.727179268	0.037407516	0.375872193	12	10	26	19	35	161	10	13	23	8	12	20	14	14	5	small	narrow	yes	square	absent	present	no
Cyrtodactylus sp.13	1.803798408	1.44930444	0.944124556	0.944866957	1.067937071	1.007362046	1.272490186	1.109996975	0.906290559	0.671460636	0.748273817	0.88127659	0.759537156	0.735222217	0.15394439	0.339531589	12	10	34	18	37	159	9	12	21	8	11	19	18	14	3	small	narrow	yes	circular	absent	absent	no
Cyrtodactylus sp.14	1.862787098	1.449296931	0.944076922	0.944858827	1.067927133	1.007362986	1.27249175	1.109994974	0.906295707	0.671424939	0.748240356	0.881280648	0.75954281	0.735186239	0.153947354	0.339533423	15	11	37	20	36	165	7	12	19	8	10	18	17	16	3	small	narrow	yes	circular	absent	absent	no
Cyrtodactylus cf. ngati2	1.940018155	1.594780418	1.013160188	1.023816204	1.167491141	1.101205648	1.337900139	1.150088248	0.952215495	0.716987576	0.80158308	0.935674073	0.799089855	0.647893463	0.027658618	0.368525434	9	10	32	24	36	166	8	10	18	7	9	16	15	13	3	small	narrow	yes	circular	present	absent	no
Cyrtodactylus cf. ngati2	1.890197386	1.594782484	1.013185936	1.023821102	1.167487851	1.101206136	1.337897462	1.15008636	0.952226415	0.717086662	0.801579685	0.935670916	0.799088073	0.64820158	0.027691272	0.368556048	12	12	29	19	35	165	10	10	20	9	10	19	15	13	3	small	narrow	yes	circular	present	absent	no
Cyrtodactylus cf. ngati1	1.89181612	1.587804837	0.963694505	1.031003045	1.133296368	1.124250281	1.335775304	1.118995089	0.945342435	0.845953749	0.759660926	0.963221389	0.824314586	0.729842695	0.280381285	0.494407835	14	11	28	18	33	164	9	12	21	9	8	17	17	12	3	small	narrow	yes	circular	present	absent	no
Cyrtodactylus ngati3	1.921998431	1.578971912	0.936222204	0.990584513	1.118819605	1.078852266	1.321927197	1.116345388	0.944226861	0.691101529	0.807889977	0.933354474	0.799571622	0.773661514	0.075817462	0.416306659	13	10	28	19	37	159	10	11	21	8	10	18	16	15	3	small	narrow	yes	circular	present	absent	no
Cyrtodactylus ngati3	1.846584503	1.5794308	0.937180375	0.981946237	1.119155651	1.086084084	1.325015345	1.115546038	0.938342082	0.692521786	0.809451009	0.936189295	0.802083355	0.783239467	0.068887944	0.420401601	13	9	27	18	36	166	10	11	21	8	10	18	17	13	4	small	narrow	yes	circular	present	absent	no
Cyrtodactylus ngati3	1.869994	1.577386006	0.932910785	1.020438194	1.117658235	1.053859269	1.311254627	1.119107923	0.964564519	0.686193154	0.802495085	0.923557399	0.79089113	0.740560333	0.099765713	0.402154632	13	11	26	17	36	156	8	11	19	8	10	18	18	13	3	small	narrow	yes	circular	present	absent	no
Cyrtodactylus ngati4	1.867820908	1.502123175	0.868927076	1.019521248	1.13233901	1.065241261	1.326454532	1.107614827	0.908284989	0.719988287	0.791094458	0.938885675	0.826923228	0.748142911	0.513116518	0.432743873	10	8	27	19	33	158	10	11	21	8	10	18	16	13	3	small	narrow	yes	circular	present	absent	no
Cyrtodactylus interdigitalis	1.909502541	1.490316031	0.940833698	0.987872379	1.120224038	1.080858985	1.283621484	1.116233854	0.560266139	0.689166056	0.730351649	0.884415165	0.747286208	0.655955913	0.10087307	0.290942117	14	9	27	19	42	187	12	14	26	9	12	21	14	14	5	small	narrow	yes	circular	absent	present	yes
Cyrtodactylus interdigitalis	1.873901598	1.519661187	1.0000041	1.016441492	1.112860835	1.069922939	1.292155249	1.12318707	0.938499494	0.735725531	0.785016511	0.886321756	0.737505962	0.665041221	0.106154018	0.333167633	12	8	27	20	40	170	10	13	23	8	11	21	19	15	5	small	narrow	yes	circular	absent	present	yes
Cyrtodactylus interdigitalis	1.895201475	1.482753248	1.013407259	1.020111131	1.074780647	1.085983222	1.312712529	1.131446886	0.960262709	0.749305729	0.781291774	0.936773976	0.814493127	0.725093435	0.17285554	0.375361799	11	8	24	19	42	187	10	12	22	9	12	21	19	13	5	small	narrow	yes	circular	absent	present	yes
Cyrtodactylus interdigitalis	1.775974331	1.491026953	0.973878445	1.002818818	1.103005559	1.08142401	1.295090986	1.122523146	0.748491945	0.716259949	0.755082475	0.903484435	0.770332713	0.681904411	0.127400517	0.326268412	12	7	23	19	43	178	11	14	23	9	13	22	19	19	5	small	narrow	yes	circular	absent	present	yes
Cyrtodactylus sp.11	1.833147112	1.533068307	1.01205749	0.993717663	1.128880653	1.094223955	1.303007602	1.137877712	0.752567625	0.70488193	0.783797931	0.917516247	0.779217218	0.612664542	0.076969264	0.354033563	8	9	30	18	34	160	9	10	19	10	9	19	17	13	3	large	wide	yes	square	absent	absent	no
Cyrtodactylus ngati	1.822821645	1.470453833	0.914043671	0.985915451	1.06069784	1.053216605	1.30990325	1.085046473	0.843845432	0.557488958	0.765891599	0.857331782	0.80786658	0.747342822	-0.125795842	0.429404507	10	9	39	18	38	168	8	11	13	16	9	15	20	13	6	small	narrow	no	circular	present	absent	no
Cyrtodactylus ngati	1.833147112	1.473222551	0.90701021	0.99801213	1.06069784	1.043544857	1.309027616	1.080557908	0.859613113	0.61478673	0.740141368	0.882406348	0.800976314	0.73246969	-0.094315009	0.416568264	10	9	40	18	36	164	10	10	16	16	9	15	17	13	6	small	narrow	no	circular	present	absent	no
Cyrtodactylus ngati	1.840733235	1.470156376	0.91479931	0.984615846	1.06069784	1.054255688	1.309997324	1.085528702	0.842151433	0.551333178	0.768658073	0.854637899	0.808606835	0.748940715	-0.129177982	0.430783567	10	9	38	17	35	178	9	11	17	17	9	18	19	13	6	small	narrow	no	circular	present	absent	no
Cyrtodactylus brevipalmatus	1.837588438	1.523988234	0.976757616	0.977295477	1.056667353	1.025476764	1.278832289	1.103412864	0.893717624	0.705977415	0.742792898	0.859951998	0.745827575	0.730205801	-0.020023914	0.252131124	11	8	39	15	38	176	7	13	20	8	9	17	16	7	4	small	narrow	no	circular	present	absent	no
Cyrtodactylus brevipalmatus	1.850033258	1.468707728	0.949265209	0.956030972	1.057164931	1.011552343	1.272651561	1.106945889	0.862827423	0.63397211	0.74574689	0.863005207	0.713112379	0.667899024	0.107700852	0.363828841	12	10	37	16	38	170	8	11	19	8	11	19	10	7	6	small	narrow	no	circular	present	absent	no
Cyrtodactylus brevipalmatus	1.80685803	1.514975071	0.915802679	0.972671855	1.089278707	1.070675064	1.287290859	1.111690691	0.89271159	0.64619614	0.706803323	0.856878432	0.702950871	0.674875421	0.066812581	0.334202781	10	9	38	17	38	182	9	11	20	8	10	18	11	7	3	small	narrow	no	circular	present	absent	no
Cyrtodactylus brevipalmatus	1.8192148	1.487212777	0.983577559	0.918767774	1.074361468	1.002025818	1.254524812	1.096735748	0.864879546	0.727854272	0.761305253	0.847167493	0.727861893	0.621957197	0.127720763	0.316543755	14	11	29	16	36	154	8	11	19	7	10	17	16	8	5	small	narrow	no	circular	present	absent	no
Cyrtodactylus brevipalmatus	1.804752602	1.463785958	0.991078108	0.965652712	1.024193002	0.971474101	1.268459549	1.102548075	0.85845333	0.653773088	0.77451619	0.869952171	0.742670807	0.718285123	0.04556672	0.319351635	12	11	23	14	39	160	8	12	20	8	10	18	14	7	5	small	narrow	no	circular	absent	absent	no
Cyrtodactylus kochangensis sp. nov.	1.846522668	1.502443985	1.024033151	0.938997142	1.084689798	1.079387547	1.269530369	1.091571437	0.901781361	0.723552082	0.696337724	0.88440612	0.747047396	0.60452611	0.117541663	0.357518507	12	10	29	19	34	159	8	13	21	8	12	20	14	16	5	large	wide	no	square	absent	absent	no
Cyrtodactylus kochangensis sp. nov.	1.778513012	1.505579124	0.995627408	0.954140599	1.053687366	1.01548636	1.303486748	1.140836857	0.911619982	0.690210627	0.760532879	0.913360164	0.783452924	0.683999785	0.046712837	0.362565027	13	9	38	19	35	172	9	12	21	8	10	18	14	16	5	large	wide	no	square	absent	absent	no
Cyrtodactylus fluvicavus sp. nov.	1.857332496	1.525467824	0.943323982	1.012133559	1.096271034	1.024344589	1.311273	1.126362674	0.908294979	0.698395986	0.770217875	0.918187108	0.79179311	0.731919738	0.175462263	0.379969421	13	10	27	17	37	154	10	12	22	8	10	18	9	14	2	small	narrow	no	circular	present	absent	no
Cyrtodactylus fluvicavus sp. nov.	1.860338007	1.519078597	0.952834961	1.017420173	1.113848655	1.047929445	1.300620367	1.142152908	0.928400995	0.695895324	0.809516656	0.924646439	0.809707113	0.737823632	0.142758867	0.360432541	12	10	28	17	34	155	9	11	20	8	10	18	11	15	2	small	narrow	no	circular	present	absent	no
Cyrtodactylus fluvicavus sp. nov.	1.84260924	1.522876237	0.977811461	1.035502574	1.109907507	1.028153519	1.304247423	1.125685277	0.92294369	0.701872193	0.768773844	0.931937392	0.783027736	0.733917953	0.243243354	0.402858899	13	10	27	14	33	155	9	10	19	8	10	18	11	14	2	small	narrow	no	circular	present	absent	no
Cyrtodactylus fluvicavus sp. nov.	1.835056102	1.510140604	0.939344399	1.026338449	1.150326872	1.025712693	1.318241765	1.137163769	0.90357326	0.690058378	0.783269573	0.936363148	0.80405887	0.722401895	0.165808785	0.369294209	12	10	27	16	30	172	9	12	21	8	11	19	12	15	2	small	narrow	no	circular	present	absent	no
Cyrtodactylus fluvicavus sp. nov.	1.88536122	1.515174004	0.951767197	1.016031502	1.122620324	1.009202973	1.306319079	1.142293869	0.900574247	0.683675533	0.758932634	0.926698816	0.794626862	0.728455936	0.229089272	0.351661548	12	10	28	17	36	164	11	11	22	7	10	17	11	14	3	small	narrow	no	circular	present	absent	no
Cyrtodactylus fluvicavus sp. nov.	1.81756537	1.535081902	0.940691279	0.984339366	1.096890614	1.027576033	1.29674963	1.155978411	0.902858732	0.685725776	0.768312234	0.913789602	0.782092503	0.725819314	0.239747313	0.37542496	13	10	26	18	37	175	10	15	25	9	9	18	11	15	2	small	narrow	no	circular	present	absent	no
Cyrtodactylus fluvicavus sp. nov.	1.893206753	1.53473888	0.942912035	0.996130251	1.109149589	1.038958503	1.302894513	1.148188943	0.909006206	0.69385354	0.779304805	0.92126173	0.781189283	0.723065401	0.221936374	0.402157088	12	10	28	16	39	170	9	13	22	7	10	17	12	15	2	small	narrow	no	circular	present	absent	no
Cyrtodactylus sp.9 (Thong Pha Phum)	1.863917377	1.542045834	0.924558753	0.97775548	1.107463262	1.021348198	1.299133865	1.161657177	0.892374337	0.699203547	0.771143797	0.897844663	0.77839927	0.732697916	0.041317824	0.361987088	12	8	35	21	34	173	10	12	22	8	12	20	12	17	2	large	wide	no	square	present	absent	no
Cyrtodactylus sp.9 (Thong Pha Phum)	1.866287339	1.527686978	0.855827486	0.958869736	1.063093938	1.00346566	1.318634158	1.153778749	0.884984278	0.706312483	0.769280667	0.928247242	0.783994177	0.738724722	0.176494409	0.378815096	13	9	33	19	33	158	10	14	24	7	12	19	16	15	2	large	wide	no	square	present	absent	no
Cyrtodactylus sp.9 (Thong Pha Phum)	1.867467488	1.545006961	0.951848899	0.963514821	1.087735686	1.023944913	1.300791127	1.193422898	0.895231195	0.696969734	0.77565214	0.895763613	0.776026982	0.760822924	0.17673244	0.340202212	13	10	34	20	33	156	10	13	23	7	12	19	16	15	2	large	wide	no	square	present	absent	no
Cyrtodactylus sp.9 (Thong Pha Phum)	1.864511081	1.526059514	0.954074944	0.991206964	1.096758141	1.025210591	1.300861637	1.142841414	0.886322999	0.698829974	0.77067706	0.897496638	0.763279283	0.74018032	0.079226132	0.300874551	14	11	36	20	34	166	8	12	20	8	11	19	15	15	2	large	wide	no	square	present	absent	no
Cyrtodactylus sp.9 (Thong Pha Phum)	1.808885867	1.524492285	0.89904827	0.968545777	1.075235189	1.019353828	1.287425729	1.150374786	0.88685365	0.716101895	0.767830293	0.895799505	0.769415445	0.735597159	0.068006756	0.339728268	13	9	38	21	30	159	10	13	23	8	12	20	16	15	2	large	wide	no	square	present	absent	yes
Cyrtodactylus sp.9 (Thong Pha Phum)	1.88422877	1.544306781	0.888075869	0.998287544	1.123112665	1.036786295	1.294545043	1.151781685	0.898785397	0.735641166	0.76965396	0.902125032	0.772005188	0.739534342	0.004021863	0.347799761	14	10	36	21	33	159	8	12	20	8	12	20	15	15	3	large	wide	no	square	present	absent	no
Cyrtodactylus sp.9 (Thong Pha Phum)	1.88422877	1.496070955	0.893470901	0.932785996	1.019815854	0.991463316	1.270472184	1.142826842	0.877066147	0.711729008	0.762475375	0.885938271	0.764826603	0.731847513	0.083203109	0.328494606	13	10	32	19	32	150	9	12	21	8	11	19	13	15	2	large	wide	no	square	present	absent	no
Cyrtodactylus sp.9 (Thong Pha Phum)	1.870403905	1.537619407	0.929893848	0.990700891	1.092736675	1.054286779	1.296403616	1.144454564	0.876204592	0.686348147	0.773343696	0.894042307	0.766765544	0.719264481	0.115176797	0.338151151	13	10	32	19	33	169	9	13	22	8	12	20	16	15	2	large	wide	no	square	present	absent	no
Cyrtodactylus rivularis sp. nov.	1.833147112	1.53956725	0.895451372	0.981048107	1.033458866	1.035640447	1.300446028	1.155126412	0.923815004	0.760927379	0.821211304	0.914839773	0.776230786	0.772388417	0.062056687	0.328699637	13	10	34	18	37	166	9	13	22	8	12	20	16	15	4	large	wide	yes	square	absent	present	no
Cyrtodactylus rivularis sp. nov.	1.868644438	1.525612033	0.893232767	0.970821061	1.043568628	1.028843644	1.293087636	1.157135984	0.905377934	0.750994082	0.787894666	0.907335441	0.770401878	0.737142265	0.035343228	0.351017523	13	11	34	20	34	160	9	13	22	8	11	19	16	15	3	large	wide	yes	square	absent	present	no
Cyrtodactylus uthaiensis sp. nov.	1.764176132	1.799078007	0.949999797	0.99213128	1.086978957	1.018599966	1.276584383	1.102059345	0.764078275	0.724706671	0.743453327	0.878263596	0.751783991	0.678700949	0.187680485	0.316946074	15	11	35	17	36	159	8	12	20	7	11	18	16	14	6	large	wide	no	circular	present	absent	yes
